# Supplementary material for: The Maternal Transcriptome of the Crustacean Parhyale hawaiensis Is Inherited Asymmetrically to Invariant Cell Lineages of the Ectoderm and Mesoderm
Source: PLoS One. 2013 Feb 13;8(2):e56049. doi: 10.1371/journal.pone.0056049 (PMC3572164; doi:10.1371/journal.pone.0056049)
Supplement: Table S3 — Microarray analysis of the 8-cell stage: mesoderm progenitors vs. rest of the embryo. Full dataset from the lineage-specific transcriptome analysis of the 8-cell stage embryo, where pools of mesoderm progenitor cells were compared to the remaining blastomeres. The “Description” sheet of the Excel file contains an explanation of the table headers, as well as a list of samples and brief summary of the experimental procedure. (XLSX) [file pone.0056049.s006.xlsx]

## Sheet: Description
SERIES
title	The maternal transcriptome of the crustacean Parhyale hawaiensis is inherited asymmetrically to invariant cell lineages of the ectoderm and mesoderm
experiment	microarray analysis of the 8-cell stage embryonic transcriptome - mesoderm progenitors vs. rest
contributor	Peter Nestorov
contributor	Florian Battke
contributor	Mitchell P Levesque
contributor	Matthias Gerberding
institution	Max Planck Institute for Developmental Biology, Tuebingen, Germany
time of experiment	April 2008 to April 2009
summary	The embryo of the crustacean Parhyale hawaiensis has a total, unequal and invariant early cleavage. It specifies cell fates earlier than other arthropods like Drosophila, as individual blastomeres of the 8-cell stage are allocated to the germ layers and the germline. Furthermore, the 8-cell stage is amenable to embryological manipulations. These unique features make Parhyale a suitable system for…
	Maternal-zygotic transition takes place around the 32-cell stage, i.e. after the specification of germ layers. By comparing a pool of RNAs from early embryos without zygotic transcription to zygotic RNAs of the germband, we found that more than 15% of the targets on the array were enriched in the maternal transcript pool. A screen for asymmetrically distributed RNAs at the 8-cell stage revealed 1…
SAMPLES
Sample name	title	Agilent Feature Extraction file	ch1: source name	ch1: organism	ch1: molecule	ch1: label	ch2: source name	ch2: organism	ch2: molecule	ch2: label	description
Sample 1	Mesoderm progenitors versus rest of the 8-cell embryo replicate 1	Sample1_311_M_vs_Rest.txt	mesoderm progenitor blastomeres	Parhyale hawaiensis	total RNA	Cy5	ectoderm, endoderm and germline progenitor blastomeres	Parhyale hawaiensis	total RNA	Cy3	biological replicate 1 of 2; technical replicate 1 of 2
Sample 2	Mesoderm progenitors versus rest of the 8-cell embryo replicate 2	Sample2_321_M_vs_Rest.txt	mesoderm progenitor blastomeres	Parhyale hawaiensis	total RNA	Cy5	ectoderm, endoderm and germline progenitor blastomeres	Parhyale hawaiensis	total RNA	Cy3	biological replicate 1 of 2; technical replicate 2 of 2
Sample 3	Mesoderm progenitors versus rest of the 8-cell embryo replicate 3	Sample3_312_M_vs_Rest.txt	ectoderm, endoderm and germline progenitor blastomeres	Parhyale hawaiensis	total RNA	Cy5	mesoderm progenitor blastomeres	Parhyale hawaiensis	total RNA	Cy3	biological replicate 2 of 2; technical replicate 1 of 6
Sample 4	Mesoderm progenitors versus rest of the 8-cell embryo replicate 4	Sample4_313_M_vs_Rest.txt	ectoderm, endoderm and germline progenitor blastomeres	Parhyale hawaiensis	total RNA	Cy5	mesoderm progenitor blastomeres	Parhyale hawaiensis	total RNA	Cy3	biological replicate 2 of 2; technical replicate 2 of 6
Sample 5	Mesoderm progenitors versus rest of the 8-cell embryo replicate 5	Sample5_314_M_vs_Rest.txt	ectoderm, endoderm and germline progenitor blastomeres	Parhyale hawaiensis	total RNA	Cy5	mesoderm progenitor blastomeres	Parhyale hawaiensis	total RNA	Cy3	biological replicate 2 of 2; technical replicate 3 of 6
Sample 6	Mesoderm progenitors versus rest of the 8-cell embryo replicate 6	Sample6_322_M_vs_Rest.txt	ectoderm, endoderm and germline progenitor blastomeres	Parhyale hawaiensis	total RNA	Cy5	mesoderm progenitor blastomeres	Parhyale hawaiensis	total RNA	Cy3	biological replicate 2 of 2; technical replicate 4 of 6
Sample 7	Mesoderm progenitors versus rest of the 8-cell embryo replicate 7	Sample7_323_M_vs_Rest.txt	ectoderm, endoderm and germline progenitor blastomeres	Parhyale hawaiensis	total RNA	Cy5	mesoderm progenitor blastomeres	Parhyale hawaiensis	total RNA	Cy3	biological replicate 2 of 2; technical replicate 5 of 6
Sample 8	Mesoderm progenitors versus rest of the 8-cell embryo replicate 8	Sample8_324_M_vs_Rest.txt	ectoderm, endoderm and germline progenitor blastomeres	Parhyale hawaiensis	total RNA	Cy5	mesoderm progenitor blastomeres	Parhyale hawaiensis	total RNA	Cy3	biological replicate 2 of 2; technical replicate 6 of 6
PROTOCOLS
extract protocol	Trizol reagent and Qiagen Rneasy Micro Kit following manufacturer's instructions
label protocol	Low Input RNA Amplification Kit Plus (Agilent)
hyb protocol	Microarray hybridization was performed described in Agilent’s protocol “Two-colour microarray-based gene expression analysis”, v. 5.5 (2007). Washing was performed with stabilization and drying solution as described in the supplemental procedures of the same protocol.
scan protocol	Scanned on a GenePix 4000B scanner (Axon); Images were quantified using Agilent Feature Extraction Software (version 9.5).
data processing	Agilent Feature Extraction Software (v 9.5) was used for background subtraction and LOWESS normalization.
further data processing	the datasets were analyzed as described in the Methods part of the manuscript
PLATFORM
GEO ID	GPL16208
title	Agilent-019764 Ph gerberding
technology	in situ oligonucleotide
distribution	commercial
organism	Parhyale hawaiensis
manufacturer	Agilent Technologies
Agilent control grid	IS-15744-8-V1_8x15K_Gx_EQC_V20060608
manufacture protocol	see manufacturer's web site at http://www.agilent.com/
Platform_description	Features are numbered numbered Left-to-Right, Top-to-Bottom as scanned by an Agilent scanner (barcode on the left, DNA on the back surface, scanned through the glass), matching the FeatureNum output from Agilent's Feature Extraction software.
	The ID column represents the Agilent Feature Extraction feature number.
	Rows and columns are numbered as scanned by an Axon Scanner (barcode on the bottom, DNA on the front surface).
	To match data scanned on an Axon scanner, use the RefNumber column contained in the Agilent-provided GAL file as the ID_REF column in sample submissions.
MATRIX_LOGFC HEADERS
ID_REF	Agilent feature number from platform GPL16208
SPOT_ID	Spot identifier
Target	Name of target EST/contig sequence (probes that were discarded for technical reasons are labeled as "N/A")
TargetContig	Name of Target contig after sequence alignment and contig assembly (probes that were discarded for technical reasons do not correspond to Contigs)
Sample1_Log10FC	log10 Cy5/Cy3 fold change value calculated after feature extraction (Agilent Feature Extraction software v 9.5)
Sample2_Log10FC	log10 Cy5/Cy3 fold change value calculated after feature extraction (Agilent Feature Extraction software v 9.5)
Sample3_Log10FC	log10 Cy5/Cy3 fold change value calculated after feature extraction (Agilent Feature Extraction software v 9.5)
Sample4_Log10FC	log10 Cy5/Cy3 fold change value calculated after feature extraction (Agilent Feature Extraction software v 9.5)
Sample5_Log10FC	log10 Cy5/Cy3 fold change value calculated after feature extraction (Agilent Feature Extraction software v 9.5)
Sample6_Log10FC	log10 Cy5/Cy3 fold change value calculated after feature extraction (Agilent Feature Extraction software v 9.5)
Sample7_Log10FC	log10 Cy5/Cy3 fold change value calculated after feature extraction (Agilent Feature Extraction software v 9.5)
Sample8_Log10FC	log10 Cy5/Cy3 fold change value calculated after feature extraction (Agilent Feature Extraction software v 9.5)
PROCESSED_ANNOTATED_RESULTS HEADERS
ControlType	indicates control type for manufacturer's control probes, where "1" is a positive and "-1" is a negative control probe. All probes of "0" control type are corresponding to Parhyale target sequences.
TargetContig	Name of Target contig after sequence alignment and contig assembly
Sequence description	Sequence description according to top BLAST hit (automatically annotated with blast2go)
min. eValue	minimal eValue for BLAST hit used for sequence description
GOs	associated Gene Ontology terms extracted from BLAST results (blast2go)
MultiSpot	Total number of spots for a given target on the microarray
MultiProbe	Total number of probes for a given target
logFC	log2 rest/mes fold change value calculated after analyzing all replicates using R and the limma package as described in the Methods section, negative values correspond to enrichment in the mesoderm progenitors RNA pool
AveExpr	average expression value for all replicates after normalization and data processing with R and the limma package (value from 1 to 16)
t	t value for all replicates after normalization and data processing with R and the limma package
P.Value	p-value value for all replicates after normalization and data processing with R and the limma package
adj.P.Val	adjusted p-value for all replicates after normalization and data processing with R and the limma package
B	odds value for all replicates after normalization and data processing with R and the limma package

## Sheet: matrix_logfc
ID_REF	SPOT_ID	Target	TargetContig	Sample1_Log10FC	Sample2_Log10FC	Sample3_Log10FC	Sample4_Log10FC	Sample5_Log10FC	Sample6_Log10FC	Sample7_Log10FC	Sample8_Log10FC
1	GE_BrightCorner	GE_BrightCorner	GE_BrightCorner	0.0314006	-0.0648476	0.350861	0.160799	0.0991925	0.117966	0.186743	0.213278
2	DarkCorner	DarkCorner	DarkCorner	0	0	0	0	0	-0.289109	0	0
3	DarkCorner	DarkCorner	DarkCorner	0.0897815	0	0	0	0	0	0	0
4	CUST_220_PI380538640	Contig0266	Contig0266	0	0	0	0.548371	0	0	0	0
5	CUST_43_PI380538642	Contig0216	Contig0216	0	0	0	0	0	0	0	0
6	CUST_2700_PI379238085	Contig0435_ext	Contig0435_ext	0.066559	0.0327255	0.0985804	0.0879598	-0.00126214	0.00672587	0.00485544	0.0561835
7	CUST_3362_PI379238085	Contig0784_ext	Contig0784_ext	0.0565819	-0.0164517	0.181761	0.133384	0.000936433	0.0612141	0.0242515	0.0377593
8	CUST_7_PI380567544	Ph_Wnt-A,	Ph_Wnt-A,	0.190988	0.178756	0	0	0	-0.00312066	0	0
9	CUST_313_PI380538650	zamn07_L16_054.ab1	zamn07_L16_054.ab1	-0.55314	0	0	0.254222	0	0	-0.0705151	0
10	CUST_7547_PI379238085	3498253_1	3498253_1	-0.147405	-0.14405	-0.0636292	-0.262393	-0.197375	-0.175121	-0.136186	-0.0294439
11	CUST_9313_PI379238085	3508249_1	3508249_1	0.0737978	0.0999557	0.155303	0.162331	0.0773215	0.147483	0.135159	0.247672
12	CUST_3324_PI379238085	3508198_1	3508198_1	-0.391576	-0.103477	0	0.41251	-0.0213635	0.0207257	-0.388494	0.207563
13	CUST_254_PI380538650	zamn06_O20_066.ab1	zamn06_O20_066.ab1	-0.15702	-0.00795639	0	0.449904	-0.107386	-0.0894768	-0.180823	0.139689
14	CUST_177_PI380538636	Contig0108	Contig0108	0.0539239	0.111885	0	0.782511	0	0	0	0.260129
15	CUST_83_PI380538650	Contig0064	Contig0064	0.0315788	0.435604	0	0.673778	0	0.224312	-0.0345202	0.277301
16	CUST_555_PI379238085	3495780_1	3495780_1	0.0103982	0.0269146	0.099627	0.0705357	0.0378577	0.0472405	-0.0218979	0.196505
17	CUST_115_PI380567544	DQ827721.1	DQ827721.1	0.177845	0.0893808	0.195383	0.343517	-0.0963312	0.186165	-0.231969	0.288228
18	CUST_78_PI380538640	zams13_A12_048.ab1	zams13_A12_048.ab1	0.233387	0.208244	0	0.459246	0	-0.0452727	0	0.518445
19	CUST_501_PI380538642	Contig0174	Contig0174	0	0	0	0.440809	0	-0.110012	0	0.302287
20	CUST_6885_PI379238085	3496934_2	3496934_2	-0.0317528	0.0360471	0.0291308	0.228746	-0.0442669	-0.0187629	-0.157753	0.151955
21	CUST_7106_PI379238085	3504066_1	3504066_1	0.0163927	0.0964357	-0.000130678	0.115683	-0.137798	-0.0635015	-0.125695	0.235013
22	CUST_2928_PI379238085	3509100_2	3509100_2	0	0	0	0.339103	0	0.0620267	0	0.256306
23	CUST_2864_PI379238085	3496651_2	#N/A	0.105722	0	0	0.281031	0	-0.0198486	0	0.360589
24	CUST_84_PI380538636	#N/A	#N/A	0	-0.246136	0	0.19812	0	-0.185923	0	0.640283
25	CUST_8087_PI379238085	Contig0947_ext	Contig0947_ext	-0.240908	-0.181328	0.0713942	-0.0734395	-0.0209488	0.108375	-0.0993915	0.234766
26	CUST_73_PI380567544	Ph_vasa,	Ph_vasa,	-0.0919134	-0.0579451	0.0232417	-0.130581	-0.14201	-0.0604515	-0.109285	0.00500801
27	CUST_13_PI380538646	#N/A	#N/A	0	0	0	0.265414	0	-0.141153	0	0
28	CUST_4869_PI379238085	Contig1018	Contig1018	0	0.0723474	0	0.241429	0	-0.345683	0	-0.0255191
29	CUST_59_PI380538636	Contig0109	Contig0109	0.0749097	0.0198117	0.241162	0.266111	-0.135369	0.0546812	-0.171993	0.196298
30	CUST_2096_PI379238085	3498730_2	3498730_2	0.0807356	0.101007	0.0779582	0.0331785	-0.054224	-0.0039823	0.0234878	0.0691946
31	CUST_455_PI379238085	Contig0532	Contig0532	0.00788573	0.0160789	-0.0100912	0.0529983	-0.134962	-0.0586338	-0.108818	-0.054637
32	CUST_469_PI380538642	#N/A	#N/A	0	0	0	0.261646	0	0	0	0
33	CUST_65_PI380538644	zams19_H11_042.ab1	zams19_H11_042.ab1	0	0	0	0.478097	0	0	-0.00842309	0
34	CUST_125_PI380567544	3497974_1	DQ917573.1	0.0692144	0	0	0.250229	0	0.353364	0	0
35	CUST_97_PI380567544	Ph_Wnt-Gr2,	Ph_Wnt-Gr2,	-0.186559	-0.0418943	0	0.427046	0	0.235884	0	0
36	CUST_412_PI380538640	#N/A	#N/A	0.469894	0	0	0.439267	0	0.0683137	0	0
37	CUST_476_PI380538642	zams14_B10_047.ab1	zams14_B10_047.ab1	0	0	0	0.314746	0	0	0	0
38	CUST_392_PI380538646	#N/A	#N/A	0.0666196	0	0	0.255275	0	0.175689	0	0
39	CUST_761_PI379238085	3509147_2	3509147_2	0	0	0	0.183552	0	0.076609	0	0
40	CUST_65_PI380538640	#N/A	#N/A	0.300671	0.310886	0.171754	0.0835439	0.0865474	0.101548	0.032459	0.122937
41	CUST_5525_PI379238085	3496860_1	3496860_1	0.157862	0.0117543	-0.0300109	0.220379	-0.218029	-0.0388608	-0.319616	-0.187621
42	CUST_196_PI380538636	zams03_I17_071.ab1	zams03_I17_071.ab1	0	0	0	0.291379	0	0	0	0
43	CUST_287_PI379238089	zaFBplate1_E16_060.ab1	zaFBplate1_E16_060.ab1_R	0.431651	0.255918	0	0.284852	0	0.0689277	-0.175418	0.26619
44	CUST_9053_PI379238085	#N/A	#N/A	0.369499	0.240266	0	0.232982	0	0.0210789	-0.392066	0
45	CUST_4942_PI379238085	3500045_3	3500045_3	0.165864	0.170216	0.0974675	0.217868	0.00817761	0.00659371	-0.00986048	0.103434
46	CUST_88_PI380538638	#N/A	#N/A	0	0	0	0.361921	0	0	-0.100296	0
47	CUST_324_PI380538640	Contig0842	Contig0842	0.0483177	0.0486121	0.164268	0.103379	-0.0365387	0.020878	0.0775694	0.0530747
48	CUST_127_PI380538650	Contig0752_ext	Contig0752_ext	0.0533863	0.0283122	0.256522	0.146977	0.0413314	0.101848	0.0962873	0.108157
49	CUST_389_PI380538638	zams04_P02_001.ab1	zams04_P02_001.ab1	0	0	0	0.333608	0	0	0	0
50	CUST_8542_PI379238085	Contig0818	Contig0818	-0.0401904	-0.0713464	-0.0526948	-0.0864215	0.088326	-0.103329	-0.0933105	-0.0624087
51	CUST_311_PI380538646	zams22_I11_040.ab1	zams22_I11_040.ab1	0	0	0	0.305565	0	0	0	0
52	CUST_6746_PI379238085	#N/A	#N/A	-0.165987	-0.0206948	0	0.204736	0	-0.390532	-0.141924	0
53	CUST_283_PI380538640	#N/A	#N/A	0	0	0	0.265036	-0.0418222	0.0902612	0	0
54	CUST_169_PI380538648	zamn02_B10_047.ab1	zamn02_B10_047.ab1	0	0	0	0.295235	0	0	0	0
55	CUST_8142_PI379238085	3501041_1	3501041_1	-0.367274	0.219435	0	0.435091	0	-0.278691	0	0
56	CUST_1910_PI379238085	3498702_1	3498702_1	-0.0607464	-0.033543	0.115256	0.0113665	-0.0175995	-0.0111367	0.0222991	0.130077
57	CUST_221_PI380538648	zamn04_D11_046.ab1	zamn04_D11_046.ab1	0	-0.123272	0	0	0	0.0940199	0	0
58	CUST_892_PI379238085	3498067_1	3498067_1	0	0	0	0	0	-0.221152	0.111278	0
59	CUST_7856_PI379238085	3510025_1	3510025_1	0	0.638874	0	0.131462	0	-0.509448	0.00727807	0
60	CUST_4351_PI379238085	Contig0715	Contig0715	0	0	0	0	0	0.151616	0	0
61	CUST_339_PI380538650	zamn05_A04_016.ab1	zamn05_A04_016.ab1	0	0	0	0	0	0	0	0
62	CUST_2006_PI379238085	3506834_2	3506834_2	-0.0560288	-0.0361973	0.0858158	-0.091552	-0.0642983	-0.00603592	-0.00178525	0.0307717
63	CUST_359_PI380538646	zams24_C15_062.ab1	zams24_C15_062.ab1	0	0	0	0	0	-0.0147769	-0.005687	0
64	CUST_2494_PI379238085	3506864_1	3506864_1	0	0.332773	0	0	0	0	0	0.247332
65	CUST_338_PI380538636	#N/A	#N/A	0.00512224	-0.0286779	0.0925116	-0.0983521	-0.0829053	-0.0228476	-0.0106931	0.0640777
66	CUST_5354_PI379238085	3508888_2	3508888_2	-0.253537	0.0502851	0	0	0	0.0624718	-0.102227	0
67	CUST_584_PI379238085	3504650_1	3504650_1	0.0295346	-0.0175241	-0.010568	-0.320982	-0.0813228	-0.0591209	-0.126175	0.0151944
68	CUST_8916_PI379238085	Contig0909	Contig0909	0.19197	0.160371	0.135108	-0.0423715	0.0152961	0.0297866	-0.0127368	0.110526
69	CUST_9230_PI379238085	Contig0344	Contig0344	0.0134203	-0.032274	0.0907416	-0.022369	0.0277516	0.0332458	-0.0278993	0.140906
70	CUST_253_PI379238087	Contig0305	Contig0305	-0.00978302	-0.12215	0.107809	-0.0410651	0.015641	0.113434	0.139185	0.242387
71	CUST_7_PI380538642	zams17_P03_002.ab1	zams17_P03_002.ab1	-0.241513	-0.221673	0.0192808	-0.0943909	-0.103963	-0.0208601	-0.153522	-0.181424
72	CUST_787_PI379238085	Contig0752	Contig0752	0.0794046	-0.0557373	0.0341059	-0.0168194	-0.0331462	-0.0734625	-0.0658339	0.118179
73	CUST_5311_PI379238085	Contig1032	Contig1032	-0.0231867	-0.105247	-0.071946	-0.0635637	-0.0538007	0.023186	-0.0239183	0.0494841
74	CUST_4556_PI379238085	3496510_2	3496510_2	0.107245	-0.0785087	0.120042	-0.255923	0.0468418	-0.0362708	-0.0732841	0.0383044
75	CUST_301_PI380538638	zams04_J10_039.ab1	zams04_J10_039.ab1	0	0	0	0	-0.00230796	-0.305898	-0.0111656	0
76	CUST_2966_PI379238085	3509002_1	3509002_1	0	-0.281755	0	0	0	-0.416995	-0.225364	0
77	CUST_7484_PI379238085	Contig0380	Contig0380	-0.0764097	-0.146639	-0.0208291	-0.407156	-0.0382776	-0.171309	-0.197773	-0.182146
78	CUST_395_PI380538640	zams11_A06_031.ab1	zams11_A06_031.ab1	0	0	0	0	0	0	-0.166306	0
79	CUST_2738_PI379238085	3499454_1	3499454_1	-0.437332	0.113222	0	0	0	-0.234188	-0.0270656	0
80	DarkCorner	DarkCorner	DarkCorner	0	0	0	0.637428	0	0	-0.12178	0
81	GE_BrightCorner	GE_BrightCorner	GE_BrightCorner	0.0815339	0.050638	0.279215	0.235815	0.202212	0.0813473	0.0821082	0.361258
82	GE_BrightCorner	GE_BrightCorner	GE_BrightCorner	0.0629482	0.0418621	0.248458	0.155532	0.208261	0.109088	0.116019	0.385558
83	GE_BrightCorner	GE_BrightCorner	GE_BrightCorner	-0.0081225	0.0180058	0.347809	0.159558	0.115668	0.12881	0.196592	0.178968
84	DarkCorner	DarkCorner	DarkCorner	-0.0150518	0	0	0	0	0	0	0
85	CUST_8040_PI379238085	3499684_3	3499684_3	0.00842946	0.258021	0	0.478012	-0.0492457	0.0587876	-0.00904002	0
86	CUST_6739_PI379238085	Contig0427	Contig0427	0.0536506	0.026367	0.154354	-0.00894619	-0.000264431	0.0789223	0.057193	-0.0612523
87	CUST_1459_PI379238085	3496536_2	3496536_2	-0.15196	-0.1964	-0.0891705	-0.295297	-0.416478	-0.253245	-0.246014	-0.154716
88	CUST_113_PI380538636	zams02_J08_024.ab1	zams02_J08_024.ab1	0.168968	0.156981	0.158609	0.0555219	0.0219214	0.127665	0.0636919	0.123568
89	CUST_92_PI379238087	zaFBplate1_P13_049.ab1	zaFBplate1_P13_049.ab1_F	-0.128104	-0.00593444	0	0.465834	0	0.0444835	-0.163436	0
90	CUST_6166_PI379238085	3509436_1	3509436_1	0	0	0	0	0	0	0	0
91	CUST_28_PI379238087	zaFBplate1_E21_091.ab1	zaFBplate1_E21_091.ab1_F	0.21314	0	0	0	0	-0.18663	-0.0603922	0
92	CUST_435_PI380538646	Contig0233	Contig0233	0.145402	0.135976	0.0977798	0.313632	-0.0851512	0.00322527	0.114624	0.132273
93	CUST_5478_PI379238085	3495910_3	#N/A	-0.00206903	-0.0423475	0.0180013	-0.073724	-0.0191175	-0.0141309	0.0151964	0.132771
94	CUST_7997_PI379238085	#N/A	#N/A	0.0591063	0.0319701	0.0566595	-0.0847999	-0.0973803	0.0476799	-0.17799	0.129428
95	CUST_23_PI380567544	DQ827720.1	DQ827720.1	0	0	0	0	0	0	0	0.351205
96	CUST_5509_PI379238085	Contig0752	Contig0752	-0.0772358	-0.1088	0.0838669	0.102225	-0.20774	-0.0238908	-0.0193774	0.13126
97	CUST_7755_PI379238085	#N/A	#N/A	0.0459062	0.0799014	0.0427435	-0.00332315	-0.026384	0.0359801	0.00313072	0.189413
98	CUST_8091_PI379238085	3503289_1	3503289_1	0	0.593445	0	0.218484	0	-0.561731	0	0
99	CUST_2832_PI379238085	Contig0468	Contig0468	-0.105912	-0.0717907	0.0249736	-0.314998	-0.156857	-0.0221835	-0.176213	0.151205
100	CUST_164_PI380538644	#N/A	#N/A	0	0	0	0	0	-0.0353119	0	0
101	CUST_657_PI379238085	Contig0573	Contig0573	0.0927659	0.0699714	0.134365	-0.0189064	-0.147551	0.00730357	-0.117711	0.154675
102	CUST_6145_PI379238085	3497398_1	3497398_1	-0.143003	0.209917	-0.287134	-0.496218	-0.539734	-0.30541	-0.493898	-0.0422132
103	CUST_1496_PI379238085	#N/A	#N/A	-0.0263841	-0.0142914	0.100148	-0.130979	-0.0666809	-0.0194287	-0.0462617	0.133553
104	CUST_110_PI380567544	DQ917571.1	DQ917571.1	0.135818	0.0961792	0	0.20966	0	0.0652041	-0.138648	0
105	(+)E1A_r60_n11	E1A_r60_n11	E1A_r60_n11	-0.644284	-0.591703	-0.0238228	-0.273593	-0.395519	0.0396286	-0.412271	0.0530983
106	CUST_114_PI380538636	#N/A	#N/A	0.12489	0.110091	0.130413	-0.0832946	-0.0359774	0.0321582	-0.0072289	0.11542
107	CUST_6302_PI379238085	3504180_2	3504180_2	0	0	0	0	0	0	0	0
108	CUST_18_PI380538646	zams22_D22_093.ab1	zams22_D22_093.ab1	0	0	0	0.310609	0	0	0	0
109	CUST_54_PI380567544	Ph_Wnt-Gr1,	Ph_Wnt-Gr1,	0.188557	0.171083	0	0.796085	0	0.102388	0	0.270836
110	CUST_5543_PI379238085	3501967_1	3501967_1	-0.101347	-0.0810243	0.0701931	0.000611704	-0.00126715	0.0501674	0.0101391	0.151612
111	CUST_3088_PI379238085	3501032_1	3501032_1	0.0453937	0.505146	0	0.254967	0	0.315077	0	0
112	CUST_88_PI380538646	zams24_O13_049.ab1	zams24_O13_049.ab1	0.113709	0	0	0.793809	0	0.151811	0	0
113	CUST_2108_PI379238085	3503913_2	3503913_2	0.223729	0.338816	0	0.470675	-0.209332	-0.0262353	-0.291738	-0.127236
114	CUST_7544_PI379238085	3509242_1	3509242_1	0.0830644	0.148219	0.108521	0.394772	0.0802657	0.0829752	-0.0647581	0.131438
115	CUST_5100_PI379238085	3499647_1	3499647_1	0.0609677	0.0194766	0.147864	0.0466756	-0.0205506	0.0768833	0.0341854	0.129524
116	CUST_174_PI380538646	Contig0682	Contig0682	0.0702876	0.0418484	0.0447171	0.00499657	-0.113904	0.0326215	-0.0147832	0.0152743
117	CUST_4601_PI379238085	3505228_1	3505228_1	0.111576	0.0064351	0	0.249689	0	-0.0103116	-0.376388	0
118	CUST_3015_PI379238085	3503605_1	3503605_1	0.420472	0.119324	0	0.258845	0	0	0	0
119	CUST_4914_PI379238085	3496749_1	3496749_1	0.0661641	0.0791827	0.0569083	0.0151971	-0.0536308	-0.0309675	-0.120641	-0.0842163
120	CUST_109_PI380567544	DQ917571.1	DQ917571.1	-0.123445	-0.0660956	0	-0.00851553	-0.103315	0.137589	-0.519269	-0.336105
121	CUST_24_PI380567544	DQ827720.1	DQ827720.1	-0.128895	-0.0983921	0.211818	0.0370199	-0.0305441	0.0632419	0.0546156	0.0930244
122	CUST_534_PI380538646	zams24_O08_018.ab1	zams24_O08_018.ab1	-0.0232706	0.00648628	0.0954668	0.0864125	-0.00997622	0.0731021	0.0615992	0.0966998
123	CUST_6890_PI379238085	3501178_2	3501178_2	-0.181553	-0.208538	0	-0.0117498	-0.340186	-0.0633174	-0.453735	-0.0914432
124	CUST_4232_PI379238085	3503631_1	3503631_1	0.184699	0.137163	0.0789992	0.038871	0.0184759	0.0534749	0.104112	0.0852278
125	CUST_262_PI380538644	#N/A	#N/A	0	0.212971	0	-0.0113673	0	0.436682	0	0
126	CUST_191_PI380538640	Contig0245	Contig0245	0	0.0458785	0	0.0792238	0	-0.00706814	-0.0463768	0
127	CUST_5484_PI379238085	#N/A	#N/A	-0.0952711	0.0113346	0.116765	0.287267	-0.301051	0.0660119	-0.0231123	-0.171577
128	CUST_2775_PI379238085	Contig0732	Contig0732	0.172394	0.00316508	0	0.158423	-0.24105	0.0998017	-0.206903	-0.111946
129	CUST_5346_PI379238085	Contig0349	Contig0349	-0.0276098	-0.0332835	0.000535078	0.0154778	0.0437189	-0.0274824	0.023983	0.0406492
130	CUST_4634_PI379238085	3499406_1	3499406_1	-0.106397	-0.158049	0.0830347	0.0143593	0.194204	0.0528671	-0.0107852	0.066795
131	(-)3xSLv1	NegativeControl	NegativeControl	0	0	0	0.0850014	0	0	0	0
132	CUST_4801_PI379238085	Contig0690_ext	Contig0690_ext	0.135429	0.122992	0.0940336	0.0216219	0.237002	0.0399441	0.0285217	0.0362689
133	CUST_3873_PI379238085	3509277_1	3509277_1	0.298277	-0.0568806	0	0.183232	0	-0.0853562	-0.130141	0
134	CUST_8292_PI379238085	3503782_1	3503782_1	0.101437	-0.119607	0	0.168282	0.185897	0.0848354	-0.280942	0
135	CUST_67_PI380538644	Contig0568	Contig0568	0	0.327094	0	-0.109217	-0.62667	0	0	0
136	RC7	RC7	RC7	0	0	0	-0.16602	0	0	0	0
137	CUST_317_PI380538646	zams24_O17_065.ab1	zams24_O17_065.ab1	0	0	0	0.240383	0	0	0	0
138	CUST_39_PI380567544	DQ827722.1	DQ827722.1	0	0	0	-0.0847015	0	0	0	0
139	CUST_49_PI380567544	Ph_Wnt-B,	Ph_Wnt-B,	0	0.0161126	0	0.00057605	0	0.228475	0	0
140	CUST_1093_PI379238085	3507049_2	3507049_2	0	0	0	0	0	0	0	0
141	CUST_100_PI380538638	zams04_C06_029.ab1	zams04_C06_029.ab1	0	0	0	0.0759282	0	0	0	0
142	CUST_174_PI380538644	#N/A	#N/A	0	0	0	0	0	0	0	0
143	CUST_9334_PI379238085	3501955_1	3501955_1	0.00610554	0.0109866	-0.00111106	-0.0401846	0	-0.00726488	-0.0454361	0
144	CUST_1608_PI379238085	3499482_1	3499482_1	-0.0681768	-0.0322547	0.0480339	-0.0850878	-0.11732	-0.026016	-0.0128925	-0.00601808
145	CUST_95_PI380538636	Contig1000	Contig1000	0.0123071	-0.0364351	0.0387551	-0.0437874	-0.0978561	-0.0127244	-0.0362575	-0.00171785
146	CUST_6105_PI379238085	Contig0737_ext	Contig0737_ext	0.133043	-0.0468628	0.213984	0	-0.0602919	0.0114183	-0.0417716	0.328213
147	CUST_250_PI379238089	zaFBplate1_K01_005.ab1	zaFBplate1_K01_005.ab1_R	-0.0454151	-0.105023	0.0869841	-0.13983	-0.0928317	-0.0796027	-0.0719472	0.0453865
148	CUST_103_PI380567544	Ph_GATA,	Ph_GATA,	0	0	0	0	0	0.157932	0	0
149	CUST_7183_PI379238085	#N/A	#N/A	0.0648353	0.00682824	0.0490535	-0.126141	-0.0210362	0.00713654	-0.0127083	0.0708014
150	CUST_1881_PI379238085	3502427_2	3502427_2	-0.154538	-0.254697	0	0	0	0.0231201	0	0
151	CUST_281_PI379238087	Contig0864	Contig0864	0.0754823	0.0904739	0.0560581	-0.136091	-0.0454415	0.00722474	-0.0102963	0.0850705
152	CUST_2083_PI379238085	3501460_1	3501460_1	0.0716932	-0.0234055	0.106025	-0.047823	-0.0428578	-0.073849	-0.108833	-0.190776
153	CUST_3606_PI379238085	3504725_2	3504725_2	0	0	0	-0.130079	0	0.0992813	-0.00564186	0
154	CUST_7340_PI379238085	3510926_1	3510926_1	0	0	0	0.259422	0	0	-0.306695	0
155	CUST_7789_PI379238085	3496372_1	3496372_1	0.0424583	0.00120804	0.201148	0.1082	-0.280514	0.0889009	-0.00185555	0.06304
156	CUST_163_PI380538636	Contig0465	Contig0465	0.0459887	-0.0276564	0.115783	-0.148848	-0.0256531	-0.0211098	-0.127211	0.104074
157	CUST_287_PI380538636	zams02_M19_068.ab1	zams02_M19_068.ab1	0.0779728	0.0582268	0.188603	0.0582608	0.117534	0.144975	0.0301789	0.27835
158	CUST_6519_PI379238085	Contig0414	Contig0414	0.144574	0.0951622	0.0595452	-0.0160024	0.0708401	0.0131069	-0.0449398	0.185015
159	CUST_96_PI379238087	zaFBplate1_B20_080.ab1	zaFBplate1_B20_080.ab1_F	0	0	0	0	0	0	0.0569547	0
160	CUST_277_PI380538646	zams23_I20_072.ab1	zams23_I20_072.ab1	-0.00249295	-0.171249	-0.0720524	0.427278	-0.0138276	0.00434785	-0.0280033	0
161	CUST_9208_PI379238085	Contig0726	Contig0726	0	0	0	0	0	0	-0.0911726	0
162	DarkCorner	DarkCorner	DarkCorner	0	0	0	0	0	0.130345	0.0941606	0
163	DarkCorner	DarkCorner	DarkCorner	-0.162399	0	0	0.204448	0	0	0.0136127	0
164	GE_BrightCorner	GE_BrightCorner	GE_BrightCorner	0.0363794	0.0153317	0.259335	0.138329	0.166189	0.0911267	0.0433024	0.363011
165	DarkCorner	DarkCorner	DarkCorner	0	0	-0.182327	1.06757	0	0.265839	0	0
166	DarkCorner	DarkCorner	DarkCorner	-0.000712104	0	0	0.554462	0	0	0	0
167	CUST_452_PI380538640	Contig0274_ext	Contig0274_ext	-0.0314258	-0.100064	0	0.784889	0	0.14105	-0.0096156	0
168	CUST_7017_PI379238085	Contig0493	Contig0493	-0.0749594	0	0	0.782149	0	0	0	0
169	CUST_86_PI380567544	Ph_midline,	Ph_midline,	0	0	0	0	0	0	0	0
170	CUST_3872_PI379238085	3496267_2	3496267_2	0.255808	0.685426	0	0.166105	0	0.0585042	0.222586	0
171	CUST_2122_PI379238085	Contig0901	Contig0901	0.137351	0.129829	0.107046	-0.0459552	-0.0162491	0.0485142	0.015109	0.0456297
172	CUST_289_PI380538644	Contig0074	Contig0074	0	-0.627771	0	0	0	0	0	0
173	CUST_510_PI380538644	zams20_P15_050.ab1	zams20_P15_050.ab1	-0.036074	0.0798374	0	0	0	0.111106	-0.213394	0
174	CUST_198_PI380538644	zams22_B14_063.ab1	zams22_B14_063.ab1	0	0	0	0.50479	0	0	0	0
175	CUST_5816_PI379238085	Contig0802	Contig0802	0.149327	0.0894856	0.228002	0.090006	0.13601	0.187188	0.168006	0.253707
176	CUST_7216_PI379238085	Contig0530	Contig0530	0	0	0	0	0	0.0981548	0	0
177	CUST_9181_PI379238085	3500186_2	3500186_2	0.230726	0.274677	-0.184722	0.5516	-0.0493744	-0.0608249	0.0387352	0.278777
178	CUST_5995_PI379238085	#N/A	#N/A	-0.0674096	-0.0618338	-0.0277458	-0.0832427	-0.115285	-0.0308653	-0.0806856	0.0633831
179	CUST_444_PI380538644	Contig0199	Contig0199	-0.0285304	-0.0455586	0.031099	-0.0977579	-0.0600817	0.020878	-0.0109039	0.194241
180	CUST_141_PI380538646	zams22_E11_044.ab1	zams22_E11_044.ab1	0	0	0	0	0	-0.244959	0	0
181	CUST_6946_PI379238085	Contig0883	Contig0883	-0.164703	-0.13682	-0.0705041	0.229927	-0.0443622	0.00746232	-0.218983	0.290435
182	CUST_345_PI380538638	Contig1000	Contig1000	0.0230125	0.0135989	-0.0357134	-0.16198	-0.106191	0.0110735	-0.0382064	0.18209
183	CUST_147_PI380538636	Contig0206	Contig0206	-0.0557827	-0.0720353	0.0564915	-0.13133	-0.031201	0.0392074	-0.0365255	0.151692
184	CUST_1723_PI379238085	3498981_1	3498981_1	0.247143	0.22477	0	0	0	-0.314424	0	0
185	CUST_1731_PI379238085	#N/A	#N/A	0.112652	0.104788	0.0594972	-0.195289	-0.198318	0.0592976	-0.0568906	0.105091
186	CUST_1232_PI379238085	Contig0114	Contig0114	-0.00363179	0.00966747	0.167838	-0.301945	-0.241674	-0.066215	-0.191131	0.11253
187	CUST_3699_PI379238085	Contig0478	Contig0478	0.176505	0.16046	0.219934	-0.0274831	0.0449446	0.0425691	0.0634477	0.191342
188	CUST_19_PI380567544	Ph_Wnt-Y,	Ph_Wnt-Y,	0	0	0	0	0	0	0	0
189	CUST_8754_PI379238085	3500079_3	3500079_3	-0.022088	0.0295733	-0.127482	-0.144014	-0.272203	-0.110656	-0.237099	-0.077394
190	CUST_5861_PI379238085	Contig0975	Contig0975	-0.191166	-0.133543	0	-0.23015	0	-0.0522184	-0.171483	0.135806
191	CUST_26_PI380538636	Contig0489	Contig0489	0.175805	0.163829	0.115006	-0.00697569	-0.00671101	0.102505	0.0113232	0.148823
192	CUST_394_PI380538640	Contig0102	Contig0102	0.0259037	0.0878698	0	0.13848	-0.0816804	0.00939542	-0.411256	0.113409
193	CUST_263_PI379238089	Contig0312	Contig0312	0	0	0	0.599686	0	-0.191522	0	0
194	CUST_6163_PI379238085	3496426_1	3496426_1	0.0419941	0.0281752	0.149885	-0.0306548	-0.0472907	0.03797	-0.0138614	0.112766
195	CUST_8351_PI379238085	3496056_2	3496056_2	0.275713	-0.0353996	0	0.153726	0	0.0934801	0	0
196	CUST_240_PI380538644	zams22_A18_079.ab1	zams22_A18_079.ab1	0	0	0	0.295141	0	-0.119564	0	0
197	CUST_7265_PI379238085	Contig0775	Contig0775	0.0253395	0.0369733	0.0596495	-0.0705085	-0.120269	0.0418604	-0.0414927	0.0791397
198	CUST_5348_PI379238085	3501830_2	3501830_2	0.0204244	0.046064	0.029917	0.0246012	-0.151545	-0.0258815	0.0223854	0.274913
199	CUST_7911_PI379238085	3500105_1	3500105_1	0.0422212	0.154498	0.0345202	-0.0819941	-0.108138	-3.04742e-05	-0.0465522	0.0769995
200	CUST_336_PI380538648	zamn05_J01_007.ab1	zamn05_J01_007.ab1	-0.0520998	-0.121595	-0.0802767	0.0892473	-0.239068	0.0208006	-0.245863	-0.0870521
201	CUST_354_PI380538642	Contig0729	Contig0729	0.169999	0	0	0.108919	0	0	0	0
202	CUST_171_PI380538648	Contig0081	Contig0081	0	0.277912	0	-0.0433602	0	-0.129374	0	0
203	CUST_6294_PI379238085	3499020_1	3499020_1	0.119164	0.278202	0.0455163	-0.0423416	-0.273033	-0.0431811	-0.255909	-0.164129
204	CUST_7_PI380567544	Ph_Wnt-A,	Ph_Wnt-A,	-0.148099	-0.0294586	0	0.0539422	0	-0.314256	-0.112795	0
205	CUST_886_PI379238085	Contig0987	Contig0987	0.102962	0.140312	0.0360791	-0.0229444	-0.180428	-0.0605354	-0.18554	-0.175337
206	CUST_442_PI380538650	Contig0069_ext	Contig0069_ext	0.0967167	-0.0375903	0.00413972	-0.00217214	-0.268125	-0.0638609	-0.0161855	-0.253838
207	CUST_202_PI380538638	#N/A	#N/A	-0.0086962	-0.00228873	-0.0216948	0.0288131	-0.150586	-0.0410884	0.0497617	-0.0219158
208	CUST_4875_PI379238085	3502193_2	#N/A	0	0	0	0.0979169	0	0	0	0
209	CUST_309_PI380538640	zams10_M05_019.ab1	zams10_M05_019.ab1	0	0	0	-0.35777	0	0	0	0
210	CUST_586_PI379238085	3504574_2	3504574_2	0.0416195	0.057203	-0.0820192	0.174761	-0.150299	0.0312659	0.0899222	-0.00530369
211	CUST_39_PI380567544	DQ827722.1	DQ827722.1	0	0	0	-0.00369581	0	0	0	0
212	CUST_140_PI379238087	zaFBplate1_O05_017.ab1	zaFBplate1_O05_017.ab1_F	-0.0186901	0.0551738	0	0.11267	0	-0.00916609	-0.306802	0
213	CUST_27_PI379238089	zaFBplate1_A17_079.ab1	zaFBplate1_A17_079.ab1_R	0.396928	0.258689	0	0.16216	0.256236	-0.210987	0	0
214	CUST_202_PI380538648	#N/A	#N/A	0.0128826	0	0	-0.0768692	0	0	0	0
215	CUST_503_PI379238085	3499080_1	3499080_1	0	0	0	0.240685	0	0.106526	0	0
216	CUST_1765_PI379238085	3506295_1	3506295_1	0.0650625	0.089871	0	0.191927	0.262291	0.0405358	-0.209428	-0.136423
217	CUST_1073_PI379238085	Contig0970	Contig0970	-0.165136	-0.179479	0.0575501	-0.104249	0.182053	0.0106408	0.0299364	0.0239958
218	CUST_5805_PI379238085	Contig0327	Contig0327	0.0569263	-0.0655774	-0.00272449	0.0654883	-0.0909084	0.0388494	-0.0729102	0.143494
219	CUST_2454_PI379238085	3498203_1	3498203_1	-0.0121112	-0.0107912	0.0593481	0.154855	-0.232559	-0.00775587	-0.162799	0.0985524
220	CUST_6754_PI379238085	Contig0581	Contig0581	-0.0358728	0.0130403	-0.0604602	-0.0376059	-0.233917	-0.0384239	-0.0398699	0.192989
221	CUST_1230_PI379238085	3509511_2	3509511_2	0	0	0	0.32399	0	0	0	0
222	CUST_8490_PI379238085	3497393_2	3497393_2	0.0830749	0.0239551	0.0752087	-0.0203085	-0.0271973	0.0233417	0.0614224	0.0428713
223	CUST_4683_PI379238085	Contig0716	Contig0716	0	0	0	0	0	0	0	0
224	CUST_259_PI380538638	Contig0266_ext	Contig0266_ext	0	0	0	0	0	0	0	0
225	CUST_6_PI380538648	Contig0959	Contig0959	-0.210312	0	0	0	0	0	0	0
226	CUST_5978_PI379238085	3510513_1	3510513_1	-0.00924761	-0.0572143	-0.0138265	-0.100118	-0.305292	0.0316605	-0.00277865	-0.0957518
227	CUST_177_PI380538642	zams15_P05_017.ab1	zams15_P05_017.ab1	0.29285	0.0632562	0	0.0278796	0	-0.0536604	0.084973	0
228	CUST_2239_PI379238085	Contig0689	Contig0689	-0.0540422	-0.0909338	-0.0450136	-0.203621	-0.189339	-0.0812974	-0.138148	-0.0875602
229	CUST_9307_PI379238085	3497412_3	3497412_3	0	0.276998	0	0	0	-0.335042	0	0
230	CUST_8456_PI379238085	Contig0361_ext	Contig0361_ext	0	0.511036	0	0	0	0.0975395	0	0
231	CUST_5402_PI379238085	3504824_2	3504824_2	0	0	0	0.698869	0	0.452171	0	0
232	CUST_98_PI380538636	zams02_A01_015.ab1	zams02_A01_015.ab1	0	0	0	0	0	-0.287648	0	0
233	CUST_8394_PI379238085	3507023_2	3507023_2	0.00546184	-0.0451017	0	0	0.00817037	-0.10468	-0.0971763	0
234	CUST_2663_PI379238085	3501234_1	3501234_1	0.0157627	-0.0149839	0.0784763	-0.0756324	0.00963704	0.0561674	0.0060249	0.104507
235	CUST_223_PI380538640	#N/A	#N/A	-0.007449	0	0	0	0	0	0	0
236	CUST_60_PI380538646	#N/A	#N/A	0.087997	-0.194058	0	0.13078	0	0.0639532	0.0669558	0
237	CUST_4424_PI379238085	3496089_2	3496089_2	-0.0152775	-0.0400119	0.0211082	-0.0796898	0.0198934	0.0388996	-0.0228547	0.117161
238	CUST_460_PI380538648	zamn06_C06_029.ab1	zamn06_C06_029.ab1	0	0	0	0	0	0	-0.326336	0
239	(-)3xSLv1	NegativeControl	NegativeControl	0	0	0	0	0	0	-0.097752	0
240	CUST_299_PI379238085	Contig0412	Contig0412	0.243832	0.19092	0.139676	0.00615181	0.0983053	0.12186	0.0282213	0.229424
241	CUST_3266_PI379238085	3496593_3	3496593_3	0	0	0	0.28298	0.164193	-0.0179543	-0.0125233	0
242	CUST_5752_PI379238085	3501803_1	3501803_1	0	-0.442115	0	0	0	-0.268254	-0.0804394	0
243	CUST_1632_PI379238085	3508806_1	3508806_1	0.0483808	0.0226412	-0.0303177	-0.064736	-0.0271643	-0.0329179	-0.0977097	0.139599
244	CUST_8639_PI379238085	3498083_1	3498083_1	0.125274	0.0506477	-0.00902035	-0.0181214	0.00886763	0.0113564	-0.0676349	0.199139
245	DarkCorner	DarkCorner	DarkCorner	0	0	0	0.433335	0	0	-0.166778	0
246	DarkCorner	DarkCorner	DarkCorner	-0.112894	0	0	0	0	0	-0.141277	0
247	DarkCorner	DarkCorner	DarkCorner	0	0	0	0.604745	0	0	0	0
248	CUST_1587_PI379238085	3508450_2	3508450_2	-0.0350312	0	0	0.60028	0	-0.0778131	0	0
249	CUST_4_PI380567544	Contig0689	DQ827723.1	-0.106622	-0.0625425	0.0728626	-0.0858151	-0.119094	-0.0267578	-0.0149592	-0.137139
250	CUST_75_PI379238089	Contig0305	Contig0305	-0.206179	-0.0992272	-0.0344418	-0.00610161	-0.170302	-0.0536058	-0.0465751	0.00254452
251	CUST_292_PI380538642	zams16_N12_036.ab1	zams16_N12_036.ab1	0	0.136264	0	0	0	0	0	0
252	CUST_9223_PI379238085	#N/A	#N/A	0.0508197	-0.00251084	0.0739066	-0.0680515	-0.0754019	0.00868404	-0.0570289	0.00834891
253	CUST_338_PI380538648	zamn05_L20_070.ab1	zamn05_L20_070.ab1	0	0	0	0	0	0	0	0
254	CUST_9121_PI379238085	3497307_2	3497307_2	0.0100675	-0.343077	0	0	0	0.0239865	0	0
255	CUST_9130_PI379238085	3504995_2	3504995_2	0.18895	0.11418	0.0895598	-0.0762069	-0.0599501	0.0538632	0.00543332	-0.0362318
256	CUST_2734_PI379238085	3499530_1	3499530_1	0.0292832	0.0353812	0.122424	-0.0940913	-0.0155542	0.121684	0.0323706	0.0810418
257	CUST_5196_PI379238085	Contig0732	Contig0732	0.30875	0.201569	0	0	0	0.102877	-0.157266	0
258	CUST_33_PI380567544	Ph_Wnt-Gr3,	Ph_Wnt-Gr3,	0.380243	0.120451	0	0	0	-0.205172	-0.199116	0.235238
259	CUST_7185_PI379238085	3506398_2	3506398_2	0.169863	0.349227	0	0	0	-0.169527	0	0
260	CUST_5439_PI379238085	3503677_1	3503677_1	0.104733	-0.00620665	0	0	-0.0807512	-0.0500343	-0.15277	0.240159
261	CUST_442_PI380538646	zams24_M12_036.ab1	zams24_M12_036.ab1	0.0458364	0.163738	0.0274527	-0.0928005	0.081714	0.122348	0.0725225	0.316876
262	CUST_119_PI380567544	Ph_PL10,	Ph_PL10,	0.0290401	-0.106142	-0.111983	0.259811	-0.367111	0.064618	-0.148137	0.208452
263	CUST_2178_PI379238085	3508398_2	3508398_2	0.00342558	0.0762918	-0.16681	-0.299724	-0.310889	-0.0436768	-0.173269	0.16955
264	CUST_28_PI379238085	#N/A	#N/A	-0.0267142	0.0424562	0.063486	-0.00860841	-0.00226317	0.00152007	0.0397937	0.170692
265	CUST_508_PI380538640	Contig0189	Contig0189	-0.032151	-0.0126861	0.0140662	-0.1019	-0.0990411	-0.0312007	-0.0533683	0.132229
266	CUST_1967_PI379238085	3496484_1	3496484_1	0.0347413	0.212697	0	0	0	-0.176914	0	0
267	CUST_8084_PI379238085	Contig0886	Contig0886	0.0333433	0.0346836	0.0616427	-0.143435	-0.109633	-0.0272753	-0.071952	0.0435908
268	CUST_67_PI380538640	zams08_I18_071.ab1	zams08_I18_071.ab1	0	0	0	0	0	0	0	0
269	CUST_3239_PI379238085	3504459_1	3504459_1	-0.155998	-0.123961	-0.152096	-0.150641	-0.353338	-0.0295527	-0.468005	-0.1057
270	CUST_1571_PI379238085	Contig0542	Contig0542	0	0.272135	0	0.701667	0	0.197531	0	0
271	CUST_7928_PI379238085	3506244_2	3506244_2	0.0764897	0.059986	0.214888	0.0728732	-0.0203958	0.0580059	0.000290291	0.151101
272	CUST_9118_PI379238085	3498000_2	3498000_2	0.0940776	0.134858	-0.0652577	-0.344338	-0.182823	-0.113927	-0.240665	0.131269
273	CUST_128_PI380538640	zams08_P09_033.ab1	zams08_P09_033.ab1	0.296787	-0.101041	0	0	0	0.243286	0	0
274	CUST_2449_PI379238085	Contig0961	Contig0961	0.245392	0.105245	-0.0534375	0.226429	-0.331242	0.0365756	-0.582665	0.0710398
275	CUST_32_PI380567544	Ph_Wnt-Gr3,	Ph_Wnt-Gr3,	0	0	0	0.358294	0	0	0	0
276	CUST_26_PI380567544	DQ917572.1	DQ917572.1	-0.270982	0.051065	0	0.311119	0	0.0678404	0	0
277	(-)3xSLv1	NegativeControl	NegativeControl	0.122734	-0.0413859	0	-0.0466194	0	0	0	0
278	CUST_372_PI380538640	zams08_J23_088.ab1	zams08_J23_088.ab1	0	0	0	0.230389	0	0	0	0
279	CUST_3603_PI379238085	#N/A	#N/A	-0.036435	-0.0645995	0.0558483	-0.0502247	-0.0526428	0.0699922	-0.00367414	0.104047
280	CUST_7871_PI379238085	3499677_2	3499677_2	0.156996	0.0416621	-0.0714689	-0.422193	-0.44917	-0.119963	-0.618899	-0.218682
281	CUST_3395_PI379238085	Contig0364	Contig0364	0.075301	0.0204575	0.00645968	-0.0832349	-0.115243	-0.0312542	-0.0807741	0.0458799
282	CUST_5419_PI379238085	3509483_2	3509483_2	0.0990265	0	0	0.0624095	0	0	0	0
283	CUST_2624_PI379238085	3500208_1	3500208_1	-0.00128424	0.0436165	0.0141391	-0.0829784	-0.125747	-0.035291	-0.103609	0.0371654
284	CUST_226_PI379238085	Contig0928	Contig0928	-0.0562151	0.0291309	-0.0159803	-0.0371421	-0.0888191	0.0178745	-0.0131653	0.0817426
285	CUST_254_PI380538644	#N/A	#N/A	-0.0526053	0.121051	0	0.126761	0	0.141053	0	0
286	CUST_124_PI380567544	3497974_1	DQ917573.1	-0.055955	0.277264	0	-0.0520003	0	-0.163028	0	0
287	CUST_1530_PI379238085	#N/A	#N/A	0.172981	0.190605	0.107823	0.0991202	0.0440838	0.0702435	0.101126	0.128947
288	CUST_273_PI379238085	3496709_1	3496709_1	0.249828	0.485391	0	-0.0267848	0	-0.0763019	-0.0260397	0
289	CUST_873_PI379238085	Contig0639	Contig0639	0.0668786	0.0613794	0.160906	-0.00821708	-0.0557122	0.0372433	0.12082	0.0118415
290	CUST_95_PI380538638	zams06_O19_066.ab1	zams06_O19_066.ab1	0	0	0	-0.320525	0	-0.106737	0	0
291	CUST_2630_PI379238085	Contig0333	Contig0333	-0.0618431	-0.0705459	-0.0259212	-0.137927	-0.194593	-0.0447983	-0.000705941	-0.110802
292	CUST_10_PI379238087	zaFBplate1_H16_058.ab1	zaFBplate1_H16_058.ab1_F	0.0820907	0.0973822	0.00798899	-0.0728302	-0.0460413	-0.0497405	0.0229178	-0.103029
293	CUST_2012_PI379238085	#N/A	#N/A	-0.0648074	-0.0385489	-0.0247285	-0.0513396	0.15992	-0.0542402	-0.00913374	-0.0121605
294	CUST_6258_PI379238085	3501488_1	3501488_1	0.0482423	0.00864481	-0.0259914	-0.0580812	0.159385	0.017178	-0.0782889	0.0372889
295	CUST_330_PI380538646	zams24_D10_045.ab1	zams24_D10_045.ab1	0	0	0	0.208295	0	0	0	0
296	CUST_7294_PI379238085	3498286_2	3498286_2	-0.0884032	0.0438129	0	-0.249045	0.0746452	0.0254399	-0.152064	0
297	CUST_377_PI380538642	Contig0668_ext	Contig0668_ext	-0.00224908	0.0121175	-0.0330591	-0.069249	0.186589	-0.0375541	-0.0844903	-0.000535763
298	CUST_756_PI379238085	Contig0390	Contig0390	-0.0146362	-0.039753	0.00709	0.00134065	0.202865	-0.0167395	-0.102349	0.00140657
299	CUST_39_PI380538642	Contig0735_ext	Contig0735_ext	0.133378	0.111164	0.119552	0.0642632	0.340146	0.0909582	0.0704304	0.102232
300	CUST_162_PI379238085	3505044_1	3505044_1	-0.435927	-0.0404683	0	-0.0018124	0	0.121269	-0.284207	0
301	CUST_177_PI380538640	zams08_K01_005.ab1	zams08_K01_005.ab1	0	0	0	0	0	0	0	0
302	CUST_1760_PI379238085	3501712_1	3501712_1	0.118515	0.0573649	-0.0381872	-0.113605	-0.0618768	0.000562492	0.00952226	0.0445876
303	CUST_275_PI380538640	Contig0219	Contig0219	0.369716	-0.0500013	0	0.0272169	0	-0.1769	0.156698	0.308097
304	CUST_2914_PI379238085	3509994_1	3509994_1	0	0.303325	0	0	0	0	0	0
305	CUST_2126_PI379238085	3499680_1	3499680_1	0	0.573081	0	0.296432	0	0	0	0
306	CUST_6481_PI379238085	3502108_2	3502108_2	0.0834486	-0.0199118	-0.0297051	-0.150636	0	-0.10768	-0.227885	0
307	CUST_220_PI380538642	zams16_P11_034.ab1	zams16_P11_034.ab1	0.0208163	-0.024378	-0.00443869	-0.137749	-0.125585	-0.0687303	-0.0450747	-0.0982875
308	CUST_870_PI379238085	Contig0639	Contig0639	0.0867663	0.0170057	0.0763741	-0.0345734	-0.0139802	0.0596893	0.0531142	0.0183688
309	CUST_429_PI379238085	3496899_1	3496899_1	0	0.359047	0	0.165105	0	0.00107913	0.18704	0
310	CUST_4686_PI379238085	Contig0716	Contig0716	0	0	0	0	0	0	0	0
311	CUST_8615_PI379238085	3498613_1	3498613_1	0	0	0	0	0	0	0	0
312	CUST_5881_PI379238085	3510320_1	3510320_1	0.327706	0.0764384	0	-0.00856472	0	-0.255887	-0.369293	0
313	CUST_417_PI380538644	Contig0111	Contig0111	0.0211873	-0.0288639	0.065317	-0.0571171	-0.0688319	-0.0656596	-0.0275091	-0.336063
314	CUST_6009_PI379238085	3499157_1	3499157_1	-0.235578	-0.258444	0.00118182	-0.158237	-0.117312	-0.00459363	-0.020678	0.0186403
315	CUST_6359_PI379238085	3508950_2	3508950_2	0	0	0	0	0	0	0	0
316	CUST_286_PI380538636	zams03_A22_095.ab1	zams03_A22_095.ab1	0	0.554568	0	0	0.171073	-0.138434	-0.0316636	0
317	CUST_738_PI379238085	3510540_1	3510540_1	0.108436	0.0552149	0.124138	0.00602081	0.0756654	0.0957194	0.0129497	0.0131326
318	CUST_8217_PI379238085	3497088_4	3497088_4	0.267372	0.223793	0	0.35697	0	-0.0296254	-0.178179	0
319	CUST_3683_PI379238085	#N/A	#N/A	0	0	0	0	0	0	-0.162127	0
320	CUST_30_PI379238087	Contig0305	Contig0305	0	0.0605369	0	0	0	0	0.0123213	0
321	CUST_6814_PI379238085	3502601_2	3502601_2	-0.126529	-0.263365	-0.156842	0.0177523	-0.136636	-0.0949476	-0.242823	-0.362126
322	CUST_441_PI380538640	Contig0156	Contig0156	-0.011776	-0.0145081	-0.0542252	-0.212381	-0.155731	-0.0432306	-0.234784	-0.0375685
323	CUST_86_PI380538638	Contig0552	Contig0552	0	0.149598	0	0.181467	0.149993	-0.126339	-0.103868	0
324	CUST_8594_PI379238085	Contig0592	Contig0592	-0.272549	-0.182795	0	0	-0.149029	-0.159734	-0.0698918	0
325	CUST_228_PI379238085	Contig0792	Contig0792	0.0955185	0.0810914	0.125462	0.0511963	0.0370927	-0.00177581	-0.0493541	0.251411
326	CUST_360_PI380538650	zamn07_G10_041.ab1	zamn07_G10_041.ab1	0	0	0	0	0	0	-0.351085	0
327	DarkCorner	DarkCorner	DarkCorner	0	0	0	0	0	0	-0.287341	0
328	DarkCorner	DarkCorner	DarkCorner	0	0	0.189593	0.484188	0	0	-0.060368	0
329	DarkCorner	DarkCorner	DarkCorner	0	0	0	0.711524	0	0.116154	0	0
330	CUST_20_PI380538642	#N/A	#N/A	0.161458	0	0	0.846593	0	0.409503	0	0
331	CUST_41_PI380567544	Ph_tinman,	Ph_tinman,	0.11013	0	0	0	0	0	0	0
332	CUST_482_PI380538650	Contig1001	Contig1001	-0.0450988	-0.0935448	0.0681432	-0.033134	-0.0144294	0.0273193	0.0061029	-0.00170303
333	CUST_3536_PI379238085	Contig0524	Contig0524	-0.0322887	0.00281262	0.0569087	-0.0711775	-0.0531173	0.0264725	-0.0473853	0.0173279
334	CUST_295_PI380538644	#N/A	#N/A	0.299409	0.233551	0.236497	0.149185	0.0585183	0.135451	0.143606	0.196385
335	(-)3xSLv1	NegativeControl	NegativeControl	0	0	0	0	0	0	0	0
336	CUST_7735_PI379238085	Contig0535	Contig0535	-0.000229684	0.133368	-0.000660231	-0.105269	-0.106125	-0.0634427	-0.12894	-0.0556858
337	CUST_2828_PI379238085	3496673_2	3496673_2	0.270157	0.207555	0.0947818	0.0482735	0.024941	0.00459323	-0.0507716	0.146226
338	CUST_113_PI380538646	#N/A	#N/A	0	0	0	0	0	0	0	0
339	CUST_7605_PI379238085	Contig0894	Contig0894	-0.0790902	-0.0858484	-0.0830642	-0.242452	-0.14705	-0.105426	-0.163849	-0.106326
340	CUST_1657_PI379238085	3496822_1	3496822_1	0.205256	0.192931	0	0	0	-0.412569	-0.16176	0
341	CUST_8162_PI379238085	Contig0678	Contig0678	0.0213875	0.0292188	-0.0459896	-0.106572	-0.0380986	-0.045708	-0.0516666	0.124615
342	CUST_6381_PI379238085	3497454_1	3497454_1	0.0665109	0.0952573	0.0929279	-0.04623	0.00246021	0.117358	0.0557013	0.208676
343	CUST_6_PI379238085	3496392_1	3496392_1	0.0835565	0.0258006	-0.0644478	-0.166147	-0.0648134	0.00347202	-0.0936425	0.144671
344	CUST_175_PI379238087	Contig0311	Contig0311	0.0063816	0.0330913	-0.0739245	-0.243304	-0.15752	-0.134952	-0.101397	-0.000270706
345	CUST_172_PI380538644	zams21_F05_027.ab1	zams21_F05_027.ab1	0	0.116663	0	0	0	0.0809522	0	0
346	CUST_7747_PI379238085	3502270_1	3502270_1	0	0	0	0	0	0	0	0.274554
347	CUST_36_PI380567544	DQ827722.1	DQ827722.1	0.0150225	0	0	0	0	-0.363099	0	0.407029
348	CUST_3076_PI379238085	3497707_4	3497707_4	0.0790283	0.124242	-0.0225353	-0.104641	-0.0931079	0.0703513	-0.271631	0.319263
349	CUST_134_PI380538642	Contig0676	Contig0676	0.113018	0.0812242	0.100472	-0.0181259	-0.087716	0.101714	-0.0276786	0.175986
350	CUST_126_PI380538636	zams02_M21_083.ab1	zams02_M21_083.ab1	0	0.169272	0	0	0	0	0	0
351	CUST_111_PI380538642	Contig0741	Contig0741	-0.0261956	-0.00790105	0.0227863	-0.0765782	-0.115622	-0.00212858	-0.0839674	0.080893
352	CUST_1879_PI379238085	Contig1038_ext	Contig1038_ext	0	0	0	0.396236	0	0	0	0
353	CUST_8499_PI379238085	3499490_1	3499490_1	0	-0.0372542	0	0.782876	0	0	0	0
354	CUST_346_PI379238085	Contig0467	Contig0467	0.046925	0.0727664	0.0364617	-0.0751103	-0.0336505	0.0249951	-0.0289894	0.115654
355	CUST_451_PI380538650	Contig0290	Contig0290	0.0777303	0.0509262	0.0678866	0.180135	0.0167451	0.0483411	0.0188022	0.157617
356	CUST_2187_PI379238085	Contig0885	Contig0885	0.405381	0.238191	0.101412	-0.0173657	-0.0198475	0.0333587	0.0392146	0.260928
357	CUST_4273_PI379238085	3498198_4	3498198_4	0	0.224888	0	0	0	-0.511131	0	0
358	CUST_217_PI379238089	zaFBplate1_L05_021.ab1	zaFBplate1_L05_021.ab1_R	-0.0784459	0.392628	0	-0.0725432	0	0.0162568	0	0
359	CUST_5280_PI379238085	Contig0874	Contig0874	0.154624	0.162378	0.123703	0.00478035	-0.0509063	0.0531069	0.0104468	0.121249
360	CUST_1597_PI379238085	Contig0587	Contig0587	0.15538	0.206931	0.0994538	-0.0405036	-0.0558965	0.00267596	-0.051097	0.0723974
361	CUST_3713_PI379238085	Contig0749	Contig0749	0.210861	0.240304	0.0776178	-0.0429812	0.0147657	0.101469	-0.0161113	0.181102
362	CUST_6878_PI379238085	Contig0819	Contig0819	-0.0822727	-0.115229	0.00240147	-0.163199	-0.226468	-0.140921	-0.19517	0.0605093
363	CUST_1844_PI379238085	Contig0768	Contig0768	0.0244896	0.117988	0.0897973	-0.0804622	-0.141202	0.00406325	-0.0860212	0.0977287
364	CUST_157_PI379238087	Contig0921	Contig0921	0.124959	0.109529	0.0810638	0.00476241	0.0385102	0.0426351	0.0589613	0.148269
365	CUST_5190_PI379238085	3498154_1	3498154_1	-0.0444823	-0.0112664	0.131138	-0.0448729	-0.0784787	-0.0128645	-0.000703579	0.0468885
366	CUST_13_PI380567544	DQ917570.1	DQ917570.1	0.00538818	0.11275	-0.0277704	-0.17617	-0.244134	-0.0591362	-0.145448	-0.0678179
367	CUST_8992_PI379238085	Contig0557_ext	Contig0557_ext	0.239296	0.447812	0	-0.185042	0	-0.181311	0	0
368	CUST_3240_PI379238085	3504459_1	3504459_1	-0.0368235	-0.208888	-0.184485	-0.11154	-0.396134	-0.163057	-0.528908	-0.475886
369	CUST_336_PI380538638	zams06_N14_051.ab1	zams06_N14_051.ab1	-0.0466244	0	0	0.236893	0	-0.296796	0	0
370	(+)E1A_r60_3	E1A_r60_3	E1A_r60_3	0.242649	0.297843	0.725088	0.641292	0.694092	0.728849	0.797897	0.741792
371	CUST_32_PI380567544	Ph_Wnt-Gr3,	Ph_Wnt-Gr3,	0	0	0	0.255413	0	0	0	0
372	CUST_7780_PI379238085	3497012_2	3497012_2	-0.163035	-0.0628519	0.212666	0.0247388	0	0.791194	0.534534	0
373	CUST_1330_PI379238085	3498775_1	3498775_1	0.224638	0.16525	-0.085842	-0.0230512	-0.0274308	0.00511267	0.0800355	0.0675522
374	CUST_6271_PI379238085	3496790_1	3496790_1	0.0320112	0.00459736	0.0524314	-0.0479879	0.0302425	0.0497534	0.0790752	-0.0834053
375	CUST_1463_PI379238085	3498633_1	3498633_1	-0.194492	-0.148214	0	-0.38665	0	0.00562624	-0.136996	0
376	CUST_4259_PI379238085	3502484_2	3502484_2	-0.181945	0.14281	0	0.0230002	-0.0126601	-0.263744	0	0
377	CUST_5_PI380567544	Contig0689	DQ827723.1	0.0230063	-0.0429988	-0.0398485	-0.00382114	0.177963	-0.126459	-0.18931	-0.217971
378	CUST_2658_PI379238085	#N/A	#N/A	-0.13829	-0.231311	0.0223063	-0.0336806	0.171916	-0.0457664	-0.107741	-0.103888
379	CUST_106_PI380538646	#N/A	#N/A	0	0	0	-0.0540997	0	0	0	0
380	CUST_6576_PI379238085	Contig0610_ext	Contig0610_ext	0	0	0	0	0	0	0	0
381	CUST_524_PI380538640	Contig0199	Contig0199	-0.0282864	-0.0273661	-0.00982869	0.0953352	0.221336	0.0561994	-0.0125999	-0.0401835
382	CUST_285_PI380538644	zams19_O01_001.ab1	zams19_O01_001.ab1	-0.0603353	-0.160314	0	0	0	0.0377749	0	0
383	CUST_4837_PI379238085	Contig0588	Contig0588	-0.0627707	0.346207	0	0	0	0	0	0
384	CUST_259_PI380538648	Contig0054	Contig0054	0.180827	0	0	0	0	-0.189045	0.285533	0
385	CUST_86_PI380567544	Ph_midline,	Ph_midline,	0	0	0	0	0	0	0	0
386	CUST_717_PI379238085	3497208_2	3497208_2	0.0775144	0.0531024	0.0825766	-0.0312965	-0.0370554	0.0859886	0.0640679	0.0320004
387	CUST_54_PI379238089	zaFBplate1_F02_011.ab1	zaFBplate1_F02_011.ab1_R	0	0	0	0	0	0	0	0
388	CUST_254_PI379238087	zaFBplate1_A24_096.ab1	zaFBplate1_A24_096.ab1_F	0	0	0	0	0	0	0	0
389	CUST_72_PI380538636	Contig0676	Contig0676	0.04616	0.0806729	0.055032	-0.112075	-0.0267721	0.0533307	0.068638	0.0812629
390	CUST_23_PI380538644	#N/A	#N/A	0	0	0	0	0	0	0	0
391	CUST_3099_PI379238085	Contig0363	Contig0363	0.0081001	-0.0665824	0.0945115	0.0221496	0.0204806	0.0815262	0.0733808	0.066585
392	CUST_424_PI380538648	#N/A	#N/A	0	-0.0492333	0	0	0	0	0	0
393	CUST_294_PI379238089	zaFBplate1_G22_089.ab1	zaFBplate1_G22_089.ab1_R	0.133696	0.101782	0	0.025114	-0.174981	0.0212927	0.0663814	0.0757583
394	CUST_273_PI380538636	Contig0900	Contig0900	0.0677151	-0.00646989	0.0662068	-0.0489993	-0.00738291	0.0477762	0.0469021	0.0579886
395	CUST_292_PI380538644	Contig0568_ext	Contig0568_ext	0.124372	0.13071	0.139521	-0.0132125	0.0413849	0.115488	0.114199	0.119023
396	CUST_291_PI380538646	#N/A	#N/A	-0.0452889	-0.0245871	0.0879088	-0.137206	-0.197258	-0.0457754	0.090798	0.186242
397	CUST_5602_PI379238085	Contig0417	Contig0417	0.205035	0.111729	0.183746	0.186767	-0.0434111	0.0532977	0.00716532	-0.0239269
398	CUST_2586_PI379238085	3506445_1	3506445_1	0	0	0	0	0	0.115081	-0.263975	0
399	CUST_5279_PI379238085	Contig0874	Contig0874	0.0230156	-0.123296	-0.114093	0.112419	0.120807	0.100341	0.00571011	0.131632
400	CUST_105_PI380538636	Contig0118	Contig0118	0	0	0	0.275979	0	0	0	0
401	CUST_3082_PI379238085	3500922_1	3500922_1	0.00867452	0.0520756	-0.178251	-0.162579	-0.0439444	-0.103836	-0.0932728	0.00721151
402	CUST_1173_PI379238085	Contig0517	Contig0517	-0.0104481	-0.0244307	-0.0215771	-0.0558275	0.0337736	0.0507381	0.000779112	-0.00409472
403	CUST_30_PI380538640	zams08_N08_020.ab1	zams08_N08_020.ab1	0	0	0	0	0	0	-0.479666	0
404	CUST_3505_PI379238085	Contig1006	Contig1006	0.119586	0.0497789	0.223333	0.0677176	0.149743	0.150811	0.126165	0.221814
405	CUST_8241_PI379238085	3507029_2	3507029_2	0.172873	0.220624	-0.00363259	-0.0686889	0.0508218	0.0377219	-0.0637192	0.0547195
406	(+)eQC-41	EQC	EQC	0	0	0	0	0.197678	0	-0.0614879	0
407	CUST_4291_PI379238085	3500365_2	3500365_2	0	0	0	0.554135	0.199553	-0.0761263	0.10466	0
408	CUST_4790_PI379238085	3509448_2	3509448_2	0	0	0	0	0	0	-0.292546	0
409	CUST_511_PI380538646	zams25_O19_066.ab1	zams25_O19_066.ab1	0	0	0	0.322917	0	0	-0.0458682	0
410	DarkCorner	DarkCorner	DarkCorner	0	0	0	0.52193	0	0	-0.431107	0
411	CUST_2081_PI379238085	3497681_3	3497681_3	0.0324539	0.0642037	0.218694	0.176286	0.202581	0.160986	0.127008	0.127045
412	CUST_477_PI380538648	Contig0713	Contig0713	0.00416313	0.0172767	0.134769	0.179215	0.020741	0.0572556	0.0561776	-0.0453201
413	CUST_284_PI380538650	zamn03_L23_086.ab1	zamn03_L23_086.ab1	-0.0510461	0	0	0.690842	0	0	0.178892	0
414	CUST_358_PI379238085	3501416_1	3501416_1	-0.109005	-0.409033	0	0	0	-0.0508809	0.0847331	-0.0768013
415	CUST_229_PI379238089	zaFBplate1_B04_016.ab1	zaFBplate1_B04_016.ab1_R	-0.0192289	-0.0225554	0.0952367	0.0190593	0.0278726	0.0772891	0.01075	0.0872831
416	CUST_1380_PI379238085	Contig0403	Contig0403	0.136213	0.119631	0.119544	0.145927	0.0642393	0.0877707	0.111744	0.138006
417	CUST_4187_PI379238085	Contig0993	Contig0993	-0.0289784	0.0642224	0.0782987	0.00656925	-0.000484688	0.0798026	0.0527696	0.0931163
418	CUST_366_PI380538636	#N/A	#N/A	-0.515053	0	0	0	0	0	0	0
419	CUST_217_PI380538642	#N/A	#N/A	0	0	0	0	0	0.172046	0	0
420	CUST_8306_PI379238085	#N/A	#N/A	0.15187	0.14356	0.0315292	-0.168818	-0.0610297	-0.0167311	0.0141301	0.0408852
421	CUST_2796_PI379238085	3496264_5	3496264_5	0.0902305	0.625594	0	0	0	-0.0118295	-0.233851	0
422	CUST_986_PI379238085	3495816_3	3495816_3	0.0477122	0.0988103	0.0583293	-0.0643027	-0.0510993	0.0840126	0.0381365	0.0852272
423	CUST_81_PI380538642	Contig0245	Contig0245	0	0	0	0	0	0	0	0
424	CUST_30_PI380538648	zamn01_N15_052.ab1	zamn01_N15_052.ab1	0	0.020909	0	0	0	-0.168371	0	0.364371
425	CUST_98_PI379238085	3499342_1	3499342_1	0.037207	0.0518529	0.0927304	-0.565227	-0.152902	0.110257	0.00246445	0.174464
426	CUST_1392_PI379238085	3496989_2	3496989_2	0.16734	0.116952	0.144224	-0.513867	0.0271036	0.109026	-0.0296412	0.248713
427	CUST_6695_PI379238085	3503716_1	3503716_1	0.233503	0	0	0	0	0	0	0
428	CUST_2074_PI379238085	3505332_1	3505332_1	-0.156405	-0.0926072	-0.160361	-0.430827	-0.284394	-0.0875145	-0.179702	0.0301577
429	CUST_9244_PI379238085	3501720_1	3501720_1	0	0.250311	0	0	0	0.337738	0	0
430	CUST_2860_PI379238085	Contig1009	Contig1009	0.174768	0.153216	0.0157265	-0.0886828	-0.127567	0.0560017	-0.0782271	0.137123
431	CUST_137_PI379238085	3497223_5	3497223_5	0	0.281227	0	0.18184	0	-0.315176	0	0
432	CUST_488_PI380538644	Contig0558	Contig0558	0	-0.451972	0	0.444199	0	-0.337628	0	0
433	CUST_8104_PI379238085	Contig0698	Contig0698	-0.036626	-0.0158239	-0.0313847	-0.134249	-0.15887	-0.054235	-0.11348	0.00158143
434	CUST_4171_PI379238085	3500076_2	3500076_2	0.177247	0	0	0	0	0.308605	0	0
435	CUST_5066_PI379238085	3504550_2	3504550_2	0	0	0	0.492781	0	0	0	0
436	CUST_1181_PI379238085	Contig0978	Contig0978	0.457236	0.531537	0	0.616015	0	-0.0220797	0	0
437	CUST_193_PI380538646	zams24_I06_023.ab1	zams24_I06_023.ab1	0	0	0	0	0	0	0	0
438	CUST_7853_PI379238085	Contig0710	Contig0710	0	0	0	0.168559	0	-0.15895	0	0
439	CUST_223_PI379238087	zaFBplate1_D18_077.ab1	zaFBplate1_D18_077.ab1_F	-0.0147972	0.0204303	0.0386687	0.0526559	-0.0802404	-0.0090827	-0.0454445	0.0820072
440	CUST_7512_PI379238085	Contig0850	Contig0850	0.0424059	0.00791761	0.022318	-0.0442987	-0.0907027	0.0526978	-0.112481	0.0508104
441	CUST_1118_PI379238085	3509986_2	3509986_2	0.0282026	0.20555	0	0	0	0.0317968	0	0.118109
442	CUST_1974_PI379238085	3505021_1	3505021_1	-0.151993	-0.218136	0.219244	-0.138125	0.0231116	0.141488	-0.00599911	0.27658
443	CUST_3280_PI379238085	3501852_2	3501852_2	0	0	0	0	0	0	0	0
444	CUST_2905_PI379238085	3508590_2	3508590_2	0.0138966	0.0265607	0	-0.310059	0	-0.0765085	-0.179731	0
445	CUST_264_PI380538642	#N/A	#N/A	0.0483914	0.0281713	0.0294218	-0.0885553	-0.170383	-0.000466056	-0.0408008	0.0628077
446	CUST_3689_PI379238085	3505577_1	3505577_1	-0.0502384	0.0504081	0.0624158	-0.154002	-0.372562	-0.00263608	-0.709678	-0.145718
447	CUST_3547_PI379238085	Contig0835	Contig0835	0.156847	0	0	-0.251502	0	-0.189266	0	0
448	CUST_2_PI380538642	#N/A	#N/A	0.293842	0	0	-0.193373	0	0.570033	0	0
449	CUST_6043_PI379238085	Contig0840_ext	Contig0840_ext	-0.0109055	0	0	0.0897449	0	0.155583	0	0
450	CUST_3727_PI379238085	3495868_1	3495868_1	-0.0196484	0.0397641	0	-0.225858	-0.0389472	0.182767	0.0996545	0
451	CUST_2300_PI379238085	3496248_1	3496248_1	-0.149644	-0.0864656	-0.0368402	-0.064335	-0.144011	-0.000934111	0.0330992	-0.0482493
452	CUST_4_PI380567544	Contig0689	DQ827723.1	-0.0828188	-0.0317942	0.0130508	-0.0187867	-0.111357	-0.0651714	-0.0169923	-0.198372
453	CUST_263_PI379238087	Contig0312	Contig0312	0.0324805	0.0300812	0.0095236	-0.0611041	-0.0876149	-0.0253058	0.0665394	-0.010433
454	CUST_2317_PI379238085	3497781_2	3497781_2	0	0	0	-0.0126163	0	-0.213119	0	0
455	CUST_336_PI380538640	#N/A	#N/A	0	0	0	-0.155384	0	0	0	0
456	CUST_3067_PI379238085	Contig0687	Contig0687	-0.303698	-0.217583	0	-0.340445	-0.0607837	-0.473772	-0.270859	0
457	CUST_311_PI380538650	zamn07_J10_039.ab1	zamn07_J10_039.ab1	0.240215	0.309798	0	-0.179053	0	-0.12424	0	0
458	CUST_1606_PI379238085	3501164_1	3501164_1	0	0	0	-0.198613	0	-0.342704	0	0
459	CUST_7919_PI379238085	3498347_1	3498347_1	0.0876404	0.0731332	0.0482974	0.0249813	0.277573	0.0608479	-0.00693428	-0.0136155
460	CUST_2211_PI379238085	3498889_1	3498889_1	0.494168	0.321237	0	-0.0897358	-0.023406	0.144318	-0.0940495	0
461	CUST_468_PI379238085	3497028_2	3497028_2	0	0	0	0	0	0	0	0
462	CUST_2859_PI379238085	Contig1009	Contig1009	0.17849	0.147015	0.0190738	-0.198274	0.230872	0.000486974	-0.0388934	0.0130571
463	CUST_69_PI379238087	Contig0307	Contig0307	0.0961226	0.0720487	-0.0180803	-0.139765	0.104344	-0.0664796	-0.130608	-0.0940727
464	(-)3xSLv1	NegativeControl	NegativeControl	0	0	0	0	0	0	0	0
465	CUST_7712_PI379238085	Contig0320	Contig0320	0.0106992	0.181918	0	0	0	0	0	0
466	(+)E1A_r60_a135	E1A_r60_a135	E1A_r60_a135	-0.57313	-0.566252	-0.0689293	-0.201117	-0.110266	-0.0337325	0.0142436	-0.000554169
467	CUST_233_PI380538650	zamn01_L09_037.ab1	zamn01_L09_037.ab1	0	0	0	0	0	-0.0762661	0	0
468	CUST_160_PI380538640	zams09_G23_090.ab1	zams09_G23_090.ab1	-0.0668195	0.148692	0	0	0	0.527129	0	0
469	CUST_7873_PI379238085	3510859_2	3510859_2	0	0	0	0	0	0.39924	0	0
470	CUST_562_PI380538642	#N/A	#N/A	0	0	0	0	0	0	0	0
471	RC6	RC6	RC6	0	0	0	0	0	0	0	0
472	CUST_7046_PI379238085	3505176_2	3505176_2	-0.0884661	-0.0057574	0	0	0	0.00395817	-0.303282	0
473	CUST_5788_PI379238085	3499591_1	3499591_1	-0.151049	-0.113529	-0.0559397	-0.0389119	-0.127929	-0.0201135	-0.0345522	0.0374525
474	CUST_5683_PI379238085	3500287_1	3500287_1	0.101726	0.137	-0.0177465	-0.270242	-0.0281548	0.0635281	0.0639577	-0.36324
475	CUST_3802_PI379238085	Contig0516	Contig0516	0.0376454	-0.164319	0	0	0	-0.123115	-0.120279	0
476	CUST_125_PI380538648	Contig0007	Contig0007	0.033117	-0.050608	-0.0884113	-0.0779332	-0.0536831	-0.0426458	0.00288955	0.00507716
477	CUST_61_PI380567544	Ph_nanos,	Ph_nanos,	0	0	0	0	0	0	0	0
478	CUST_1051_PI379238085	3508728_1	3508728_1	0.01158	0.00916207	-0.0806492	-0.204176	-0.0854701	-0.0465548	-0.052513	0.00140557
479	CUST_358_PI380538642	Contig0619_ext	Contig0619_ext	-0.0523817	-0.146273	-0.00981069	-0.0545602	-0.188265	-0.0590701	-0.151731	-0.038335
480	CUST_451_PI380538640	#N/A	#N/A	-0.127489	0.165573	0	0.127664	-0.128279	0.105501	-0.412989	0
481	CUST_359_PI380538648	Contig0901	Contig0901	0	0	0	0	0.0644754	-0.324736	0	0
482	CUST_1736_PI379238085	3499114_3	3499114_3	-0.0709933	0.437307	0	0	-0.111218	-0.531122	-0.0409141	0
483	CUST_8997_PI379238085	3497858_1	3497858_1	0	0	0	0	0	0	0	0
484	CUST_432_PI380538640	#N/A	#N/A	0	0	0	0	0	0	-0.117334	0
485	CUST_98_PI380567544	Ph_Wnt-Gr2,	Ph_Wnt-Gr2,	0.00256349	0.204036	0	0	0	0.340437	-0.00680587	0
486	CUST_292_PI379238089	zaFBplate1_P24_082.ab1	zaFBplate1_P24_082.ab1_R	0	-0.358645	0	0.247183	0	-0.184619	-0.0785398	0
487	CUST_221_PI380538642	Contig0513	Contig0513	0.0960221	0.056859	-0.00239041	-0.0781025	0.0561595	0.0298522	-0.0494581	0.148157
488	CUST_139_PI380538644	Contig0209	Contig0209	0.124455	0.122836	0	0	0.150053	0.0573502	0.0735529	0
489	CUST_4506_PI379238085	3509509_2	3509509_2	0	0	0	0.143954	0.250048	-0.239934	-0.348929	0
490	CUST_2542_PI379238085	#N/A	#N/A	0.0647505	0.0456507	0.116896	0.179026	0.186231	0.151404	0.0995764	0.370173
491	CUST_7896_PI379238085	3501768_1	3501768_1	-0.0233788	0.0332712	0	0.367008	-0.0942853	-0.0680285	-0.0730354	0
492	DarkCorner	DarkCorner	DarkCorner	0	0	0	0.94134	0	0	-0.308007	0
493	CUST_9262_PI379238085	Contig0647	Ph_vasa,	-0.156977	-0.307746	-0.0178063	-0.00892145	-0.0325941	-0.0592046	-0.0501431	-0.0868444
494	CUST_3187_PI379238085	3501465_1	3501465_1	0.036825	-0.107455	0	0.790178	-0.00113144	0.093994	0.0821157	-0.0476801
495	CUST_109_PI380538640	Contig0205	Contig0205	0.0691179	0.031943	0.0655596	0.0129929	0.00878678	0.0502301	-0.00391731	0.0269326
496	CUST_7330_PI379238085	3496243_1	3496243_1	-0.0413988	0.014666	0.00818748	-0.0198003	-0.104093	-0.0101623	6.69639e-05	-0.10126
497	CUST_129_PI379238085	Contig0243	Contig0243	-0.106536	-0.0834227	-0.0163323	-0.155041	-0.172343	-0.0533762	-0.124288	-0.105742
498	(+)E1A_r60_1	E1A_r60_1	E1A_r60_1	-0.235334	-0.144275	0.370381	0.411188	0.371315	0.40077	0.399675	0.395058
499	CUST_526_PI379238085	3497415_1	3497415_1	-0.102143	-0.0804156	-0.0747484	0.0553129	-0.143038	-0.0575868	-0.0578914	-0.0652306
500	CUST_7891_PI379238085	#N/A	#N/A	-0.00792501	0.0770246	-0.109781	-0.106881	-0.228534	-0.0759034	-0.166846	-0.14604
501	RC5	RC5	RC5	0	0	0	0	0	0.446413	0	0
502	CUST_9091_PI379238085	3510608_1	3510608_1	0.145994	0.133483	-0.0732586	-0.030163	-0.0972263	-0.0125605	0.0132514	-0.0897539
503	CUST_70_PI379238087	zaFBplate1_B07_032.ab1	zaFBplate1_B07_032.ab1_F	0.153026	0.0639802	0.0293154	-0.00470913	-0.0230635	0.0786448	0.035605	0.0898645
504	CUST_211_PI379238087	Contig0305	Contig0305	-0.330451	0.00938808	0	0	0	-0.386258	-0.100417	-0.00327117
505	CUST_19_PI380567544	Ph_Wnt-Y,	Ph_Wnt-Y,	0	0	0	0	0	0.308921	0	0
506	CUST_7540_PI379238085	3504560_1	3504560_1	0.0373287	0.0328132	0.116871	-0.587709	-0.0628378	0.0542603	-0.0753168	0.0585493
507	CUST_102_PI380567544	Ph_GATA,	Ph_GATA,	0	0	0	0	0	0	0	0
508	RC7	RC7	RC7	0	0	0	0	0	0	0	0
509	CUST_473_PI380538644	zams19_H14_057.ab1	zams19_H14_057.ab1	0.0442792	-0.0212811	-0.0451248	0	-0.208667	0.0776261	-0.0199949	0.10062
510	CUST_172_PI380538648	Contig0029	Contig0029	0	0	0	0	0	0	0	0.463679
511	CUST_1249_PI379238085	3495785_1	3495785_1	-0.0854852	-0.0690582	-0.102942	-0.173062	-0.159816	-0.0351907	-0.126364	0.044922
512	CUST_1272_PI379238085	3496834_2	3496834_2	0.0860091	0.120473	-0.189199	0.178742	-0.374615	-0.0584498	-0.146567	0.290174
513	CUST_479_PI380538642	zams15_K24_086.ab1	zams15_K24_086.ab1	0	0.533971	0	0	0	0.161966	0	0.287586
514	CUST_222_PI380538636	zams03_L03_006.ab1	zams03_L03_006.ab1	0.0422738	0.016022	-0.0666949	-0.18935	-0.196638	0.048333	-0.305889	-0.117864
515	CUST_70_PI380567544	Ph_Wnt-C,	Ph_Wnt-C,	0.0973466	0	0	0	0	-0.182464	0	0
516	CUST_41_PI379238089	zaFBplate1_K13_053.ab1	zaFBplate1_K13_053.ab1_R	0.262503	0.0243418	0	0	0	-0.0689203	0	0
517	CUST_4754_PI379238085	Contig0596	Contig0596	0	0.115759	0	0	0	-0.4004	0	0
518	CUST_364_PI380538650	Contig0897	Contig0897	0.0522522	0.0968963	0.0222497	-0.0850094	-0.113312	0.00227377	-0.0752345	0.0537477
519	CUST_4585_PI379238085	3499859_1	3499859_1	0.0981256	0.0774467	-0.0723497	-0.134349	-0.140006	-0.0895333	-0.116321	0.0395112
520	CUST_6_PI380538646	zams22_M12_036.ab1	zams22_M12_036.ab1	0	0	0	0	0	0	0	0
521	CUST_8103_PI379238085	Contig0698	Contig0698	-0.0317016	-0.0364844	-0.0310503	-0.174519	-0.202126	-0.0785143	-0.116385	0.0095575
522	CUST_4800_PI379238085	3498535_1	3498535_1	0.0316509	0.000241243	-0.17235	0.0332045	-0.551902	-0.0965791	-0.169313	-0.0947496
523	CUST_88_PI380567544	Ph_midline,	Ph_midline,	0	0	0	0	0	0	0	-0.338747
524	CUST_8356_PI379238085	3497612_1	3497612_1	-0.00711119	0.0341733	0.036272	-0.290757	-0.278545	-0.100773	-0.269914	-0.0569816
525	CUST_429_PI380538640	Contig0170	Contig0170	0	0	0	0	0	0	0	0
526	CUST_4917_PI379238085	3501985_2	3501985_2	0.191985	-0.0298766	0	-0.164463	0	-0.199234	-0.0560293	-0.0272414
527	CUST_201_PI379238085	3496364_1	3496364_1	-0.00530345	0.0869814	0.0851466	-0.00824163	-0.0451949	0.0350114	-0.0162509	0.137807
528	CUST_18_PI380567544	Ph_Wnt-Y,	Ph_Wnt-Y,	-0.0603305	-0.319371	0	-0.0533867	0	0	0	0.100281
529	CUST_103_PI380538638	#N/A	#N/A	0.0619131	0	0	-0.129404	0	0	0	0
530	CUST_409_PI380538650	zamn07_I15_056.ab1	zamn07_I15_056.ab1	0	0	0	-0.192844	0	0.15493	0	0
531	CUST_6290_PI379238085	3505099_2	3505099_2	0.242768	0.408976	0	-0.115871	0	0	0	0
532	CUST_527_PI380538640	zams11_P20_066.ab1	zams11_P20_066.ab1	-0.0364364	0.040766	0.0745599	0.0113243	0.0216621	0.0878908	0.0396529	0.106092
533	CUST_6438_PI379238085	Contig0630	Contig0630	0.139858	0	0	-0.137136	0	0.31664	0	0
534	CUST_2071_PI379238085	Contig0717_ext	Contig0717_ext	0.0920785	0.155573	-0.0645597	-0.0904242	-0.129549	-0.0224147	0.0256556	-0.0667813
535	CUST_5568_PI379238085	3503575_1	3503575_1	0.133	0.0945281	0.0701543	0.173147	0.0219568	0.100867	0.0801641	0.0412625
536	CUST_9226_PI379238085	#N/A	#N/A	0.0994186	0.0682469	0.0245033	-0.0167648	0.0611998	0.0327005	0.0804827	0.00538703
537	CUST_3969_PI379238085	3508178_1	3508178_1	-0.171863	-0.0305649	-0.0169346	-0.0164947	0.198308	0.0319113	0.0249394	0.109467
538	CUST_107_PI380567544	DQ917571.1	DQ917571.1	-7.82477e-05	-0.313958	-0.0559798	-0.370884	0.144515	0.0470363	-0.111864	0.0607186
539	CUST_7831_PI379238085	3506215_1	3506215_1	0.0834503	0.0844355	-0.0435522	-0.34642	0.311941	-0.0794982	-0.244958	-0.145871
540	CUST_6465_PI379238085	3506733_2	3506733_2	0	0.403184	0	-0.147052	0	0.114037	0	0
541	CUST_8565_PI379238085	3501774_2	3501774_2	-0.10775	0.205752	-0.037042	-0.316662	0.1819	0.0236051	-0.0538646	-0.0952449
542	CUST_326_PI380538638	Contig0163_ext	Contig0163_ext	0.00340109	0.0241363	0.0227641	-0.0644455	0.225093	0.0178385	-0.0989022	-0.015531
543	CUST_7362_PI379238085	3500000_1	3500000_1	0.133757	-0.031558	0	-0.138353	0.169267	0.0504162	-0.175233	0
544	CUST_3417_PI379238085	Contig0471	Contig0471	0.044337	0.0272018	-0.0666467	-0.0844284	0.125522	-0.0777717	-0.120062	-0.0901232
545	(+)E1A_r60_a107	E1A_r60_a107	E1A_r60_a107	-0.567026	-0.55399	-0.0763487	-0.0375884	0.212952	0.0185329	-0.0557001	-0.00946399
546	CUST_7668_PI379238085	3506030_2	3506030_2	-0.143292	0.322094	0	0	0	-0.0387163	0	0
547	CUST_514_PI380538640	#N/A	#N/A	0	0	0	0	0	0	0	0
548	CUST_250_PI380538648	zamn01_A14_063.ab1	zamn01_A14_063.ab1	0	0	0	0	0	0.223865	0	0
549	CUST_2238_PI379238085	Contig0689	DQ827723.1	0.126025	0.0901729	-0.0915741	-0.203531	-0.192015	-0.0711781	-0.054789	-0.0970187
550	CUST_91_PI380538640	Contig0165	Contig0165	0.0081769	-0.0227219	0.108156	-0.0413994	-0.0556859	0.0776423	0.0891238	0.0304374
551	CUST_6201_PI379238085	Contig0868	Contig0868	0.00571903	-0.0204495	0.0629546	-0.0462204	-0.0282053	0.0487462	0.0769055	0.0519619
552	CUST_6050_PI379238085	3499566_2	3499566_2	0	0.0859823	0	0	0	0	0	0
553	CUST_70_PI380567544	Ph_Wnt-C,	Ph_Wnt-C,	0	0	0	0	0	-0.246987	0	0
554	CUST_383_PI380538644	Contig0776	Contig0776	0.0518844	0.0237283	-0.000821573	-0.385627	-0.0958793	-0.0320498	-0.0754777	-0.273304
555	CUST_6667_PI379238085	Contig0601	Contig0601	0.0943023	0.0235239	0.0258128	-0.030912	-0.0242039	0.0607723	0.0661616	-0.0286705
556	CUST_7116_PI379238085	3497271_1	3497271_1	-0.308414	-0.279762	-0.0467851	-0.24432	-0.218019	-0.0616531	-0.000855103	-0.312106
557	CUST_5843_PI379238085	Contig0525	Contig0525	0.0124038	0.00979253	0.0858051	-0.114248	-0.0395304	0.0288048	0.0607677	0.0150076
558	CUST_8249_PI379238085	3500811_1	3500811_1	0.0079409	-0.0331309	-0.139978	-0.140884	-0.161433	-0.0961445	-0.0890232	-0.0956139
559	CUST_120_PI380567544	Ph_PL10,	Ph_PL10,	-0.0779451	0.0635859	0.168988	-0.0707588	-0.00677917	-0.00281089	-0.114086	0.0886718
560	CUST_117_PI380567544	Ph_PL10,	Ph_PL10,	0.126038	0.0422335	0.00855989	0.154505	-0.245757	0.0548565	0.102203	-0.223257
561	CUST_297_PI380538650	zamn05_D18_077.ab1	zamn05_D18_077.ab1	0	0.21917	0	0.31912	0	0	0	0
562	CUST_2132_PI379238085	3502842_1	3502842_1	0.148595	0.126948	0.0306263	-0.0311675	0.0507453	0.0763727	0.0614746	0.147752
563	CUST_5938_PI379238085	Contig0570	Contig0570	0.202475	0.174527	-0.149562	-0.153422	-0.123286	-0.0504703	-0.0924549	-0.0150353
564	CUST_41_PI380567544	Ph_tinman,	Ph_tinman,	-0.0831382	0	0	0	0	0	0	0
565	CUST_2261_PI379238085	Contig0771	Contig0771	-0.302779	0.0794619	0	0	-0.02827	0.212747	0.0358953	0
566	CUST_203_PI380538646	#N/A	#N/A	-0.0462033	0.199591	0	0.0185048	0.00244589	-0.116384	-0.138866	0
567	CUST_3738_PI379238085	3497610_1	#N/A	0.0442787	0.0194291	-0.0455157	-0.177276	-0.119232	-0.0265952	-0.146514	0.0225833
568	CUST_6732_PI379238085	3500170_2	3500170_2	0.125333	-0.0389893	0.375822	0.12479	-0.0344474	-0.0299929	-0.0772623	0
569	CUST_104_PI380567544	Ph_GATA,	Ph_GATA,	0	0	0	-0.0416899	0	0	-0.0466889	0
570	CUST_5168_PI379238085	Contig0640	Contig0640	0	0	0	0	0	0	-0.487676	0
571	CUST_1_PI380567544	Contig0689	DQ827723.1	-0.0946747	-0.0329956	-0.0728402	-0.170155	0.0624792	-0.0441919	-0.0970661	0.00990216
572	CUST_3031_PI379238085	3497275_1	3497275_1	0.0533207	0.0157855	0.0156426	-0.0344354	0.0119499	0.0167849	-0.066041	0.125665
573	CUST_5399_PI379238085	Contig0550	Contig0550	-0.219226	-0.0289624	0	0.157983	-0.104923	0.112699	0.0477161	0
574	CUST_8964_PI379238085	3502761_2	3502761_2	0.0178454	0.160515	0	0.0507655	-0.065833	-0.0159974	-0.0107792	0
575	CUST_5256_PI379238085	Contig0339	Contig0339	0.102415	0.0414723	0.0343744	0.107028	0.0906821	0.0389019	0.0921726	0.0497933
576	CUST_7243_PI379238085	3508927_2	3508927_2	-0.106839	-0.0777607	-0.0527663	0.221354	-0.104729	-0.0908329	-0.0980313	-0.239586
577	CUST_71_PI380567544	Ph_vasa,	Ph_vasa,	-0.0274304	0.023715	0.0516004	-0.0108211	-0.0229064	-0.00532479	0.00519711	0.0181752
578	CUST_151_PI380538648	zamn02_O14_049.ab1	zamn02_O14_049.ab1	0	0.160802	0	0.826095	0	0.199509	0	0
579	CUST_6159_PI379238085	3500205_2	3500205_2	0	0	0	0.542809	0	0	0	0
580	CUST_431_PI379238085	3508150_1	3508150_1	0.109668	0	0	0.67181	0	0	-0.0159384	0
581	CUST_3429_PI379238085	3495984_5	3495984_5	0.0170955	0.136152	-0.273339	0.0351355	-0.161448	-0.03831	-0.0946134	-0.229721
582	CUST_568_PI380538642	Contig0244	Contig0244	0.0627093	-0.0239221	-0.141673	-0.0648174	-0.198777	-0.0422921	0.00299875	-0.0254483
583	CUST_78_PI380538638	Contig1000	Contig1000	-0.00706359	-0.0869635	-0.0375951	-0.04835	-0.0998164	-0.0390714	0.0271051	-0.01362
584	CUST_7016_PI379238085	Contig0493_ext	Contig0493_ext	0	0	0	0	0	0	0	0
585	RC12	RC12	RC12	0	0	0	0	0	0	0	0
586	CUST_306_PI380538638	zams04_H16_058.ab1	zams04_H16_058.ab1	0	0.0312415	0	0	0	0	0	0
587	CUST_257_PI380538644	zams18_J16_056.ab1	zams18_J16_056.ab1	0	0.586976	0	0	0	0	0	0
588	CUST_3503_PI379238085	Contig0545	Contig0545	-0.0514946	-0.0351502	-0.0585977	-0.130456	-0.133507	-0.0529828	-0.106627	0.00975762
589	CUST_3735_PI379238085	3503689_1	3503689_1	0.112919	0.116164	0	0	0	-0.0076637	-0.135186	0.0937378
590	CUST_70_PI380538644	zams18_O19_066.ab1	zams18_O19_066.ab1	0	0	0	0	0	0	0	0
591	CUST_8462_PI379238085	3495902_3	3495902_3	-0.00810193	0.0394233	-0.0770723	-0.151227	-0.140234	-0.0366678	-0.111893	0.068267
592	CUST_58_PI380538642	#N/A	#N/A	0	0	0	0	0	0	0	0
593	CUST_2587_PI379238085	3496073_1	3496073_1	-0.0613173	-0.0178005	-0.142291	-0.218677	-0.175196	-0.108625	-0.115352	0.0782824
594	CUST_138_PI379238087	#N/A	#N/A	0	0.249914	0	0	0	-0.137743	0	0
595	CUST_466_PI380538640	zams08_E13_059.ab1	zams08_E13_059.ab1	0.176523	0.180168	0	1.18976	0	0.0102966	-0.301717	-0.0138777
596	CUST_242_PI380538650	zamn07_N16_052.ab1	zamn07_N16_052.ab1	0	0	0	0	0	0	0	0
597	CUST_386_PI380538648	zamn01_B23_096.ab1	zamn01_B23_096.ab1	0	0	0	0	0	0	0	0
598	CUST_173_PI379238085	3497632_1	3497632_1	-0.0363761	-0.00631078	0.0522002	-0.0794809	-0.0581606	0.0178622	-0.0688382	0.121883
599	CUST_6575_PI379238085	Contig0610_ext	Contig0610_ext	0	0	0	0	0	0	0	0
600	CUST_674_PI379238085	3502542_1	3502542_1	-0.285645	-0.201237	-0.122797	-0.349882	-0.291829	-0.0845164	-0.249807	-0.0600389
601	CUST_8024_PI379238085	3506555_1	3506555_1	0	0	0	0	0	-0.097427	0	0
602	CUST_6148_PI379238085	Contig0774	Contig0774	0.187717	0.221367	-0.0202717	-0.133667	-0.13569	-0.0245907	-0.123356	0.0285338
603	CUST_6455_PI379238085	3497356_1	3497356_1	0.0486456	-0.0794029	-0.132918	-0.50937	-0.368399	-0.0691388	-0.363601	0.0907081
604	CUST_230_PI380538642	Contig0266	Contig0266	0	0.194432	0	0	0	0	0	0
605	RC6	RC6	RC6	0.164813	0	0	0	0	0	0	0
606	CUST_2271_PI379238085	3498943_1	#N/A	-0.0399657	-0.00803297	0.105553	-0.0715672	-0.0418437	0.0483229	-0.00516131	0.146557
607	CUST_6111_PI379238085	3507796_2	3507796_2	0.325294	0.234781	0	0	0	-0.254742	0	-0.0282657
608	CUST_7240_PI379238085	3500237_1	3500237_1	0.0600348	0.0506294	0.0577866	-0.00594968	-0.0393273	0.0266603	0.0522194	0.0872113
609	CUST_4288_PI379238085	3501005_1	3501005_1	0.0693424	-0.0744596	0	-0.24957	-0.154251	-0.0453632	-0.217456	-0.113077
610	CUST_67_PI380538646	zams25_H08_026.ab1	zams25_H08_026.ab1	0.303162	0	0	0	0	0.189625	0	0
611	CUST_3060_PI379238085	#N/A	#N/A	-0.129394	0	0	-0.027807	0	0	0	0
612	CUST_8663_PI379238085	3503266_1	3503266_1	0	0	0	0.287416	0	0	0	0
613	CUST_7626_PI379238085	3504795_1	3504795_1	0.0096125	-0.520309	0	-0.274202	0	0.0312102	0	0
614	CUST_60_PI380567544	Ph_Wnt-Z,	Ph_Wnt-Z,	-0.0552852	0	0	-0.0558659	0	0	0	0
615	CUST_8453_PI379238085	zams15_B22_095.ab1	zams15_B22_095.ab1	0.00941619	0.04244	0.000772233	-0.106791	-0.127632	-0.0176748	0.0263908	-0.100216
616	CUST_63_PI380567544	Ph_nanos,	Ph_nanos,	0.083118	0.1264	-0.0147587	-0.0667465	-0.0713705	-0.00722644	0.0718602	-0.0267443
617	CUST_86_PI380567544	Ph_midline,	Ph_midline,	0	0	0	-0.0355049	0	0	0	0
618	CUST_215_PI380538638	zams06_L05_021.ab1	zams06_L05_021.ab1	0.0937604	0.15793	0.136376	0.00689362	0.162563	-0.0083098	0.096731	0.0243933
619	CUST_57_PI380538644	zams20_C18_077.ab1	zams20_C18_077.ab1	0.0600326	0.0436546	0.0259785	-0.0630538	0.256285	0.0890173	0.104432	0.0320565
620	CUST_2788_PI379238085	3500398_1	3500398_1	0.156301	0.185878	0	0	0	-0.304476	0	0
621	CUST_476_PI380538644	#N/A	#N/A	0	0	0	0	0	0	0	0
622	CUST_9089_PI379238085	Contig0720	Contig0720	0.00786931	-0.0317822	0.0322169	-0.0702646	0.297277	0.0347032	-0.0537687	-0.0083451
623	CUST_5797_PI379238085	3499160_1	3499160_1	0.414481	0.177147	0	-0.103195	-0.157705	-0.0798648	-0.179992	0
624	CUST_82_PI380567544	DQ827719.1	DQ827719.1	0	0	0	0	0	0	0	0
625	CUST_6804_PI379238085	3509735_2	3509735_2	0	0.0532419	0	0	0	0	0	0
626	CUST_74_PI380538638	Contig0202	Contig0202	0.0394489	0.10354	0.143499	0.00318829	0.513344	0.253304	0.08091	0.176962
627	CUST_364_PI380538648	zamn05_L19_070.ab1	zamn05_L19_070.ab1	0	0	0.023255	0	0	0	0	0
628	CUST_47_PI380567544	Ph_Wnt-B,	Ph_Wnt-B,	0	0.160694	0	0	0	0	0	0
629	CUST_56_PI380567544	Ph_Wnt-Z,	Ph_Wnt-Z,	0	0	0	0	0	0	0	0
630	(+)eQC-40	EQC	EQC	0	0.10825	0	0	0	0	0	0
631	CUST_1695_PI379238085	3507033_1	3507033_1	0.0721319	-0.0127262	0	0	0	-0.0869441	-0.030826	0
632	CUST_7954_PI379238085	#N/A	#N/A	-0.00584441	-0.0240056	0.0382918	-0.0780044	-0.11911	-0.000572822	0.0180232	-0.0669201
633	CUST_9026_PI379238085	3505400_2	3505400_2	-0.0117086	-0.019411	-0.0372767	-0.132719	-0.0552444	-0.0446818	0.0139904	0.0902027
634	CUST_180_PI379238085	#N/A	#N/A	0.0484292	0.0338677	0.0589702	-0.0554533	-0.0384011	1.03645e-05	0.00520932	-0.000648007
635	CUST_303_PI380538650	#N/A	#N/A	0	0	0	0	0	0	0	0
636	CUST_328_PI379238085	3508194_1	3508194_1	0	0.372968	0	0	0	0.245784	0	0
637	CUST_3250_PI379238085	3508653_2	3508653_2	0	0	0	0	0	0	0	0
638	CUST_5930_PI379238085	3501466_1	3501466_1	0.0225605	0.0268378	0.0888016	0.0165265	0.0423769	0.0336765	0.0339745	0.0839882
639	(-)3xSLv1	NegativeControl	NegativeControl	0	0	0	0	0	0	0	0
640	CUST_335_PI380538650	Contig0741	Contig0741	-0.000962892	-0.0214776	-0.0554419	-0.105613	-0.0345561	0.0395048	0.016362	-0.0035275
641	CUST_227_PI380538640	#N/A	#N/A	0	0	0	0	0	0	0	0
642	CUST_534_PI380538642	zams15_K20_070.ab1	zams15_K20_070.ab1	0	0	0	0	0	0	0	0
643	CUST_5516_PI379238085	3497500_1	3497500_1	-0.0806394	-0.0576975	-0.0873621	-0.0816338	-0.0387188	-0.017679	-0.036919	0.0464783
644	CUST_163_PI380538642	#N/A	#N/A	0.0668667	0	0	0	0	-0.403586	-0.0120769	0
645	CUST_2264_PI379238085	#N/A	#N/A	0.0571128	0.00978062	0.0096601	-0.0394286	0.0222362	0.0638935	0.0599624	0.0728912
646	CUST_6184_PI379238085	#N/A	#N/A	0	0	0	0	0	0	0	0
647	CUST_59_PI380567544	Ph_Wnt-Z,	Ph_Wnt-Z,	0	0.192887	0	0	0.0994328	0.134649	0	0
648	CUST_340_PI380538650	#N/A	#N/A	0	0	0	0	0	0	0	0
649	CUST_196_PI379238087	Contig0296_ext	Contig0296_ext	0.254734	0.0749993	-0.207967	-0.053178	-0.230145	-0.102172	-0.283038	-0.137866
650	CUST_3118_PI379238085	#N/A	#N/A	0	-0.298627	0	0.212776	0	0.130961	-0.148961	0
651	(+)E1A_r60_a135	E1A_r60_a135	E1A_r60_a135	-0.600579	-0.607004	-0.105019	0.0033664	0.0216335	-0.0108325	-0.00848776	0.0886602
652	CUST_2007_PI379238085	3506834_1	3506834_1	0.133535	0.0712069	0.0345994	0.035261	-0.0169053	0.0603627	-0.00845925	-0.0870831
653	CUST_6154_PI379238085	3498954_2	3498954_2	0.0777962	0.065846	-0.0527809	-0.0703825	0.00708788	0.0280582	-0.0172116	0.0443133
654	CUST_2402_PI379238085	3497608_1	3497608_1	0.05106	0.104713	-0.126829	-0.117785	-0.060831	-0.0610305	-0.10837	0.0681867
655	CUST_7691_PI379238085	3510341_1	3510341_1	-0.295453	-0.201363	0	0.156615	0.00154344	-0.0835477	-0.036662	0
656	CUST_373_PI380538636	Contig0252	Contig0252	-0.0468174	0.112341	0	0.625442	0.0405398	-0.386963	-0.258018	0
657	CUST_40_PI380538640	#N/A	#N/A	0	0	0	1.61133	0	0.19919	0	0
658	CUST_24_PI380538644	#N/A	#N/A	0	0.246887	0	0.315278	0	-0.0237074	0	0
659	CUST_1335_PI379238085	3496323_3	3496323_3	0.00312461	-0.0483123	-0.0156339	0.117565	-0.0863759	-0.0250277	-0.0265621	-0.067763
660	CUST_229_PI380538644	#N/A	#N/A	0.0924072	0.446631	0	0.911456	0	-0.0761032	0	0
661	CUST_85_PI380567544	DQ827719.1	DQ827719.1	0	0	0	0.790201	0	0	0.343949	0
662	CUST_6584_PI379238085	3502040_1	3502040_1	0.248013	0.388609	0	0.717265	0	0.0066602	0	0
663	CUST_154_PI380538648	Contig0071	Contig0071	0	0	0	0.529486	0	0	0	0
664	(+)E1A_r60_a22	E1A_r60_a22	E1A_r60_a22	0.902929	0.870995	1.00418	1.04193	1.06283	1.07573	1.07968	1.12374
665	CUST_1460_PI379238085	3496536_2	3496536_2	0.09004	-0.147028	0.355814	0.389574	0.192137	0.393163	0.419507	0.446199
666	CUST_4834_PI379238085	Contig0589	Contig0589	0	0	0	0	0	-0.0486802	0	0
667	CUST_222_PI380538644	zams21_K22_085.ab1	zams21_K22_085.ab1	0.160188	0.0416814	-0.0155985	-0.0127542	-0.0944775	-0.0954347	-0.0705125	-0.166692
668	CUST_5645_PI379238085	3503962_2	3503962_2	0.105565	0.094054	0	0	0	-0.0842557	0.16092	-0.0489841
669	CUST_34_PI379238089	zaFBplate1_H06_025.ab1	zaFBplate1_H06_025.ab1_R	-0.192479	-0.194869	0.0110203	0.178052	-0.0149239	0.0788036	0.128	0.0566745
670	CUST_66_PI380538648	Contig1007	Contig1007	-0.0121002	0.0123035	0.0433925	-0.147918	-0.0886809	-0.00707672	-0.0224811	0.00340555
671	CUST_376_PI379238085	3502873_1	3502873_1	0.0962184	0.373215	0	0	0	-0.365102	-0.0354029	0.190146
672	CUST_54_PI380567544	Ph_Wnt-Gr1,	Ph_Wnt-Gr1,	0	0.511265	0	0	0	-0.0376645	0	0
673	CUST_6551_PI379238085	3509628_2	3509628_2	0.168974	-0.129091	0	0.128197	0	0.0505246	-0.31115	0.288051
674	CUST_73_PI380567544	Ph_vasa,	Ph_vasa,	-0.137033	-0.0677803	-0.087072	-0.161707	-0.143347	-0.0977172	-0.110929	0.0422651
675	CUST_2629_PI379238085	Contig0333	Contig0333	-0.0684582	-0.01792	-0.135435	0.175731	-0.137854	-0.0204071	-0.0957252	0.07128
676	CUST_3842_PI379238085	Contig0764	Contig0764	0.031063	0.0817247	-0.104852	-0.0655182	-0.143547	-0.103392	-0.123638	0.0418392
677	ETG10_13482	ETG10_13482	ETG10_13482	0	-0.0852663	0	0	0	-0.492266	0	0
678	CUST_3100_PI379238085	Contig0363	Contig0363	-0.0155618	0.0406184	0.0439672	-0.0154759	-0.0504216	0.0329497	0.00743053	0.0851925
679	CUST_40_PI380567544	DQ827722.1	DQ827722.1	0	0	0	0	0	0	0	0
680	CUST_245_PI380538638	Contig0622	Contig0622	0.0754579	0.413075	0	0.49751	0	0.233523	0	0
681	CUST_119_PI380567544	Ph_PL10,	Ph_PL10,	0.0984975	-0.0999272	-0.133737	-0.0334856	-0.126826	0.0216547	-0.350908	-0.00588037
682	CUST_2087_PI379238085	3501384_2	3501384_2	0.207871	0.192305	-0.0964985	-0.0670731	-0.0776877	-0.00230196	-0.141378	0.0457114
683	CUST_7398_PI379238085	3503425_2	3503425_2	0.0382512	0.0211907	-0.249557	-0.331419	-0.306509	-0.0319832	-0.294641	0.0454025
684	CUST_6115_PI379238085	Contig0772	Contig0772	0.0935401	0.265531	0	0	-0.00721809	0.132414	-0.101173	0.223684
685	CUST_4501_PI379238085	Contig0079	Contig0079	-0.0501573	-0.0684538	0.00133772	-0.0883122	-0.138596	-0.0335815	-0.0770699	0.00814312
686	CUST_5956_PI379238085	3503896_1	3503896_1	0.146204	0.351969	0	0	0	-0.0601098	-0.261952	-0.0958026
687	CUST_189_PI380538644	Contig0209	Contig0209	0.107402	0.155354	0	0	0	-0.0971118	0	-0.145392
688	CUST_271_PI379238087	zaFBplate1_M10_035.ab1	zaFBplate1_M10_035.ab1_F	-0.135891	0.0541593	0	0	-0.0726629	0.272662	-0.293917	-0.0987234
689	CUST_203_PI380538636	#N/A	#N/A	0	0	0	0	0	0	0	0
690	CUST_1306_PI379238085	3498366_1	3498366_1	-0.0218819	-0.0156933	-0.0937635	-0.13593	-0.172719	0.019701	-0.241143	0.0187445
691	CUST_41_PI380538650	zamn03_F23_092.ab1	zamn03_F23_092.ab1	0	0	0	0	0	0.0901946	0	0
692	CUST_87_PI380538640	#N/A	#N/A	0.142782	0	0	0	0	-0.0722839	0	0
693	CUST_4013_PI379238085	3496702_1	3496702_1	-0.133624	-0.0983288	-0.0214497	-0.234814	-0.279658	-0.0281119	-0.148801	0.0175828
694	CUST_419_PI380538642	Contig0474	Contig0474	-0.0608533	0.0179581	-0.0290959	-0.118226	-0.134476	-0.00921462	-0.122126	0.00512193
695	CUST_262_PI380538640	zams08_A07_032.ab1	zams08_A07_032.ab1	0	0	0	-0.0958913	0	0.167259	0	0
696	CUST_4961_PI379238085	3504087_1	3504087_1	0.161081	0	0	0.118101	0	0	0	0
697	CUST_8649_PI379238085	Contig0872	Contig0872	-0.0851049	-0.0342409	0.0409247	0.0016155	0.00131479	0.0517587	0.108844	0.0633175
698	CUST_1796_PI379238085	3506803_2	3506803_2	-0.0710963	0.0190687	-0.0203991	-0.291743	0.0921818	0.0104997	0.0656958	0.0437858
699	CUST_51_PI380538642	Contig0116_ext	Contig0116_ext	0	0	0	0	0	0	0	0
700	CUST_2532_PI379238085	Contig0359	Contig0359	0.143994	0.0744876	0.0626152	-0.00244633	0.182206	0.0729712	0.151464	0.0422466
701	CUST_7058_PI379238085	3498404_1	3498404_1	-0.127326	-0.274233	0	0	0	0.0534061	0.211392	0
702	CUST_684_PI379238085	3510061_1	3510061_1	0.02338	0.0576026	-0.0645051	-0.190189	0.14918	-0.0346995	-0.108895	-0.173807
703	CUST_334_PI380538644	zams21_K24_086.ab1	zams21_K24_086.ab1	0.142535	-0.259431	0	0	0	0	0	0
704	CUST_67_PI380567544	Ph_Wnt-C,	Ph_Wnt-C,	0	0	0	0	0	0.128198	0	0
705	CUST_9128_PI379238085	3507656_2	3507656_2	0	0.278538	0	0	0	-0.418529	0	0
706	CUST_5502_PI379238085	3497855_3	3497855_3	-0.0356365	-0.0427162	-0.0483709	-0.0392787	0.14291	-0.0178725	-0.0745032	-0.0671952
707	CUST_2451_PI379238085	Contig0384_ext	Contig0384_ext	-0.0705273	-0.0726828	0.0482473	0.0127343	0.282187	0.0401293	0.0299015	0.036302
708	CUST_5733_PI379238085	3505863_1	3505863_1	-0.105955	-0.0541867	-0.254582	-0.421395	0.0820391	-0.0749559	-0.159142	-0.138143
709	CUST_13_PI380538648	zamn01_J19_072.ab1	zamn01_J19_072.ab1	0	0	0	-0.00115242	0	0	0	0
710	ETG05_36762	ETG05_36762	ETG05_36762	0	-0.119371	0	0	0	0	0	0
711	CUST_7798_PI379238085	Contig0930_ext	Contig0930_ext	-0.0581984	0.0035094	-0.183885	-0.135043	0.174991	-0.0575472	-0.0244524	-0.112686
712	CUST_1222_PI379238085	3509942_1	3509942_1	0.0044497	0.0217748	0.00186291	-0.0729687	0.301418	0.0273724	0.0616708	-0.00972759
713	CUST_4494_PI379238085	Contig0956	Contig0956	0	-0.312686	0	0	0	0	0	0
714	CUST_210_PI380538640	zams07_O12_034.ab1	zams07_O12_034.ab1	0	-0.201221	0	0	0	0	0	0
715	CUST_8441_PI379238085	3505411_1	3505411_1	0	0	0	0	0	0	0	0
716	CUST_557_PI380538646	zams24_B08_032.ab1	zams24_B08_032.ab1	0	0	0	0	0	0	0	0
717	CUST_1393_PI379238085	#N/A	#N/A	0.0683484	0.00315597	-0.160392	-0.408465	-0.128993	-0.0190189	-0.0571055	-0.0291266
718	CUST_39_PI380538650	zamn02_A23_096.ab1	zamn02_A23_096.ab1	0	0	0	0	0	0	0	0
719	CUST_8_PI380538648	Contig0077_ext	Contig0077_ext	-0.13048	-0.16393	0.0210068	-0.0905477	-0.0334079	0.0770598	-0.0133134	-0.0100401
720	CUST_5542_PI379238085	3504628_1	3504628_1	-0.0440162	0.234388	0	0	0.207379	0.0584413	0.141723	0
721	CUST_370_PI380538646	Contig0285_ext	Contig0285_ext	0	0	0	0	0	-0.0251104	0	0
722	CUST_5575_PI379238085	3496727_2	3496727_2	0.0222163	-0.34895	0	0	0	0.0671218	-0.0888022	0
723	CUST_346_PI380538638	#N/A	#N/A	-0.113943	-0.0624612	-0.0967109	-0.172525	-0.13783	0.0260616	-0.0233406	-0.0188677
724	CUST_3075_PI379238085	3497707_4	3497707_4	0.0222154	0.0973489	0.0281574	0.130777	0.0720395	0.139845	0.0254275	0.148715
725	CUST_55_PI380567544	Ph_Wnt-Gr1,	Ph_Wnt-Gr1,	0	-0.0992489	0	0	0	-0.422783	0	0
726	CUST_116_PI380538644	#N/A	#N/A	0.196453	0.118681	0	0	0	-0.152994	-0.30286	0
727	CUST_412_PI380538650	zamn06_O09_033.ab1	zamn06_O09_033.ab1	0	-0.00509683	0	0	0	-0.100314	0	0
728	CUST_229_PI379238085	3506305_1	3506305_1	-0.139114	-0.0552756	-0.136304	0.041962	-0.178582	-0.0880346	-0.0368696	-0.0598335
729	CUST_208_PI380538644	Contig0556	Contig0556	-0.0986537	-0.134401	-0.116145	-0.155177	-0.0802536	0.00163089	-0.0121471	-0.00163726
730	CUST_57_PI380567544	Ph_Wnt-Z,	Ph_Wnt-Z,	0.251941	-0.0816255	0	0	-0.0808935	0.0329789	-0.00370231	0
731	CUST_6171_PI379238085	3495809_3	3495809_3	0.0656003	0.0816319	-0.0643761	-0.0750819	-0.0180863	0.0402855	-0.0513524	0.0678091
732	CUST_4202_PI379238085	Contig0489	Contig0489	0.122116	0.132735	-0.0359515	-0.0589482	0.0136779	0.0389885	-0.0311194	0.10385
733	CUST_5199_PI379238085	Contig0754	Contig0754	0	0	0	0	0	0	-0.105563	0
734	RC8	RC8	RC8	0	0	0	0	0	0	-0.269707	0
735	CUST_117_PI380567544	Ph_PL10,	Ph_PL10,	0.0181625	-0.0763449	0	0.331741	0.0152701	-0.0472976	-0.11519	0.150945
736	CUST_130_PI380538640	zams11_G06_025.ab1	zams11_G06_025.ab1	0	0	0	0.155233	0	0.00211536	-0.0606339	0
737	CUST_8416_PI379238085	Contig0597	Contig0597	0.0474042	0.0375567	-0.0905447	-0.152166	-0.0739978	-0.0397761	-0.140059	0.0730433
738	(-)3xSLv1	NegativeControl	NegativeControl	-0.125255	0	0	0.347881	0.147892	0	-0.04754	0
739	CUST_322_PI380538646	zamn05_D13_061.ab1	zamn05_D13_061.ab1	0	0.0602743	0	0.861544	0	0	0	0
740	CUST_7377_PI379238085	3498166_4	3498166_4	-0.0505319	-0.0191646	-0.0606116	0.463092	-0.103979	-0.00580568	0.039071	0.095125
741	CUST_6712_PI379238085	Contig0512	Contig0512	0.0648094	0.0667398	0.0419378	0.0665797	0.0502513	-0.0152168	0.0393679	0.0141311
742	CUST_2853_PI379238085	Contig0563	Contig0563	0.010463	0.00549842	0.00533244	0.0152226	0.0160604	0.0483618	0.0533091	0.0471989
743	CUST_9190_PI379238085	3508445_1	3508445_1	0.26337	0.0163845	0	0.591941	0	-0.156736	-0.0952296	0
744	CUST_2439_PI379238085	3495973_2	3495973_2	-0.00132051	0.0591153	0.0397644	0.26449	-0.00441493	0.0522507	0.0308517	0.216383
745	CUST_96_PI380567544	Ph_Wnt-Gr2,	Ph_Wnt-Gr2,	-0.102107	-0.352003	0	0	0	-0.256491	0.358008	0
746	CUST_117_PI380567544	Ph_PL10,	Ph_PL10,	0.204245	0.111075	-0.154924	0.212783	-0.0950358	0.00478074	0.0825811	0.0206072
747	CUST_1134_PI379238085	Contig0448	Contig0448	-0.0233844	0.03788	-0.053174	0.25767	0.0524737	0.0605697	0.106222	0.16988
748	CUST_5594_PI379238085	3501963_2	3501963_2	0	0.08391	0	0.385022	0	-0.0495216	0	0
749	CUST_2192_PI379238085	Contig0526	Contig0526	0.112243	0.209759	0.0724296	0.101905	-0.0590454	0.0649648	0.042675	0.0957886
750	CUST_421_PI379238085	Contig0779	Contig0779	0.0349439	-0.00288626	0.0323901	-0.108592	-0.177178	-0.128026	-0.0981818	-0.0961519
751	CUST_8405_PI379238085	#N/A	#N/A	0.0419784	0.0610648	0.0505429	0.0695132	-0.0458432	0.0182873	0.0538853	-0.0180082
752	CUST_637_PI379238085	3500358_1	3500358_1	-0.200563	-0.157679	-0.108694	-0.00394104	0.00916391	0.119937	-0.00444043	0.0736233
753	CUST_77_PI380567544	Ph_brachyury	Ph_brachyury	0	0	0	0	0	0	0	0
754	CUST_2188_PI379238085	Contig0885	Contig0885	0.295271	0.3511	-0.126366	0.526882	-0.0306261	0.0663438	-0.0223771	0.160579
755	CUST_1574_PI379238085	3509521_1	3509521_1	0	0	0	0	0	-0.155435	0	0
756	CUST_543_PI379238085	3496344_1	3496344_1	-0.0692832	0.00236472	0.0848214	0.0510737	-0.00291083	0.0360914	0.0243626	0.177118
757	CUST_1836_PI379238085	3500898_1	3500898_1	0	-0.0518968	0	0	0	0	0	0
758	CUST_2119_PI379238085	3497606_1	3497606_1	0.198537	0.211417	-0.239338	-0.0819172	-0.351715	0.0767284	-0.355168	0.0922809
759	CUST_277_PI380538650	Contig0095	Contig0095	0	0	0	0	0	-0.0497455	0	0
760	CUST_1435_PI379238085	3501287_2	3501287_2	0.0311873	-0.0702427	0	0	0	-0.266934	-0.464793	0.00306302
761	CUST_2635_PI379238085	3498526_1	3498526_1	0	0.501739	0	0	0	0.126286	0	0
762	CUST_16_PI380538650	zamn06_E20_076.ab1	zamn06_E20_076.ab1	0	0	0	0	0	0	0	0
763	CUST_2964_PI379238085	3503703_1	3503703_1	0.130342	0.0596202	-0.0108529	0.137982	-0.0631929	-0.0235413	-0.143933	0.112859
764	CUST_7072_PI379238085	Contig0919	Contig0919	0.0461102	0.024469	0.046729	0.0412884	-0.0306127	0.0232128	0.0130721	0.0956262
765	CUST_58_PI380538640	Contig0484	Contig0484	0	0	0	0	0	0	0	0
766	CUST_4010_PI379238085	3497598_1	3497598_1	-0.0119765	0.000308265	-0.016161	-0.0692416	-0.171062	0.041104	-0.0922732	0.0696432
767	CUST_3899_PI379238085	Contig0832	Contig0832	0	0	0	0	0	0.0435248	0	0
768	CUST_9273_PI379238085	3496870_4	3496870_4	0.118021	0.225803	0	0	0	-0.301849	0	0
769	CUST_92_PI380538650	zamn07_B13_063.ab1	zamn07_B13_063.ab1	0	0	0	0	0	0	0	0
770	RC1	RC1	RC1	0	0	0	0	0	0	0	0
771	CUST_65_PI380567544	zams23_D02_013.ab1	zams23_D02_013.ab1	-0.0491658	-0.0243728	0.0486064	-0.140586	-0.166592	-0.0691784	-0.0826728	0.00186178
772	CUST_277_PI380538636	#N/A	#N/A	0.00885481	-0.0428143	-0.0953979	-0.00626094	-0.189856	0.0261912	-0.115237	0.126621
773	CUST_225_PI380538646	zams23_A13_063.ab1	zams23_A13_063.ab1	0.372346	0.17811	0	0	0	-0.0846086	0	0
774	CUST_103_PI380567544	Ph_GATA,	Ph_GATA,	0	0	0	0	0	0.357059	0	0
775	CUST_319_PI380538644	#N/A	#N/A	0	0	0	0	0	0	0	0
776	CUST_8273_PI379238085	3495908_1	3495908_1	-0.435753	-0.359834	-0.222741	-0.130013	-0.308214	-0.144401	-0.276536	-0.152154
777	CUST_9139_PI379238085	Contig0604	Contig0604	-0.0693991	-0.0311137	-0.0469655	-0.184947	-0.141038	-0.00948041	-0.0173168	0.0559662
778	CUST_4638_PI379238085	3509755_1	3509755_1	-0.0788297	-0.0170492	0.0572268	-0.211554	-0.0887831	0.0479857	0.123033	0.076362
779	CUST_438_PI380538644	Contig0232	Contig0232	-0.229748	-0.110587	0	0	0.107396	-0.0806656	-0.122457	0
780	CUST_498_PI380538646	Contig0544_ext	Contig0544_ext	0.269285	0.284602	0	0	0	-0.213999	0	0
781	CUST_6295_PI379238085	Contig0420	Contig0420	-0.119037	-0.0860713	-0.0510926	-0.29252	0.140433	-0.0622489	0.126667	-0.130618
782	CUST_4408_PI379238085	Contig0311	Contig0311	-0.0268826	-0.0138567	-0.202273	-0.264586	-0.0289011	-0.197341	-0.0959663	-0.240202
783	CUST_44_PI380538640	Contig0842	Contig0842	0.00247441	-0.000413798	0.0468662	0.0173273	0.265866	0.0707673	0.0736875	-0.0315293
784	CUST_163_PI379238087	zaFBplate1_E18_075.ab1	zaFBplate1_E18_075.ab1_F	0.0846257	0.0923532	0.00567065	-0.360695	0.26645	-0.00882212	-0.0253205	-0.0674296
785	CUST_6958_PI379238085	Contig0767	Contig0767	-0.12078	-0.0361194	-0.0641863	-0.308414	0.0699894	0.00890396	-0.203929	-0.448522
786	CUST_7859_PI379238085	3501866_2	3501866_2	-0.172621	-0.15047	0	0	0	-0.128754	0	0
787	CUST_15_PI380538642	#N/A	#N/A	-0.153599	0	0	0	0	0	0	0
788	CUST_5246_PI379238085	Contig0534	Contig0534	0	0	0	0	0	0	0	0
789	CUST_311_PI380538644	zams21_P13_049.ab1	zams21_P13_049.ab1	0	0	0	0	0	0	0	0
790	CUST_5460_PI379238085	3510801_1	3510801_1	0.070896	0.0652275	-0.0445472	-0.0470536	0.200127	0.0052857	-0.00279276	0.0367413
791	CUST_310_PI380538646	zams25_C03_014.ab1	zams25_C03_014.ab1	0	0	0	0	0	0	0	0
792	CUST_61_PI380567544	Ph_nanos,	Ph_nanos,	0	0	0	0	0	0	0	0
793	CUST_5300_PI379238085	3506718_1	3506718_1	0	0	0	0	0	0	0	0
794	CUST_7360_PI379238085	3500000_2	3500000_2	-0.266568	0.0189866	0	0	0	-0.359603	-0.0411552	0
795	CUST_1432_PI379238085	Contig0902	Contig0902	0.0158281	-0.0315263	-0.034984	-0.121075	-0.138136	-0.0195947	0.00629614	-0.12717
796	CUST_5401_PI379238085	3504824_2	3504824_2	0	0	0	0	0	0	0	0
797	CUST_5991_PI379238085	3497998_1	3497998_1	0	0	0	0	0	0	0	0
798	CUST_187_PI380538640	Contig0775_ext	Contig0775_ext	0	0	0.137773	0	0	0	0	0
799	CUST_96_PI380538636	Contig0131	Contig0131	-0.319438	-0.294667	-0.0188784	-0.0998775	-0.0211074	0.0531696	0.0801353	-0.11142
800	CUST_4575_PI379238085	3503714_2	3503714_2	0.0338861	0	0	0	0	0	0	0
801	CUST_352_PI380538648	#N/A	#N/A	0	0	0	0	0	0	0	0
802	CUST_7296_PI379238085	3504162_1	3504162_1	0	-0.309429	0	0	0	-0.368177	0	0
803	CUST_6216_PI379238085	Contig0537	Contig0537	-0.0529465	-0.141007	0	0	0	0.144946	-0.0123508	0
804	CUST_3845_PI379238085	Contig0781	Contig0781	0	0	0	0	0	0	0	0
805	CUST_1346_PI379238085	Contig0996	Contig0996	-0.0197054	-0.0645547	0.0272307	-0.123516	0.00487938	0.055574	0.0280961	0.0177991
806	CUST_42_PI380538638	zams04_F24_092.ab1	zams04_F24_092.ab1	0	0	0	0	0	0	0	0
807	CUST_175_PI380538650	zamn07_E14_059.ab1	zamn07_E14_059.ab1	-0.0312605	-0.0441625	-0.128999	-0.184249	-0.118129	-0.0275169	-0.0667398	-0.0237361
808	CUST_3889_PI379238085	3497293_2	3497293_2	-0.140949	0	0	0	0	-0.0421124	0	0
809	CUST_7661_PI379238085	Contig0593	Contig0593	-0.182057	-0.0342506	0	0	0	0	0	0
810	CUST_1159_PI379238085	3498059_2	3498059_2	-0.00985118	-0.0310499	-0.0814339	-0.0444453	-0.0136975	0.0483211	-0.00177176	0.00726837
811	CUST_2407_PI379238085	3500823_1	3500823_1	0.00811308	0.0345518	0	-0.0744778	-0.0312343	0.0352413	0.0580454	0.177977
812	CUST_214_PI380538648	#N/A	#N/A	0.13725	0.107741	0.0141224	0.00247123	0.0560915	0.0906843	0.0693232	0.0930589
813	CUST_26_PI380567544	DQ917572.1	DQ917572.1	0.167613	0.348569	0	0	0.0777064	-0.160271	0.111804	0
814	CUST_3569_PI379238085	3501341_10	3501341_10	-0.111003	-0.181849	0	-0.200276	-0.186491	-0.0356294	0.0267184	0.115216
815	CUST_542_PI380538642	zams13_N09_035.ab1	zams13_N09_035.ab1	0	0	0	0.452698	0	0	-0.238425	0
816	CUST_421_PI380538648	#N/A	#N/A	0	0	0	0	0	0	0.00514192	0
817	CUST_546_PI379238085	3495803_1	3495803_1	-0.0387165	-0.0236979	-0.0623852	-0.00171476	0.044736	0.012226	-0.0143105	0.101461
818	CUST_460_PI380538646	Contig0286	Contig0286	-0.265755	-0.124682	-0.0991913	0.0207309	0.0741301	0.0819734	0.018482	0.124732
819	CUST_2637_PI379238085	Contig0333	Contig0333	-0.0136531	-0.0722918	-0.143126	0.0197764	0.0513912	0.00631425	-0.0130724	0.0899509
820	CUST_2398_PI379238085	3503915_2	3503915_2	-0.00119397	0.0638935	0	0.480906	0	0.323489	0.00827559	0
821	CUST_36_PI380538640	zams09_P20_066.ab1	zams09_P20_066.ab1	0	0	0	1.02688	0	0.350622	0	0
822	CUST_2_PI380567544	Contig0689	DQ827723.1	0.00362147	-0.151288	-0.173675	0.120116	-0.148489	-0.042188	-0.0711714	-0.146691
823	CUST_7645_PI379238085	Contig0805	Contig0805	0.0189714	-0.00504235	-0.0316183	-0.00895073	0.00122834	0.0339926	0.0070302	0.0292327
824	CUST_319_PI380538648	#N/A	#N/A	0	0	0	0.960595	0	0	0	0
825	(+)E1A_r60_n9	E1A_r60_n9	E1A_r60_n9	-0.941381	-0.877924	-0.434112	-0.433267	-0.487163	-0.459667	-0.454331	-0.48359
826	CUST_245_PI380538648	zamn03_J01_007.ab1	zamn03_J01_007.ab1	-0.0121339	0.0773346	0.0543947	0.339797	-0.144233	-0.00596498	0.0356557	-0.0407377
827	CUST_289_PI380538646	zams24_I24_088.ab1	zams24_I24_088.ab1	0	0.191688	0	0.592339	0	0.487816	0	0
828	CUST_2089_PI379238085	Contig0981_ext	Contig0981_ext	0.0997809	0.167618	-0.00363466	0.196572	-0.151781	-0.00196362	0.0574303	0.0938066
829	CUST_2011_PI379238085	#N/A	#N/A	0.0752362	0.0893689	0.00638756	-0.00255818	-0.0888738	-0.0583705	-0.00355513	-0.0381255
830	CUST_3665_PI379238085	3505168_1	3505168_1	0	0	0	0.342384	0	0.151641	0.28064	0
831	CUST_4024_PI379238085	3500329_3	3500329_3	0.0183281	0.108063	-0.109003	0.165908	-0.102029	-0.0546205	-0.100419	-0.0104817
832	ETG04_27747	ETG04_27747	ETG04_27747	0	0	0	0.523201	0	0	0	0
833	CUST_1120_PI379238085	3509986_1	3509986_1	0.0258264	0.203491	0	0.287028	-0.017227	-0.151048	-0.183275	-0.321908
834	CUST_2450_PI379238085	Contig0961	Contig0961	0.262853	0.174535	0	0.526789	-0.0483642	-0.143331	-0.111586	-0.148705
835	CUST_3833_PI379238085	Contig0577	Contig0577	-0.251008	-0.21447	-0.0835464	0.490691	-0.234103	-0.168463	-0.150244	-0.275704
836	CUST_3051_PI379238085	3510053_1	3510053_1	0	0	0	0	0	-0.365062	0	0.0732038
837	CUST_9124_PI379238085	3497360_1	3497360_1	0	-0.00938386	0	0	0	0.0932953	-0.159483	0
838	CUST_7828_PI379238085	Contig0926	Contig0926	0.106076	0.0962171	-0.0256679	-0.0664917	-0.0684552	-0.0538951	-0.0377753	0.0753855
839	CUST_155_PI379238085	3498627_2	3498627_2	0.019229	0.0103269	0.0402797	0.0153566	-0.025937	0.0810338	0.0435613	0.107356
840	CUST_428_PI380538650	zamn07_K08_022.ab1	zamn07_K08_022.ab1	0	0	0	0	0	0	0	0
841	CUST_8407_PI379238085	3503669_2	3503669_2	0.103592	0.0766837	-0.138787	-0.156788	-0.167107	0.0536289	-0.118428	0.0917072
842	CUST_6648_PI379238085	Contig0642	Contig0642	0.00623997	0.0211924	0.113456	0.0355989	-0.0279642	0.0606186	0.0273239	0.0861955
843	CUST_61_PI379238089	zaFBplate1_M02_003.ab1	zaFBplate1_M02_003.ab1_R	-0.0150862	-0.0615972	-0.0277944	-0.00909156	-0.0656779	-0.0704503	-0.0288249	0.0492266
844	CUST_93_PI380567544	Ph_armadillo,	Ph_armadillo,	-0.11186	-0.0545963	-0.0809802	-0.181618	-0.23617	0.035495	-0.198639	0.0764406
845	CUST_4697_PI379238085	Contig0401	Contig0401	0	0.428008	0	0	0	-0.207857	0	0
846	CUST_223_PI380538642	Contig0100	Contig0100	-0.0741779	0.0190592	-0.196809	0.0770169	-0.133077	0.0400354	-0.141853	0.072941
847	CUST_4557_PI379238085	3496358_2	3496358_2	0.0305386	0.102267	-0.176638	0.116285	-0.145363	-0.0366124	-0.153081	0.0463071
848	CUST_2421_PI379238085	3496613_4	3496613_4	0.163564	0.0778106	0	0	0	-0.190462	-0.346132	0.283583
849	CUST_3951_PI379238085	3501475_4	3501475_4	0.0510291	0	0	0	0	-0.236694	0	0
850	CUST_371_PI380538644	zams20_B10_047.ab1	zams20_B10_047.ab1	0	0	0	0	0	0	0	0
851	CUST_92_PI380538644	zams20_C17_077.ab1	zams20_C17_077.ab1	0	0	0	0	0	0	0	0
852	CUST_213_PI379238087	zaFBplate1_P18_065.ab1	zaFBplate1_P18_065.ab1_F	0.0952672	0.101759	0.0887798	-0.157106	-0.321931	-0.16927	-0.0428278	0.0661104
853	(+)E1A_r60_a97	E1A_r60_a97	E1A_r60_a97	0.246897	0.188443	0.60639	0.339317	0.575279	0.785987	0.510518	0.706898
854	CUST_781_PI379238085	Contig0751	Contig0751	0.14619	0.018037	-0.102141	-0.193231	-0.191009	-0.0397109	-0.141792	0.0179233
855	CUST_524_PI380538644	Contig0203	Contig0203	0	0	0	0	0	0	0	0
856	CUST_1780_PI379238085	Contig0502	Contig0502	0.112276	0.110189	0.0747123	0.0545811	-0.00261728	0.0151821	0.0187978	0.0661829
857	CUST_1256_PI379238085	3497829_1	3497829_1	0	0	0	0	0	0	0	0
858	CUST_6634_PI379238085	Contig0453	Contig0453	0	0	0	0	0	0	0	0
859	CUST_256_PI380538646	zams25_N15_052.ab1	zams25_N15_052.ab1	0	0.235961	0	0	0	0	0	0
860	CUST_5412_PI379238085	Contig0807	Contig0807	-0.267344	-0.283885	0.0984487	-0.474225	-0.0935127	0.0270893	0.204346	0.0440214
861	CUST_2160_PI379238085	3501771_1	3501771_1	0	0.422099	0	0	0	0	0	0
862	CUST_5833_PI379238085	#N/A	#N/A	0.0377971	0.0739956	0.0687781	0.0317362	0.165534	0.000314552	0.148818	0.0748499
863	CUST_3779_PI379238085	3501646_1	3501646_1	0	-0.0653522	0	0	0	0.198816	0	0
864	CUST_6549_PI379238085	3496618_3	3496618_3	-0.0226999	0.0570134	-0.118697	-0.523646	0.116976	-0.0401411	-0.0489108	-0.192005
865	CUST_30_PI380567544	DQ917572.1	DQ917572.1	0.0759537	-0.281122	0	0	-0.114263	-0.0483813	0.046295	-0.0831211
866	CUST_7695_PI379238085	3495951_2	3495951_2	-0.0497592	0.0208175	-0.1214	-0.369026	0.130482	-0.027791	-0.219326	-0.199936
867	CUST_6209_PI379238085	Contig0537	Contig0537	0.219778	0.0610496	0	0	0	-0.153182	0	0
868	CUST_7643_PI379238085	3496467_1	3496467_1	-0.0669511	-0.0456308	-0.0414229	-0.0378852	0.162488	-0.0493604	-0.00761174	-0.048436
869	CUST_42_PI380538648	zamn06_D17_077.ab1	zamn06_D17_077.ab1	-0.00138699	-0.146871	0	0	-0.339632	0.102874	0	0
870	CUST_2940_PI379238085	3502730_2	3502730_2	0	0	0	0	0	0	0	0
871	CUST_2430_PI379238085	3496590_1	3496590_1	0	0.206806	0	0	0	0.187817	0	0
872	CUST_5763_PI379238085	3505921_1	3505921_1	0.0372214	-0.00399772	0.0264915	0.0102554	0.237675	0.0235439	-0.0371015	0.0239293
873	CUST_343_PI380538650	zamn07_I23_088.ab1	zamn07_I23_088.ab1	0	0	0	0	0	0	0	0
874	CUST_69_PI380567544	Ph_Wnt-C,	Ph_Wnt-C,	0	-0.120365	0	0	0	-0.141384	0	0
875	CUST_3827_PI379238085	#N/A	#N/A	0.069678	-0.00166711	-0.154591	-0.237232	0.159844	-0.0299664	0.0280835	-0.11882
876	CUST_4219_PI379238085	3498372_3	3498372_3	-0.00658387	0.0555537	0.123456	0.0981384	0.277329	0.0664608	0.147412	0.100475
877	CUST_5910_PI379238085	Contig0867	Contig0867	0.0331087	0.0195797	-0.0458212	-0.063221	0.254546	0.0155531	0.0310283	-0.0483621
878	CUST_107_PI380538642	Contig0233	Contig0233	0.156591	0.0588105	-0.0391243	-0.198894	0.162607	0.00720628	0.0369084	-0.0704683
879	CUST_105_PI380538646	zams25_N01_003.ab1	zams25_N01_003.ab1	-0.0881804	0	0	0	0	0	0	0
880	CUST_1344_PI379238085	3506619_2	3506619_2	0.0820971	0.13441	0.137446	0.0481672	0.176141	0.156653	0.193125	0.124946
881	CUST_147_PI379238089	zaFBplate1_J18_071.ab1	zaFBplate1_J18_071.ab1_R	0	-0.325131	0	0	0	0.0684607	0	0
882	CUST_3655_PI379238085	Contig0093_ext	Contig0093_ext	0.0103832	0.00574066	0.0382135	-0.011221	-0.00622898	0.0865157	0.0678328	-0.019706
883	CUST_9020_PI379238085	3501183_2	3501183_2	0.0677083	-0.0373734	0	0	0	0.124746	-0.121964	0
884	CUST_472_PI380538642	zams15_E16_060.ab1	zams15_E16_060.ab1	0	0	0	0	0	0	0	0
885	CUST_40_PI380567544	DQ827722.1	DQ827722.1	0	0	0	0	0	0	0	0
886	CUST_8477_PI379238085	#N/A	#N/A	0.0717325	0.0516256	0.0502527	0.00459657	0.0446459	0.131384	0.134614	0.101048
887	CUST_1951_PI379238085	3509948_2	3509948_2	0	0.406493	0	0	0	0	0.103474	0
888	CUST_304_PI380538646	zams25_O18_065.ab1	zams25_O18_065.ab1	-0.142645	-0.0500659	0	0	0	-0.215671	-0.221658	0.0489808
889	CUST_492_PI380538648	#N/A	#N/A	0	0	0	0	0	0	0	0
890	CUST_97_PI379238087	#N/A	#N/A	0.0258156	-0.0391626	-0.0209345	-0.118478	-0.060497	0.0131292	0.0114568	0.0299402
891	CUST_252_PI380538648	zamn06_B14_063.ab1	zamn06_B14_063.ab1	-0.338132	-0.0688445	0	0	0	0.0266286	0.167655	0
892	CUST_6995_PI379238085	3499906_1	3499906_1	0	0	0	0	0	0	0	0
893	CUST_5601_PI379238085	Contig0417	Contig0417	0.00762612	0.0372845	-0.0184297	0.104312	-0.0156488	0.0872564	0.0463908	0.0493161
894	CUST_5825_PI379238085	3497926_3	3497926_3	-0.0515741	0.131593	0	0.370091	-0.0165214	-0.0593677	0.0811644	0.164608
895	CUST_369_PI380538640	zams08_O12_034.ab1	zams08_O12_034.ab1	-0.541666	-0.0122296	0	0	-0.0015568	-0.159747	-0.377641	-0.074077
896	CUST_4161_PI379238085	#N/A	#N/A	0.0172364	-0.00924383	-0.0794839	-0.168535	-0.0518988	-0.0317227	-0.0898847	0.0110141
897	CUST_411_PI380538650	Contig0866	Contig0866	-0.00464814	-0.0486827	-0.0229129	-0.139227	-0.0533631	-0.0366229	-0.120594	0.00216583
898	CUST_2277_PI379238085	3510666_1	3510666_1	0	0	0	0	0	0	-0.272085	0
899	CUST_4443_PI379238085	3499311_1	3499311_1	-0.075042	-0.0658518	0.0236406	-0.0233015	0.0115553	0.0309698	-0.0564007	0.117508
900	CUST_5606_PI379238085	3502073_1	3502073_1	-0.00553333	-0.220103	0.0518358	0.246429	-0.0778022	0.0433108	-0.0388468	0.119806
901	CUST_8710_PI379238085	Contig0372	Contig0372	0	0	0	0.150037	0	0	-0.0942819	0
902	CUST_181_PI380538636	zams01_A05_031.ab1	zams01_A05_031.ab1	0.061719	0	0	0.287343	0	0	-0.399528	0
903	CUST_369_PI380538642	#N/A	#N/A	0	0	0	0.395423	0	0	0	0
904	CUST_36_PI380567544	DQ827722.1	DQ827722.1	0.0592509	0	0	0	0	0	0	0
905	(+)E1A_r60_n11	E1A_r60_n11	E1A_r60_n11	-0.634053	-0.656828	0	0	-0.102368	-0.0837853	-0.102889	-0.355252
906	CUST_100_PI379238085	#N/A	#N/A	0.0575892	0.0970937	-0.142256	0	-0.22834	-0.0201667	-0.0394522	-0.379262
907	(+)E1A_r60_a107	E1A_r60_a107	E1A_r60_a107	-0.699942	-0.596579	-0.0616259	-0.0392785	-0.0375241	-0.00424842	-0.0414848	-0.0224284
908	CUST_1166_PI379238085	Contig0057	Contig0057	0.045132	0.104662	-0.013654	-0.00449825	-0.056882	-0.0245807	-0.0660411	0.0319407
909	CUST_247_PI380538648	zamn04_D04_014.ab1	zamn04_D04_014.ab1	0.0413384	-0.000284599	0.0688147	0.041799	-0.0309318	-0.00295106	0.0783506	0.0268831
910	CUST_4308_PI379238085	3496155_1	3496155_1	-0.0213041	-0.218625	0	0.541662	-0.00923097	-0.147827	-0.00851807	0.0275998
911	CUST_4089_PI379238085	3505042_2	3505042_2	0	0	0	0.488913	0	0.111942	0	0
912	CUST_3449_PI379238085	3504445_1	3504445_1	0	0.0471095	0	0.674157	0	0	0	0
913	CUST_2830_PI379238085	3503090_1	3503090_1	-0.0256032	0.0307248	-0.0303632	0.228587	-0.0228892	0.0270464	0.0906798	0.0519524
914	CUST_3685_PI379238085	3508314_1	3508314_1	0.119868	0.153323	-0.164944	0.291353	-0.273598	-0.0260217	0.0485074	0.00864006
915	CUST_22_PI380538646	Contig0217_ext	Contig0217_ext	0	0	0	0.584621	0	-0.00420057	0	0
916	CUST_5680_PI379238085	#N/A	#N/A	-0.00579653	0.00483576	0.0580237	0.0322183	0.0261963	-0.0133825	-0.011325	0.0487972
917	CUST_400_PI379238085	3509145_1	3509145_1	0	0	0	0	0	0	0	0
918	CUST_2899_PI379238085	Contig0963	Contig0963	0.151282	0.0747565	0	0	0	0.248363	-0.0526885	0.235775
919	CUST_408_PI380538644	#N/A	#N/A	-0.0270671	0.027362	0.107657	0.0852315	0.0346337	0.0687823	0.00446238	0.108935
920	CUST_6708_PI379238085	Contig0871_ext	Contig0871_ext	-0.128167	-0.086745	-0.036351	0.147152	-0.138307	-0.0626942	-0.0958856	0.0303018
921	CUST_1973_PI379238085	3505021_1	3505021_1	-0.263198	-0.265303	0.0940302	0.119158	-0.062579	0.10924	-0.0267962	0.20895
922	CUST_2847_PI379238085	3502905_1	3502905_1	0	0.176886	0	0	0	0.170093	-0.100961	0.184673
923	CUST_39_PI380538648	#N/A	#N/A	0	0	0	0	0	0	0	0
924	(+)E1A_r60_a107	E1A_r60_a107	E1A_r60_a107	-0.589593	-0.554349	-0.0313508	-0.0468685	-0.0874187	-0.0375375	-0.0734147	0.0206804
925	CUST_6845_PI379238085	Contig0618	Contig0618	0.0879546	0.103169	0.0837795	0.118402	0.0474632	0.162688	0.0459497	0.201908
926	CUST_8021_PI379238085	3496183_2	3496183_2	0.12301	0.166364	0	0	-0.24125	-0.00693441	-0.561583	0.0809641
927	CUST_278_PI380538636	zams02_M10_035.ab1	zams02_M10_035.ab1	0	0	0	0	0	-0.286116	0	0
928	CUST_7990_PI379238085	#N/A	#N/A	-0.0952289	-0.118734	-0.1876	-0.225343	-0.315732	-0.18479	-0.289865	-0.101974
929	CUST_6030_PI379238085	Contig0896	Contig0896	-0.0976958	-0.293054	-0.22635	-0.134231	-0.0445304	-0.0658544	-0.130198	0.150244
930	CUST_329_PI380538648	zamn04_C13_061.ab1	zamn04_C13_061.ab1	0	0	0	0	0	0	0	0
931	CUST_197_PI380538644	zams20_I24_088.ab1	zams20_I24_088.ab1	0.0849167	-0.152522	0	0	-0.0675255	0.0745764	-0.367297	-0.0231372
932	CUST_8793_PI379238085	Contig0324	Contig0324	0.0110721	-0.0209939	-0.0284802	-0.0633664	-0.167132	-0.0474462	-0.12322	-0.0352833
933	CUST_425_PI380538640	zams08_H03_010.ab1	zams08_H03_010.ab1	0	0	0	0	0	0	0	0
934	CUST_4368_PI379238085	3506559_1	3506559_1	0.0605022	-0.0669046	-0.030108	0.217561	-0.384611	-0.151514	-0.25048	0.174415
935	CUST_2476_PI379238085	3499584_1	3499584_1	-0.0151008	-0.0349515	0.0400403	-0.0785861	-0.105906	-0.0503057	-0.152669	-0.0296511
936	CUST_1_PI380538648	zamn05_M02_003.ab1	zamn05_M02_003.ab1	0.402383	0.421448	0	-0.0442853	0	0.0301522	0	0
937	CUST_261_PI380538650	Contig0092	Contig0092	0.115837	0.0245162	-0.032869	-0.013609	-0.180555	-0.012659	-0.0811266	0.00502079
938	CUST_2628_PI379238085	3498526_3	3498526_3	-0.00206776	0.0711087	-0.0215485	-0.0972963	-0.0859474	0.0219517	-0.042387	0.00146146
939	CUST_3207_PI379238085	Contig0479	Contig0479	-0.0438582	0.0190644	0.0408076	0.0363325	-0.0645809	0.0453964	0.0348196	0.0844483
940	CUST_223_PI380538644	zams21_K09_037.ab1	zams21_K09_037.ab1	-0.241711	-0.562693	-0.0248093	0	0	-0.32328	0	0
941	CUST_7270_PI379238085	3498888_1	3498888_1	0	0	0	0	0	-0.273899	0	0
942	CUST_6321_PI379238085	3507008_2	3507008_2	0	0	0	0	0	-0.111917	0	0.312466
943	CUST_465_PI379238085	3498992_1	#N/A	0.103146	0.142908	-0.0408296	-0.320051	0.0782232	-0.133452	0.0403632	-0.00840558
944	CUST_302_PI380538646	zams23_E22_091.ab1	zams23_E22_091.ab1	0.0735341	0.224243	0.0626135	0	0.351551	0.103671	0.130135	-0.00357714
945	CUST_463_PI380538642	Contig0198	Contig0198	0	0	0	0	0	0	0	0
946	CUST_6926_PI379238085	3502280_1	3502280_1	0.0550117	0.0424397	0.0498746	0.00560632	0.241657	0.0187941	0.110767	0.0637917
947	CUST_114_PI380567544	DQ827721.1	DQ827721.1	0.461118	0.351112	0	0	-0.107485	-0.0250483	-0.229827	0.0716389
948	CUST_95_PI380567544	Ph_armadillo,	Ph_armadillo,	-0.155517	-0.0350823	-0.210862	-0.234676	0.19396	-0.0611047	-0.100572	0.0980192
949	CUST_376_PI380538644	zams19_D04_014.ab1	zams19_D04_014.ab1	0.0332676	0.0435334	0	0	0	0.178571	0	0
950	CUST_137_PI379238087	Contig0305	Contig0305	-0.0360198	-0.111585	0.211929	0.193475	0.181354	0.168894	0.240665	0.118829
951	CUST_3335_PI379238085	Contig0421	Contig0421	0.00474197	0.00201081	0.0154607	0.0027137	0.282934	0.0500778	-0.0148617	-0.0301814
952	CUST_4045_PI379238085	3496172_6	3496172_6	-0.023809	-0.00607527	0.013863	-0.0273239	0.23565	-0.0292163	-0.030871	-0.0559491
953	CUST_5432_PI379238085	3510293_1	3510293_1	0.0378749	-0.00334118	0.0234449	-0.0125798	0.227287	0.0273502	-0.0387181	-0.06582
954	CUST_8471_PI379238085	3498464_1	3498464_1	0.0188944	0.113091	-0.0654865	-0.21558	0.172085	-0.019246	-0.0905739	-0.0944229
955	CUST_118_PI379238087	Contig0297	Contig0297	0.0153897	-0.0236163	0.0703568	0.00763759	0.1845	0.114289	0.0879607	0.0798049
956	RC3	RC3	RC3	0	0	0	0	0	0	-0.0846848	0
957	CUST_7256_PI379238085	3507932_1	3507932_1	0	0	0	0.238141	-0.105817	0	0	0
958	CUST_7144_PI379238085	3507976_2	3507976_2	-0.0248287	0	0	0	0	-0.0471177	0	0
959	CUST_8734_PI379238085	3503247_2	3503247_2	0	0	0	0	0	0	0	0
960	CUST_4811_PI379238085	3503771_2	3503771_2	0	0	0	0	0	0	0	0
961	CUST_119_PI380538636	Contig0556	Contig0556	-0.0923704	-0.134377	-0.053323	-0.122835	-0.148285	0.00291244	-0.0216879	-0.0719878
962	CUST_3933_PI379238085	3496315_1	3496315_1	-0.00339869	-0.0423032	-0.0382443	-0.106332	-0.117938	-0.0324606	-0.0753604	-0.125785
963	CUST_81_PI380567544	DQ827719.1	DQ827719.1	0	0.18128	0	0	0	0	0	0
964	CUST_2403_PI379238085	3501364_1	3501364_1	0	0.252382	0	0	0	0.220232	0	0
965	CUST_135_PI380538644	#N/A	#N/A	0	0	0	0	0	0	0	0
966	CUST_293_PI379238087	zaFBplate1_P04_002.ab1	zaFBplate1_P04_002.ab1_F	-0.499333	-0.0535326	0	0	0	-0.0516517	-0.245963	-0.102028
967	CUST_6211_PI379238085	3505273_2	3505273_2	0.301233	0.127989	-0.101505	-0.261455	-0.0569713	-0.0840719	-0.100067	-0.11749
968	CUST_58_PI379238087	zaFBplate1_O08_018.ab1	zaFBplate1_O08_018.ab1_F	0.0154564	-0.0240071	0.0080025	-0.211314	0.0923599	0.0592315	0.0022436	0.0504834
969	CUST_7617_PI379238085	#N/A	#N/A	-0.0892249	-0.15346	0.00151905	-0.12569	-0.0514595	0.0451126	-0.0347366	-0.0345082
970	CUST_301_PI380538642	zams15_N21_083.ab1	zams15_N21_083.ab1	0	0	0	0	0	0	0	0
971	CUST_8342_PI379238085	3496563_4	3496563_4	-0.126642	0.140547	0	0	0	-0.338428	0	0
972	CUST_41_PI380567544	Ph_tinman,	Ph_tinman,	0	0	0	0	0	0	0	0
973	CUST_144_PI380538644	zams20_C08_030.ab1	zams20_C08_030.ab1	0	0	0	0	0	0	0	0
974	CUST_4996_PI379238085	3507157_2	3507157_2	-0.00115398	-0.0499263	-0.0640447	-0.129619	-0.100275	0.110843	-0.0184672	0.087253
975	CUST_5937_PI379238085	Contig0570	Contig0570	0.238778	0.247438	-0.0628596	-0.149949	-0.0682616	0.0136698	-0.0158906	0.00468667
976	CUST_602_PI379238085	3500789_1	3500789_1	-0.0453001	-0.0297586	-0.156632	-0.318726	-0.207393	-0.0884637	-0.116321	-0.171935
977	CUST_5778_PI379238085	3499614_5	3499614_5	0	0.258375	0	0	0	0.120965	0.143006	0
978	CUST_6346_PI379238085	3502735_2	3502735_2	-0.268791	0.0939806	0	0	-0.0747843	0.175617	-0.200181	0
979	CUST_6390_PI379238085	Contig0932	Contig0932	0	0	0	0.112878	0.342473	0.208241	0	0
980	CUST_6757_PI379238085	3501067_2	3501067_2	0.174394	0.0144171	0	0.144478	0.187604	-0.0939377	-0.0836187	-0.0760275
981	CUST_377_PI380538638	zams07_I11_040.ab1	zams07_I11_040.ab1	-0.131753	-0.0343897	-0.0334789	0.0102034	0.0670604	0.105508	-0.0680081	0.0153817
982	CUST_6687_PI379238085	Contig1029	Contig1029	-0.0531889	0	0	0.50712	0	0	-0.11504	0
983	CUST_111_PI380567544	DQ827721.1	DQ827721.1	0	0	0	0.287752	0	0	-0.134443	0
984	CUST_7202_PI379238085	3501308_1	3501308_1	0.0454982	0.0590028	-0.0780019	0.349149	0.0240259	-0.0140144	-0.0425004	0.175036
985	CUST_6330_PI379238085	3501331_2	3501331_2	0	0	0	0.898625	0	0	0	0
986	CUST_4639_PI379238085	Contig0821_ext	Contig0821_ext	0	0	0	0	0	0	0	0
987	CUST_6607_PI379238085	3502827_1	3502827_1	0.198137	-0.039265	0	0	0	0.154354	0	0
988	CUST_333_PI380538636	zams02_K12_038.ab1	zams02_K12_038.ab1	0.171101	0.145141	0.064355	0.118318	0.100431	0.200432	0.152467	0.111007
989	CUST_117_PI380567544	Ph_PL10,	Ph_PL10,	-0.202064	-0.0307744	-0.142505	0.172218	0.120555	0.0779249	-0.137408	-0.136371
990	CUST_3596_PI379238085	3500607_1	3500607_1	-0.093679	0.00454019	-0.00337065	0.0498757	0.0485187	0.0667376	0.0377595	0.0381462
991	CUST_54_PI380538650	Contig0742_ext	Contig0742_ext	-0.0473081	0.0167883	-0.0829141	0.396628	-0.310248	0.0443429	-0.0246731	0.0490922
992	CUST_6249_PI379238085	3504301_2	3504301_2	0	0.545702	0	0.604774	0	0	0	0.184179
993	CUST_296_PI380538644	#N/A	#N/A	0.150328	0.14315	0.133296	0.110236	0.0390469	0.0941804	0.133595	0.122033
994	CUST_5779_PI379238085	3499614_4	3499614_4	-0.0856399	-0.133596	0.0898805	0.111897	0.010008	0.051108	0.127499	0.0519147
995	CUST_7591_PI379238085	3497614_2	3497614_2	-0.0478411	-0.0783938	0.0312742	-0.00197511	-0.044399	-0.0328822	0.0171837	-0.0187694
996	CUST_370_PI380538638	zams06_O02_001.ab1	zams06_O02_001.ab1	0	0	0	0.502858	0	0	0	0
997	CUST_2433_PI379238085	3498710_1	3498710_1	0.206766	-0.0512549	0	0	0	0.032479	-0.39261	-0.0238
998	CUST_5604_PI379238085	3498294_2	3498294_2	0.0825705	0.12432	0.0149519	-0.0488877	-0.0641208	0.0015949	-0.0415303	-0.0962023
999	CUST_2190_PI379238085	Contig0526	Contig0526	0.0912174	0.139636	-0.0244396	0.141898	-0.00607639	0.083512	0.10651	-0.00140535
1000	CUST_303_PI380538640	#N/A	#N/A	0	0	0	0	0	0	0	0
1001	CUST_1470_PI379238085	3499098_2	3499098_2	0.113865	0.138897	0	0	0	-0.14285	-0.115451	0
1002	CUST_9036_PI379238085	3500211_1	3500211_1	-0.112533	-0.068567	0.0088403	0.0128853	-0.0877126	-0.000417608	-0.0902053	0.108088
1003	CUST_188_PI380538648	Contig0023_ext	Contig0023_ext	0	0	0	0	0	0	0	0
1004	CUST_4_PI380567544	Contig0689	DQ827723.1	-0.0459431	-0.0290742	-0.223018	-0.28003	-0.284544	-0.122599	-0.131249	-0.0339743
1005	CUST_4_PI380538644	zams21_I18_071.ab1	zams21_I18_071.ab1	0	0.300134	0	0	0	-0.254974	0	0
1006	CUST_409_PI380538642	zams16_A21_095.ab1	zams16_A21_095.ab1	0	0	0	0	0	0	0	0
1007	CUST_770_PI379238085	Contig0609	Contig0609	0.0664886	0.0701749	-0.0134883	0.0438962	-0.0281864	0.0226927	0.017484	0.101431
1008	CUST_785_PI379238085	3496546_1	3496546_1	0.0657298	0.0759232	-0.107669	-0.0543778	-0.150631	-0.0647791	-0.146887	0.0390455
1009	CUST_9253_PI379238085	3501568_3	3501568_3	0	0	0	0.308223	0	0	0	0
1010	CUST_7788_PI379238085	Contig0423	Contig0423	0.0737712	0.0928085	-0.102655	0.0276432	-0.127316	0.00421129	-0.0304901	0.0937228
1011	CUST_447_PI380538646	zams22_H18_073.ab1	zams22_H18_073.ab1	-0.0846526	-0.104539	0.0920697	0.0156135	-0.0341487	0.0419139	0.0769463	0.224384
1012	CUST_3232_PI379238085	#N/A	#N/A	-0.148925	-0.0391762	-0.289571	-0.30266	-0.338697	-0.253115	-0.232543	-0.103815
1013	CUST_3305_PI379238085	Contig0988	Contig0988	0.0235129	0.0561713	-0.0296806	0.00970775	-0.0353137	-0.00620728	-0.0240711	0.0656478
1014	CUST_40_PI379238087	zaFBplate1_E19_076.ab1	zaFBplate1_E19_076.ab1_F	-0.0449235	-0.0307797	0	-0.237778	-0.0790622	-0.124878	-0.429186	-0.428642
1015	CUST_1423_PI379238085	3509137_1	3509137_1	-0.0597552	-0.0714055	0.0390697	0.0188128	-0.205774	-0.0458675	-0.106471	0.0736863
1016	CUST_1369_PI379238085	3505170_2	3505170_2	0	0	0	0	0	0	0	0
1017	CUST_4692_PI379238085	3507205_2	3507205_2	0	0	0	0	0	0	0	0
1018	CUST_114_PI380538640	Contig0266	Contig0266	0	0	0	-0.0988788	0	-0.188662	0	0
1019	CUST_3999_PI379238085	#N/A	#N/A	0.0150354	0.0501422	0.014971	-0.1268	0.0111942	0.0415754	0.0140669	0.00257093
1020	CUST_58_PI380567544	Ph_Wnt-Z,	Ph_Wnt-Z,	0	0	0	0	0	0	0	0
1021	CUST_603_PI379238085	3502909_2	3502909_2	-0.113247	-0.0580302	-0.0441582	-0.0423741	0.0224998	-0.0405276	-0.0483251	-0.00637505
1022	CUST_117_PI380538638	Contig0223	Contig0223	-0.339513	-0.292464	0.214244	0	0.507041	0.45419	0.447424	0.359881
1023	CUST_20_PI380567544	Ph_Wnt-Y,	Ph_Wnt-Y,	0	0	0	0	0	-0.264282	-0.0143772	0
1024	CUST_8890_PI379238085	3500013_3	3500013_3	0	0	0	0	0	0	0	0
1025	CUST_9280_PI379238085	3499455_1	3499455_1	-0.0196788	0.0488945	-0.239979	-0.63693	0.0660609	-0.0897328	-0.0191366	-0.118301
1026	CUST_3123_PI379238085	3497662_1	3497662_1	0.021157	-0.0904164	-0.0150482	0	0.0993504	0.0942303	-0.354082	0.202323
1027	CUST_264_PI379238087	zaFBplate1_M14_051.ab1	zaFBplate1_M14_051.ab1_F	-0.312552	0.265248	0	0	0	-0.0809751	-0.151325	0
1028	CUST_6278_PI379238085	3500516_1	3500516_1	0.0474561	0.021462	-0.0836256	-0.337779	0.205562	-0.0480779	-0.00376242	-0.0558301
1029	CUST_95_PI380538644	zams19_M22_083.ab1	zams19_M22_083.ab1	-0.022689	-0.0551762	0.183231	0.0281935	0.427988	0.152959	0.107081	0.242724
1030	CUST_8880_PI379238085	3510007_2	3510007_2	0	0	0	0	0	0	0	0
1031	CUST_451_PI380538646	zams24_B16_064.ab1	zams24_B16_064.ab1	0	0	0	0	0	0	0	0
1032	CUST_3790_PI379238085	3505764_1	3505764_1	-0.0394011	0.102018	0.0610722	-0.216235	0.204086	0.0139934	-0.453231	-0.126814
1033	CUST_8211_PI379238085	3508153_2	3508153_2	0.106208	0.062657	-0.0288793	0	0.255845	-0.0777967	-0.137249	-0.26562
1034	CUST_176_PI379238085	3508469_1	3508469_1	0.0245451	-0.158535	0	0	0.15562	0.177699	0.192651	0
1035	CUST_7222_PI379238085	3504862_2	3504862_2	-0.0554847	-0.0278857	0	0	0.154402	-0.154715	-0.306985	0
1036	CUST_3681_PI379238085	#N/A	#N/A	0.0626986	0.0324013	0.0438264	0.00213529	0.289008	0.0362971	-0.0211742	-0.0479812
1037	CUST_59_PI380567544	Ph_Wnt-Z,	Ph_Wnt-Z,	0.109757	-0.165046	0	0	0	0	0	0
1038	CUST_539_PI379238085	3504672_1	3504672_1	-0.188236	-0.1537	0	0	0.0994852	0.145449	-0.366375	-0.0245305
1039	CUST_6990_PI379238085	3501641_1	3501641_1	0	0.0584115	0	0	0	-0.281532	0	0
1040	CUST_68_PI380567544	Ph_Wnt-C,	Ph_Wnt-C,	0	-0.158907	0	0	-0.183072	0	0	0
1041	CUST_2957_PI379238085	Contig1035	Contig1035	0	0	0	0	0	0	0	0
1042	CUST_5647_PI379238085	3498219_2	3498219_2	0.151429	0.338345	0	0	0	-0.164153	0	0
1043	CUST_4314_PI379238085	Contig0610	Contig0610	-0.136125	0.0778256	0	-0.0521495	0	-0.068704	-0.186966	0
1044	CUST_99_PI380567544	Ph_Wnt-Gr2,	Ph_Wnt-Gr2,	0	0.144075	0	0	0	-0.101462	0	0
1045	CUST_456_PI380538640	#N/A	#N/A	0	0	0	0	0	-0.104955	0	0
1046	CUST_9174_PI379238085	3509493_1	3509493_1	-0.145637	-0.127711	-0.0486515	-0.200496	-0.0685235	-0.0221923	-0.0334638	-0.180257
1047	CUST_508_PI379238085	Contig0429	Contig0429	0.0520236	-0.0669167	-0.0621153	-0.100655	-0.103025	0.0054451	-0.0091813	-0.0566258
1048	CUST_5556_PI379238085	Contig0761	Contig0761	-0.0367962	-0.0546137	-0.116507	-0.235186	-0.116184	-0.093261	-0.100917	-0.148273
1049	CUST_80_PI380567544	Ph_brachyury	Ph_brachyury	0	0	0	0	0	0.138067	0	0
1050	CUST_3166_PI379238085	3499298_1	3499298_1	-0.173614	-0.123058	-0.0826401	-0.01338	-0.0981258	0.0300945	0.0739136	0.0068842
1051	CUST_604_PI379238085	3502909_2	3502909_2	-0.0460801	-0.0217391	-0.0221879	-0.122086	-0.0815564	-0.0164046	-0.0666365	-0.0127634
1052	CUST_5271_PI379238085	Contig0645	Contig0645	-0.137809	-0.0287219	-0.231587	-0.0294191	-0.0944991	-0.0274427	-0.0962151	-0.0397915
1053	CUST_24_PI380538650	zamn03_G09_041.ab1	zamn03_G09_041.ab1	0	0	0	0	0	0.13488	0	0
1054	CUST_7486_PI379238085	3497810_2	#N/A	0.0417448	-0.00979077	0.0550497	-0.224032	-0.127532	0.068215	0.0123611	0.0987934
1055	CUST_9142_PI379238085	#N/A	#N/A	-0.0827876	-0.023049	-0.0730295	-0.0531912	-0.0928904	0.0296857	-0.0668099	-0.0547046
1056	CUST_12_PI380567544	DQ917570.1	DQ917570.1	-0.0827298	-0.0941433	-0.130529	-0.600355	-0.255163	-0.0730936	-0.00181003	-0.166427
1057	CUST_1167_PI379238085	3500733_1	3500733_1	0	0	0	0	0	0	0	0
1058	CUST_4174_PI379238085	Contig0418	Contig0418	0	0	0	0	0	0	0	0
1059	CUST_258_PI380538640	#N/A	#N/A	0.0278096	0	0	0	0	-0.0669757	0	0
1060	CUST_6461_PI379238085	3509749_2	3509749_2	0.00694579	-0.050493	-0.142456	-0.31624	-0.0890177	0.0180402	-0.110463	0.0574544
1061	CUST_7038_PI379238085	3505252_2	3505252_2	0.0149351	-0.0126342	0.0290949	-0.168126	0.0211934	-0.0121193	-0.122294	0.148638
1062	CUST_5786_PI379238085	3497494_1	3497494_1	-0.00588816	-0.00361497	-0.0311947	-0.117147	0.0233843	-0.046526	-0.0930633	-0.00597855
1063	CUST_656_PI379238085	3508196_1	3508196_1	0	0	0	0	0	0	-0.00150567	0
1064	CUST_94_PI380538638	#N/A	#N/A	0	0	0	0.136069	0	0	0.00233399	0
1065	CUST_384_PI380538646	zams24_J14_055.ab1	zams24_J14_055.ab1	-0.0992441	0	0	0.307893	0	0	-0.151341	0
1066	CUST_98_PI380567544	Ph_Wnt-Gr2,	Ph_Wnt-Gr2,	0	-0.12963	0	0.276126	0	0	0.0839712	0
1067	CUST_466_PI380538644	zams19_H08_026.ab1	zams19_H08_026.ab1	-0.0383304	-0.0531329	-0.0360417	0.130493	0.0213024	0.0556769	0.0686388	-0.0181377
1068	CUST_1664_PI379238085	Contig0546	Contig0546	0.0516399	0.0862456	-0.0603317	-0.0129111	0.0470017	0.0190613	0.018086	-0.00523391
1069	CUST_211_PI380538642	Contig0143	Contig0143	-0.062836	-0.0998145	-0.0783869	0.133211	0.0515675	0.0247423	0.00207782	-0.0301998
1070	CUST_111_PI380567544	DQ827721.1	DQ827721.1	0	0	0	0	0	0	0	0
1071	CUST_9125_PI379238085	3497307_1	3497307_1	-0.0185412	-0.00717764	-0.0130669	0.536572	0.0845863	0.10524	0.19497	0.111871
1072	CUST_70_PI380538646	#N/A	#N/A	0.349007	0.0487027	0	0	0	-0.0278758	0	0
1073	CUST_404_PI380538650	zamn07_M15_052.ab1	zamn07_M15_052.ab1	0.178813	-0.193153	0	0	0	-0.233917	0	0
1074	CUST_3281_PI379238085	3504437_1	3504437_1	0.266202	0.150193	-0.104949	0	-0.0864649	-0.00877526	0.226574	0.0866123
1075	CUST_6457_PI379238085	3510711_2	3510711_2	0.0411389	-0.0216665	0.074531	0.104016	0.0417005	0.0322874	0.157529	0.0944218
1076	CUST_52_PI380567544	Ph_Wnt-Gr1,	Ph_Wnt-Gr1,	0.141286	0.463927	0	0	0	-0.369952	0	0
1077	CUST_9099_PI379238085	3496258_1	3496258_1	-0.11843	-0.130483	-0.13025	-0.076717	-0.205596	-0.126072	-0.0942298	-0.119829
1078	CUST_6297_PI379238085	3508752_1	3508752_1	0	0	0	0	0	0	-0.22174	0
1079	CUST_6291_PI379238085	Contig0420	Contig0420	0.0764731	0.0518323	-0.101022	-0.0693171	-0.158876	-0.0501939	-0.00693527	-0.0574178
1080	CUST_189_PI379238085	3504836_1	3504836_1	0.104052	0.129495	0.139997	-0.013548	0.00830479	0.0462066	0.0660404	0.0825921
1081	CUST_6315_PI379238085	3495886_2	3495886_2	0.0342087	0.0780807	0.0317245	-0.013848	-0.140074	0.0109715	-0.0546932	-0.0329815
1082	CUST_57_PI380567544	Ph_Wnt-Z,	Ph_Wnt-Z,	-0.0272847	0.0376914	0	0	0	0.262534	-0.335929	0
1083	CUST_8907_PI379238085	3497691_3	3497691_3	0.21006	-0.365901	0	0	0	0.146183	-0.175529	0
1084	CUST_2061_PI379238085	Contig0507	Contig0507	-0.00726365	0.0324377	-0.23725	-0.278228	-0.171917	-0.147198	-0.131351	-0.0038609
1085	CUST_149_PI380538638	zams04_G11_042.ab1	zams04_G11_042.ab1	0	0	0	0	0	0	0	0
1086	CUST_2994_PI379238085	3496325_4	3496325_4	0	0	0	0	0	-0.132834	0	0
1087	CUST_6181_PI379238085	Contig0855	Contig0855	0	0.345678	0	0	0	0	-0.0636507	0
1088	CUST_281_PI380538650	zamn04_E02_011.ab1	zamn04_E02_011.ab1	0	-0.207575	0	0	0	-0.142228	-0.579604	-0.142566
1089	CUST_123_PI380567544	3497974_1	DQ917573.1	-0.218439	0.268885	0	0	0	-0.108963	-0.14828	-0.0439668
1090	CUST_58_PI380538644	Contig0965	Contig0965	-0.0484998	0.0685075	-0.17023	0.0250151	-0.0388392	0.0219737	-0.0714742	-0.02057
1091	CUST_7472_PI379238085	Contig0803	Contig0803	-0.0726037	-0.124417	-0.150811	-0.100808	-0.200079	-0.124015	-0.143972	-0.0320126
1092	CUST_8063_PI379238085	3501699_1	3501699_1	-0.165827	-0.0169664	0	0	0	0.0709086	0	0
1093	CUST_7004_PI379238085	3502969_1	3502969_1	-0.00817596	0.0140722	-0.030436	-0.276251	-0.153216	-0.00919938	-0.090653	0.0493042
1094	CUST_1_PI380567544	Contig0689	DQ827723.1	0.014794	-0.0635193	-0.323295	-0.294546	-0.260341	-0.108972	-0.227613	-0.00731516
1095	CUST_41_PI380538642	Contig0558	Contig0558	0.0579791	-0.178446	0	0	0	0.161702	-0.12995	0
1096	(-)3xSLv1	NegativeControl	NegativeControl	0	0	0	0.270423	0	-0.00984822	-0.213541	0
1097	CUST_6298_PI379238085	3508752_1	3508752_1	0	0	0	0	0	0	0	0
1098	CUST_319_PI380538642	#N/A	#N/A	0	0	0	0	0	0	0	0
1099	CUST_1933_PI379238085	Contig0605	Contig0605	-0.0018809	0.354058	0	-0.36293	-0.0255578	0.168965	-0.490527	0.00410137
1100	CUST_7423_PI379238085	Contig0695	Contig0695	0.0779349	0.0654084	0.0273544	0.0666299	0.110658	0.0269063	0.0292543	0.0638507
1101	CUST_134_PI380538648	zamn06_K14_053.ab1	zamn06_K14_053.ab1	0	0	0	0	0	0	0	0
1102	CUST_240_PI380538640	Contig0109	Contig0109	-0.0302139	0.102604	0.0215716	-0.0462835	0.138839	0.0284378	0.0233429	0.0610348
1103	CUST_6371_PI379238085	Contig0634_ext	Contig0634_ext	-0.0785578	-0.0210885	-0.113653	-0.0828413	0.0550727	-0.0295431	-0.0916671	-0.00882096
1104	CUST_384_PI380538648	#N/A	#N/A	-0.00907544	0.0857652	-0.0295306	0	0.259179	-0.0632033	0.00620513	-0.0888717
1105	CUST_4_PI380538646	zams23_A01_015.ab1	zams23_A01_015.ab1	0	0.0298347	0	0	0	-0.415688	0.272012	0
1106	CUST_339_PI380538646	zams23_G21_089.ab1	zams23_G21_089.ab1	0	0	0	0	0	0	0	0
1107	CUST_34_PI380538638	Contig1009	Contig1009	-0.0483954	-0.0397127	0.00283235	-0.0843241	0.140003	0.00112689	0.0467248	-0.0431967
1108	CUST_137_PI379238089	Contig0305	Contig0305	-0.400841	-0.0740843	0	0	0.108857	-0.563189	-0.17127	0
1109	CUST_4589_PI379238085	3498024_3	3498024_3	0.0232021	0.0136795	-0.0335161	0	0.320277	-0.017989	-0.103731	-0.0861991
1110	CUST_47_PI380567544	Ph_Wnt-B,	Ph_Wnt-B,	0	0	0	0	-0.162265	0	0	0
1111	CUST_2701_PI379238085	3506832_2	3506832_2	0.155931	0.592384	0	0	0	0.0314027	-0.0806688	0.245157
1112	CUST_353_PI380538640	#N/A	#N/A	0.035606	0.217384	0	0	0	0	0	0
1113	CUST_2228_PI379238085	3496437_1	3496437_1	0.064163	0.0515877	0.0718453	0.0222532	0.271963	0.0336139	0.0515403	0.0808436
1114	CUST_9_PI379238087	zaFBplate1_D07_030.ab1	zaFBplate1_D07_030.ab1_F	-0.143034	-0.154317	-0.0496168	-0.0558743	0.225519	-0.0607425	-0.0350705	-0.0317721
1115	CUST_9246_PI379238085	3502185_1	3502185_1	0.0391249	0.180866	0.0528823	0	-0.0629477	-0.140804	-0.0644061	-0.294167
1116	CUST_274_PI380538642	#N/A	#N/A	-0.130448	0.0915624	0	0	-0.0682865	-0.545382	0	0
1117	CUST_2095_PI379238085	3498730_2	3498730_2	0.0674328	0.0458935	-0.0468088	-0.0559134	0.231746	-0.0518474	-0.0981687	-0.0890997
1118	CUST_280_PI380538644	#N/A	#N/A	0.0229278	0.0262047	-0.0613696	-0.0524094	0.208243	-0.0205026	-0.0457123	0.00724842
1119	CUST_5398_PI379238085	3505365_1	3505365_1	0.0724297	0	0.262708	0	0	-0.170326	0	0
1120	CUST_7209_PI379238085	Contig0530	Contig0530	0.196043	0.147006	0	0	0.125466	-0.157274	-0.462667	-0.155652
1121	CUST_990_PI379238085	3498454_2	3498454_2	-0.0243715	-0.0802043	0.182756	-0.125801	0.270402	-0.0304415	0.0351694	-0.031443
1122	CUST_7087_PI379238085	3496169_3	3496169_3	-0.444006	0.0703226	0	0	0.0151436	-0.202059	-0.07061	0
1123	CUST_9216_PI379238085	Contig0547	Contig0547	0.051464	-0.0023924	-0.0106479	-0.0941036	0.218545	-0.0336015	-0.0214419	-0.143558
1124	CUST_252_PI380538640	#N/A	#N/A	0	0	0	0	0	0	0	0
1125	CUST_9322_PI379238085	Contig0576	Contig0576	-0.169387	-0.165279	0	-0.188503	0.158385	-0.194923	-0.322289	-0.0671894
1126	CUST_2795_PI379238085	3496264_5	3496264_5	0.206815	-0.0506336	0	0	-0.0010387	-0.0927731	-0.0722749	0.123283
1127	CUST_6128_PI379238085	3496070_2	3496070_2	-0.0665211	-0.0523111	-0.0620188	-0.0367189	0.375753	0.088205	0.0374707	0.0110787
1128	CUST_67_PI380567544	Ph_Wnt-C,	Ph_Wnt-C,	0.221704	-0.354217	0	0	0	-0.200024	0	0
1129	CUST_5482_PI379238085	#N/A	#N/A	0.0708472	0.000296252	0.0318834	-0.0884427	0.375685	0.0452554	0.0218426	-0.0523223
1130	CUST_462_PI380538642	Contig0250	Contig0250	0	0.145571	0	0	-0.574086	-0.138896	0	0
1131	CUST_479_PI380538646	#N/A	#N/A	0.155865	-0.0233166	-0.00168909	-0.0758244	-0.0129879	0.010634	0.0328827	-0.0186371
1132	CUST_21_PI380567544	DQ827720.1	DQ827720.1	0	0	0	0	0	0	0	0
1133	CUST_1891_PI379238085	3506114_1	3506114_1	-0.084964	0.155211	0.0349475	-0.00408738	-0.0479783	0.100413	0.0216624	-0.200914
1134	CUST_4913_PI379238085	3496749_1	3496749_1	-0.0749497	-0.0648658	-0.0523983	-0.056631	-0.176483	-0.0952578	-0.123186	-0.0154659
1135	CUST_4520_PI379238085	Contig0332	Contig0332	0.156529	0.101716	-0.018287	-0.087674	-0.0413267	-0.0140114	-0.00157927	-0.0199635
1136	CUST_913_PI379238085	3497019_2	3497019_2	-0.0150863	-0.0803123	-0.316446	-0.249553	-0.240498	-0.0641189	-0.13476	0.0485936
1137	CUST_6392_PI379238085	3503254_2	3503254_2	0.335799	0.275689	0	0	0	-0.252647	0	0.285151
1138	CUST_60_PI380567544	Ph_Wnt-Z,	Ph_Wnt-Z,	0	-0.308119	0	0	0	0	0	0
1139	CUST_5453_PI379238085	Contig0070	Contig0070	-0.0251813	-0.0278734	-0.0579046	-0.181335	-0.117254	-0.0237513	-0.0257313	-0.0704587
1140	CUST_4065_PI379238085	Contig0529	Contig0529	0.151346	0.125417	0.0663671	-0.230662	-0.0943758	-0.0148817	-0.00564959	-0.0353706
1141	(+)E1A_r60_n9	E1A_r60_n9	E1A_r60_n9	-0.904986	-0.933162	-0.386887	-0.523511	-0.508267	-0.457258	-0.437711	-0.370029
1142	CUST_32_PI379238089	zaFBplate1_F16_060.ab1	zaFBplate1_F16_060.ab1_R	-0.0110265	0.037073	0.2929	0.164707	0.133828	0.244616	0.194909	0.201154
1143	CUST_9195_PI379238085	3496915_2	3496915_2	-0.0807279	0	0	0	0	-0.184248	0	0
1144	CUST_5615_PI379238085	Contig0289_ext	Contig0289_ext	0.0749671	0.020074	-0.099528	-0.0919788	-0.0492809	-0.0962465	-0.138538	0.0200088
1145	CUST_9137_PI379238085	3505829_1	3505829_1	0.038353	0.0106733	-0.0197241	-0.0327784	-0.0202508	0.0272357	-0.0684473	0.0394449
1146	CUST_493_PI380538646	zams25_D10_045.ab1	zams25_D10_045.ab1	0	-0.142592	0	0	0	0	-0.134839	0
1147	CUST_243_PI380538646	#N/A	#N/A	0	0	0	0.446337	0	0	-0.0174522	0
1148	CUST_64_PI380538636	#N/A	#N/A	0.106748	0.116487	-0.122011	-0.0203354	-0.00505927	-0.016131	-0.10288	0.0413468
1149	CUST_5508_PI379238085	#N/A	#N/A	-0.10571	-0.793951	-0.0605408	0.392121	0.0845102	0.00661111	0.0276471	-0.061155
1150	CUST_172_PI380538638	Contig0256	Contig0256	-0.0454021	-0.090409	-0.037949	0.7605	-0.188585	-0.0250373	-0.0182058	-0.3151
1151	CUST_267_PI379238087	zaFBplate1_E17_075.ab1	zaFBplate1_E17_075.ab1_F	0.164048	0.323825	0	0	0	-0.201999	0	0
1152	CUST_4514_PI379238085	3506848_1	3506848_1	0.136138	-0.0313235	-0.0250863	0.440907	0.0692926	-0.0326383	0.111582	0.0467765
1153	CUST_132_PI380538638	zams05_P05_017.ab1	zams05_P05_017.ab1	0	0	0	0	0	0	0	0
1154	CUST_7418_PI379238085	3500333_1	3500333_1	-0.0281609	0.0296508	-0.0673565	-0.0760216	-0.0410041	0.00708317	-0.0177017	-0.0266247
1155	CUST_381_PI380538636	zams03_I03_008.ab1	zams03_I03_008.ab1	0	0	0	0	0	0	0	0
1156	CUST_5721_PI379238085	3496486_1	3496486_1	0.212443	0.173503	0	0.180436	0	-0.0152432	0.140293	0.384942
1157	CUST_3925_PI379238085	Contig0766	Contig0766	0	0	0	0	0	0	0	0.199378
1158	(+)E1A_r60_a104	E1A_r60_a104	E1A_r60_a104	0.287608	0.282391	0.762791	0.841719	0.753847	0.741566	0.826556	0.779221
1159	CUST_115_PI380538640	#N/A	#N/A	0.0465919	0	0	0	0	0	0	0
1160	CUST_1083_PI379238085	3498740_3	3498740_3	-0.02266	-0.128007	-0.0470502	0	-0.220144	-0.126615	0.0910701	-0.104239
1161	CUST_6928_PI379238085	3497960_3	3497960_3	0.0405387	0.0425989	-0.321183	-0.0563782	-0.495278	-0.179286	-0.0449542	-0.277072
1162	CUST_1200_PI379238085	Contig0335	Contig0335	0.124065	0.0295069	0	0	-0.0518863	0.141544	-0.00927541	0.0556304
1163	CUST_7015_PI379238085	Contig0493	Contig0493	0	0	0	0	0	0	0	0
1164	CUST_1092_PI379238085	3503923_2	3503923_2	0.149935	0.249398	-0.106689	0.192264	-0.026923	-0.0124946	-0.0647593	-0.0394196
1165	CUST_3994_PI379238085	Contig0402	Contig0402	-0.0739042	-0.0497542	-0.0870257	-0.0368691	-0.0537627	-0.0739111	-0.0635134	-0.0249254
1166	CUST_1298_PI379238085	3509355_1	3509355_1	0.180745	0.159573	0	0	0.00938309	0.056638	-0.168615	0.324174
1167	CUST_213_PI380538646	zams24_K05_021.ab1	zams24_K05_021.ab1	0	0	0	0.637271	0	0	0	0
1168	CUST_457_PI380538646	zams24_L17_069.ab1	zams24_L17_069.ab1	0	0	0	0	0	0.329124	0	0
1169	CUST_248_PI380538638	#N/A	#N/A	-0.0561044	-0.0564885	-0.0318943	0.0453885	0.0490198	0.0371481	0.0131989	0.0737625
1170	CUST_6528_PI379238085	3498283_1	3498283_1	0.0731777	0.0559935	0.0206583	-0.0407579	0.103214	0.0374813	0.00828683	0.0610716
1171	CUST_2668_PI379238085	Contig0478	Contig0478	0.22602	0.203458	0.0885151	0.194067	0.181454	0.129203	0.112932	0.134915
1172	CUST_735_PI379238085	3500347_2	3500347_2	0	0	0	0	0	0	0	0
1173	CUST_3016_PI379238085	3503605_1	3503605_1	0	0.175791	0	0	0	0	0	0
1174	CUST_214_PI379238089	zaFBplate1_G15_058.ab1	zaFBplate1_G15_058.ab1_R	-0.0076178	-0.14562	0	0	0.206709	0.0647279	-0.38873	0.082421
1175	CUST_2876_PI379238085	3503015_1	3503015_1	0	0.252077	0	0	0	-0.0628602	0	-0.0161232
1176	CUST_782_PI379238085	Contig0751	Contig0751	0.0250716	-0.00269752	-0.171014	-0.13891	0.0348302	-0.0652411	-0.0803244	0.0167103
1177	CUST_302_PI380538644	zams20_I19_072.ab1	zams20_I19_072.ab1	0.277246	-0.0302491	0	0	0	0.0570158	-0.0130837	0
1178	CUST_1233_PI379238085	3496425_1	3496425_1	0	0	0	0	0	0	-0.0696546	0
1179	CUST_455_PI380538640	#N/A	#N/A	0	0	0	0	0	0	0	0
1180	(+)E1A_r60_a104	E1A_r60_a104	E1A_r60_a104	0.349468	0.350216	0.728782	0.742379	0.861872	0.751341	0.750953	0.80148
1181	CUST_7708_PI379238085	Contig0694	Contig0694	-0.168807	-0.210427	-0.256276	-0.2236	-0.080276	-0.214836	-0.164176	-0.0959382
1182	CUST_2625_PI379238085	#N/A	#N/A	0.02946	-0.0139965	0	-0.249207	-0.00303657	-0.0315313	-0.233433	0.0726837
1183	CUST_523_PI380538646	zams22_O20_066.ab1	zams22_O20_066.ab1	0	0.411786	0	0	0	0	0	0
1184	CUST_3439_PI379238085	#N/A	#N/A	0.0968433	0.0726715	-0.0175206	-0.0167964	0.103209	-0.0496856	-0.00683602	0.0437201
1185	CUST_7804_PI379238085	3509814_2	3509814_2	-0.064002	0.00117777	0	0	-0.0317669	-0.0457391	-0.200803	-0.216718
1186	CUST_3359_PI379238085	Contig0784	Contig0784	-0.040075	0.0370311	-0.0798986	0.0142369	0.101012	-0.0534926	0.0320082	-0.0475358
1187	CUST_1036_PI379238085	3502566_2	3502566_2	0	-0.493095	0	0	0	0.0601474	0	0
1188	CUST_3677_PI379238085	Contig0323	Contig0323	0.0374338	0.0436183	0.01262	-0.0103921	0.138522	-0.00921308	0.0518891	0.0667089
1189	CUST_175_PI380538638	zams04_M10_035.ab1	zams04_M10_035.ab1	0	0.00329568	0	0	0	0.0120633	-0.239875	-0.0782009
1190	CUST_35_PI380538638	zams05_D02_013.ab1	zams05_D02_013.ab1	0	0	0	0	0	0	0	0
1191	CUST_9266_PI379238085	Contig0880	Contig0880	0.0269854	0.0138514	0.0361488	0.00722224	0.369085	0.0504425	0.121429	0.0626276
1192	CUST_2010_PI379238085	#N/A	#N/A	-0.00792191	-0.0138375	-0.0384906	-0.123406	0.236379	-0.0826265	-0.0823822	-0.0422742
1193	CUST_9046_PI379238085	3508825_2	3508825_2	0	0	0	0	-0.257866	0	0	0
1194	CUST_255_PI380538648	zamn01_E08_028.ab1	zamn01_E08_028.ab1	-0.00222573	-0.0864465	0.21842	0.201581	0.184655	0.171094	0.259506	0.119145
1195	CUST_5389_PI379238085	3503268_1	3503268_1	-0.233475	-0.22678	0	0	0	-0.178458	0	0.137806
1196	CUST_223_PI380538638	#N/A	#N/A	0.0593219	0.51839	0	0	0	0	0	0
1197	CUST_9167_PI379238085	3498603_3	3498603_3	-0.0285506	-0.0692242	-0.000555651	-0.246325	0.173066	-0.0145172	-0.00358743	-0.0490281
1198	CUST_7594_PI379238085	Contig0652	Contig0652	0.149425	0.11144	-0.0397459	-0.294543	0.192532	-0.0576221	-0.0696962	-0.0422677
1199	CUST_7050_PI379238085	3507197_1	3507197_1	0.00152604	-0.0218884	0	0	0.185498	-0.000437781	-0.323732	0.0715998
1200	CUST_498_PI380538644	#N/A	#N/A	0	0	0	0	0	0	0	0
1201	CUST_327_PI380538650	zamn07_G23_090.ab1	zamn07_G23_090.ab1	0	0	0	0	0	0	0	0
1202	CUST_2120_PI379238085	3497606_1	3497606_1	0.277104	0.083243	0	0	0.170431	0.0445888	-0.243611	0.218172
1203	CUST_38_PI380538646	zams22_J13_055.ab1	zams22_J13_055.ab1	0.00918497	-0.0235812	0	-0.142988	0.266724	0.0509597	-0.0582093	0.055027
1204	CUST_452_PI380538646	zams23_E07_028.ab1	zams23_E07_028.ab1	0	-0.146376	0	0	0	0	0	0
1205	CUST_1341_PI379238085	Contig0425	Contig0425	0.00847858	0.00353334	-0.130227	-0.353507	0.191238	-0.102392	-0.0711773	0.025094
1206	CUST_3973_PI379238085	Contig0859	Contig0859	0.14611	0.0483249	-0.0173191	-0.0952554	0.269241	0.016479	0.082262	-0.133068
1207	CUST_7739_PI379238085	3496470_3	3496470_3	0	0	0	0	-0.00526478	0	0	0
1208	CUST_4270_PI379238085	Contig0666	Contig0666	-0.124092	-0.119368	0.2237	0.0535673	0.21753	-0.00703665	0.0404361	-0.00708505
1209	CUST_129_PI380538636	#N/A	#N/A	-0.175279	0	0	0	0	0	0	0
1210	CUST_4584_PI379238085	3498100_1	3498100_1	0	0	0	0	0	-0.156205	-0.0738956	0
1211	CUST_555_PI380538646	zams23_C22_093.ab1	zams23_C22_093.ab1	0	0	0	0	-0.774602	0	0	0
1212	CUST_4055_PI379238085	3497576_1	3497576_1	0.0558211	0.0391807	-0.187796	-0.212985	-0.419163	0.00425045	-0.00754693	-0.140622
1213	CUST_9110_PI379238085	3499835_1	3499835_1	-0.150026	-0.680425	0	0	-0.440353	0.120753	0.0665898	0
1214	CUST_3398_PI379238085	3498236_3	3498236_3	0	0	0	0	0	0	0	0
1215	CUST_2693_PI379238085	3507373_1	3507373_1	0.0702048	0.158785	0.0431836	-0.0863004	0.0136737	0.0254578	0.00816977	0.0725031
1216	CUST_58_PI380567544	Ph_Wnt-Z,	Ph_Wnt-Z,	0	-0.16534	0	0	0	0	0	0.196414
1217	CUST_3497_PI379238085	3496602_4	3496602_4	0.140953	0.202724	0	0	0	-0.210844	0	0
1218	CUST_7950_PI379238085	Contig0492	Contig0492	0.0333965	0.00121823	0.00205014	-0.203093	-0.0448262	0.0189192	-0.0199682	0.0690801
1219	CUST_398_PI380538646	zams23_H06_025.ab1	zams23_H06_025.ab1	0	0	0	0	0	-0.0684192	0	0
1220	CUST_2033_PI379238085	3501645_1	3501645_1	0	-0.342092	0	0	0	0.335051	0	-0.0523922
1221	CUST_6138_PI379238085	#N/A	#N/A	0.00639463	-0.124671	0.0374342	-0.136559	-0.0049583	0.0138555	0.00183201	0.0857504
1222	CUST_3370_PI379238085	3502877_2	3502877_2	-0.341847	-0.332709	0	0	0	-0.0812209	0	0
1223	CUST_2777_PI379238085	3499432_2	3499432_2	0.190346	0.0830068	-0.0312453	-0.326186	-0.0419619	0.0521082	0.0887558	-0.0167007
1224	CUST_961_PI379238085	3505756_1	3505756_1	0	0	0	0	0	0	0	0
1225	CUST_72_PI380567544	Ph_vasa,	Ph_vasa,	-0.0221359	-0.0689339	-0.0138751	-0.0392787	-0.0185029	-0.0347415	-0.0295604	-0.00188856
1226	CUST_6750_PI379238085	3507812_2	3507812_2	0.121064	0.0760191	0.121709	-0.032915	0.0930271	0.0707772	0.0990458	0.0638823
1227	CUST_5876_PI379238085	3506773_2	3506773_2	0.105789	-0.0286642	0.0107616	0.0639262	0.0623532	0.0435095	-0.074313	-0.0130257
1228	CUST_373_PI380538648	#N/A	#N/A	0	0	0	0	-0.135505	0	0.195583	0
1229	CUST_31_PI380567544	Ph_Wnt-Gr3,	Ph_Wnt-Gr3,	0	-0.141502	0	0	0.0695841	0	0.195637	0
1230	CUST_2349_PI379238085	#N/A	#N/A	0.0319107	0.0609061	-0.0940457	-0.0111448	0.0761512	-0.0236038	-0.0198278	0.0263481
1231	CUST_6456_PI379238085	3497356_1	3497356_1	0.123071	-0.0544964	0	0.784861	-0.181375	-0.0436368	0.0667997	-0.252742
1232	CUST_3783_PI379238085	3506404_1	3506404_1	-0.170235	0.214079	0	1.50638	0	-0.376074	-0.0831903	0
1233	CUST_8458_PI379238085	Contig0825_ext	Contig0825_ext	0.132843	0.0509148	-0.180374	0.504674	-0.378276	-0.0581797	-0.146559	-0.254189
1234	CUST_1751_PI379238085	3508846_2	3508846_2	0.120515	0.0696028	-0.172656	0.315357	-0.0307354	-0.101728	-0.191839	-0.410787
1235	CUST_395_PI380538638	Contig0177	Contig0177	-0.000710007	0.0532496	0.00350659	-0.0187832	-0.0286341	-0.0140349	0.0232888	-0.0459982
1236	CUST_4918_PI379238085	3501985_2	3501985_2	-0.0638461	-0.0561018	0	0.509177	0	0.130145	0.171919	-0.0329415
1237	CUST_8983_PI379238085	3509464_1	3509464_1	0	-0.401176	0	0	0	0	0	0
1238	CUST_1389_PI379238085	3507978_2	3507978_2	0.123977	0.0963903	0	0	0	-0.0350923	0.0532148	-0.0186375
1239	CUST_113_PI380567544	DQ827721.1	DQ827721.1	0	0	0	0	0	0.046471	0	0.0663698
1240	CUST_58_PI380567544	Ph_Wnt-Z,	Ph_Wnt-Z,	0	0	0	0	0	0	0	0
1241	CUST_437_PI380538646	zams24_M22_083.ab1	zams24_M22_083.ab1	0	0	0	0	0	0	0	0
1242	CUST_5895_PI379238085	3501607_2	3501607_2	0	0	0	0	0	0	0	0
1243	CUST_998_PI379238085	3499934_1	3499934_1	0.0150657	-0.0303723	-0.0242969	0.0215378	-0.041666	-0.0488693	0.0247122	-0.0361638
1244	CUST_7118_PI379238085	3496730_3	3496730_3	0.376805	0.325727	-0.267796	0.585104	0.00300464	0.0510408	-0.0309246	-0.0626552
1245	CUST_6768_PI379238085	3509402_1	3509402_1	-0.1241	-0.0331042	-0.212416	-0.0470447	0.146639	-0.0557862	0.00255752	-0.199764
1246	CUST_6978_PI379238085	3496329_1	3496329_1	-0.090642	-0.0947534	0.00126675	0.0486379	0.0965909	-0.0368206	-0.0335547	-0.0331097
1247	CUST_191_PI380538642	#N/A	#N/A	-0.0165594	-0.155905	-0.122262	0.123786	0.327585	0.0348936	-0.202674	0.0963227
1248	CUST_3749_PI379238085	3509980_1	3509980_1	0	0	0	0	0	0	0.274631	0
1249	CUST_1701_PI379238085	3496044_1	3496044_1	0.0533286	0.0329581	0.0143624	-0.1678	-0.0375305	0.00691899	-0.0783503	-0.0611246
1250	CUST_7796_PI379238085	#N/A	#N/A	0.0486619	0.0677913	-0.0740664	-0.0378335	0.091879	-0.00630375	-0.0249185	0.0188466
1251	CUST_64_PI380567544	Ph_nanos,	Ph_nanos,	0.0506221	0.0400558	-0.0410436	-0.0622566	-0.013848	-0.0996755	-0.103685	-0.156119
1252	CUST_6284_PI379238085	3499299_2	#N/A	-0.0486185	0.156833	0	-0.0212648	0.115869	0.0551751	-0.185242	-0.0686438
1253	CUST_562_PI379238085	3499921_2	3499921_2	0.0658284	0.0424623	-0.267525	-0.195624	-0.105254	-0.1796	-0.269929	-0.167088
1254	CUST_2944_PI379238085	Contig0990	Contig0990	0	0	0	0	0	-0.22286	0	0
1255	CUST_80_PI380567544	Ph_brachyury	Ph_brachyury	0	0	0	0	0	0	0	0
1256	CUST_9104_PI379238085	3499911_2	3499911_2	0	0.145673	0	0	0	-0.0277579	0	0
1257	CUST_84_PI380567544	DQ827719.1	DQ827719.1	0	0	0	0.103804	0	0	0	0
1258	CUST_1616_PI379238085	3498865_1	3498865_1	-0.161494	-0.149256	-0.14314	-0.141289	-0.0439391	-0.120206	-0.144063	-0.127478
1259	CUST_50_PI380567544	Ph_Wnt-B,	Ph_Wnt-B,	0	0	0	0	0	0	0	0
1260	CUST_3269_PI379238085	Contig0970_ext	Contig0970_ext	-0.0846936	-0.0533581	-0.114865	-0.0508145	-0.00869946	-0.0995285	-0.17041	-0.115949
1261	CUST_467_PI380538642	zams14_H17_073.ab1	zams14_H17_073.ab1	0.012638	0.0611697	0	-0.272982	-0.119843	-0.0331085	-0.278491	-0.123372
1262	CUST_36_PI380538648	Contig0085	Contig0085	0	-0.405953	0	0	0	0.421363	0	-0.0305221
1263	CUST_5_PI380538636	Contig0360	Contig0360	0.0672842	0.0628602	-0.113915	-0.066485	-0.00232538	-0.0762655	-0.11256	-0.0435899
1264	(+)E1A_r60_1	E1A_r60_1	E1A_r60_1	-0.10129	-0.114838	0.325843	0.386747	0.458568	0.336957	0.328973	0.342794
1265	CUST_224_PI380538636	Contig0098	Contig0098	0.174479	-0.0375587	-0.0630608	-0.34859	0.0817444	-0.0177123	-0.0926177	0.0176183
1266	CUST_3674_PI379238085	Contig0323	Contig0323	0.0617776	0.15549	0.000320417	0.000777143	0.0626976	-0.0134067	-0.012688	0.0267467
1267	CUST_3995_PI379238085	Contig0402_ext	Contig0402_ext	-0.00857866	0.036342	-0.0532608	-0.0151681	0.0791054	-0.0339646	0.0486074	-0.0306796
1268	CUST_174_PI379238087	zaFBplate1_A21_095.ab1	zaFBplate1_A21_095.ab1_F	0	0.207887	0	0	0	0.0180684	0	-0.0121299
1269	CUST_56_PI380538640	#N/A	#N/A	0	0	0	0	0	0	0	0
1270	CUST_4213_PI379238085	3510625_1	3510625_1	0.0629244	0.0791675	-0.0593209	-0.308358	0.246351	-0.0289593	0.0418882	-0.0469407
1271	CUST_90_PI379238089	zaFBplate1_C11_046.ab1	zaFBplate1_C11_046.ab1_R	-0.160502	-0.112539	0.0538452	-0.0386729	0.21347	-0.0534704	0.0381751	-0.0434578
1272	CUST_7641_PI379238085	3500246_2	3500246_2	0	0	0	0	0	-0.624737	0	0
1273	CUST_2960_PI379238085	3510243_1	3510243_1	0	0	0	0	-0.0458189	0	0	0
1274	CUST_2691_PI379238085	3497024_1	3497024_1	0.497251	0.138293	0	0	0.184011	-0.140073	-0.373822	-0.156933
1275	CUST_82_PI380567544	DQ827719.1	DQ827719.1	0.0190844	0	0	0	0	0.0468962	0	0
1276	CUST_73_PI380538642	zams13_F17_075.ab1	zams13_F17_075.ab1	0	0	0	0	0	0	0	0
1277	CUST_3821_PI379238085	3497769_5	3497769_5	-0.00632863	0.0952489	-0.0634144	0	0.218217	-0.101556	-0.116637	-0.0941907
1278	CUST_3127_PI379238085	3510077_1	3510077_1	0.0207028	-0.263337	0	0	0	-0.0529277	-0.12201	-0.151372
1279	CUST_401_PI380538646	#N/A	#N/A	0.109199	0.197898	0.077127	0	0.272787	0.11067	0.0824517	0.08748
1280	CUST_929_PI379238085	Contig0328	Contig0328	0.121892	0.145963	-0.00895787	0	-0.0573091	-0.111249	0.028733	-0.294369
1281	(+)E1A_r60_n11	E1A_r60_n11	E1A_r60_n11	-0.561803	-0.65497	-0.124692	0	0.295182	-0.080311	0.0311566	-0.101629
1282	CUST_318_PI380538636	Contig0410	Contig0410	-0.0593154	-0.10886	0.0842798	-0.0293607	0.268901	0.0474044	0.00894961	-0.0214346
1283	CUST_6718_PI379238085	3508020_1	3508020_1	-0.185347	-0.100169	-0.153779	-0.141791	0.165633	-0.0294675	-0.0456781	-0.0850471
1284	CUST_304_PI380538650	Contig0398	Contig0398	0.0820166	0.0236432	0.00474925	-0.0136146	0.261199	0.00139753	-0.0239852	-0.0566105
1285	CUST_1235_PI379238085	3500181_1	3500181_1	-0.0516684	-0.159547	0.0326744	-0.0130484	0.38253	0.0625527	0.130935	0.105475
1286	CUST_94_PI380538648	Contig0012	Contig0012	0	0	0	0	-0.0412761	-0.208659	0	0
1287	CUST_4922_PI379238085	Contig0482	Contig0482	0	0	0	0	-0.0120234	-0.177067	0	0
1288	CUST_229_PI380538638	Contig0170	Contig0170	0	-0.289508	0	0	0	0	0	0
1289	CUST_5222_PI379238085	3509908_1	3509908_1	-0.212601	-0.048921	0	0	-0.00448258	0.0408917	-0.104454	0.240026
1290	CUST_2640_PI379238085	Contig0333	Contig0333	-0.0868065	-0.0485309	-0.0223727	-0.136452	0.22665	-0.104331	-0.0904123	-0.191877
1291	CUST_71_PI380567544	Ph_vasa,	Ph_vasa,	-0.0152955	-0.0313836	0.0478735	-0.0670139	0.295206	0.0167481	0.0592074	-0.0382979
1292	CUST_1149_PI379238085	Contig0371	Contig0371	0	0	0	0	-0.723383	0	0	0
1293	CUST_338_PI380538646	zams23_O06_017.ab1	zams23_O06_017.ab1	0	0.27578	0	0	-0.478087	0	0	0
1294	CUST_7130_PI379238085	3505039_1	3505039_1	0	-0.353848	0	0	-0.865501	0	0	0
1295	CUST_8523_PI379238085	3500824_1	3500824_1	-0.0958409	-0.237783	-0.0141089	-0.138829	0.212282	-0.0171699	-0.0426543	-0.0939541
1296	CUST_462_PI380538640	Contig0369_ext	Contig0369_ext	0.0421759	-0.0251153	-0.0179021	-0.151961	-0.103383	-0.0406518	-0.0534189	-0.0554613
1297	CUST_176_PI379238087	#N/A	#N/A	0.00942693	-0.0982542	-0.109698	-0.426996	-0.172679	-0.100259	-0.0627046	-0.170804
1298	CUST_4644_PI379238085	3504642_2	3504642_2	-0.051603	0.226259	0	0	0	-0.187565	0.0104008	-0.0260592
1299	CUST_27_PI379238085	#N/A	#N/A	0.0550378	0.0564774	0.0848441	0.0418606	0.0524737	0.091029	0.0420716	0.103054
1300	CUST_3003_PI379238085	#N/A	#N/A	-0.401404	-0.138124	0	0	0	0.101082	-0.0488872	0
1301	CUST_413_PI380538640	zams08_B09_047.ab1	zams08_B09_047.ab1	0	0.0578806	0	0	0	0.0948193	0	0
1302	CUST_460_PI380538640	zams11_I20_072.ab1	zams11_I20_072.ab1	0.0102753	-0.025584	0.0925167	-0.0769434	-0.0633212	0.0379269	0.072141	0.00770513
1303	CUST_439_PI380538650	zamn03_I12_040.ab1	zamn03_I12_040.ab1	0	0.177894	0	0	0	0	0	0.125474
1304	CUST_8248_PI379238085	Contig0664	Contig0664	-0.00534948	-0.0537803	0.0490279	-0.176128	-0.125522	-0.0584728	-0.0148431	-0.0751722
1305	CUST_209_PI379238085	3502240_1	3502240_1	0	0	0	0	0	0	0	0.270984
1306	CUST_1086_PI379238085	Contig0712	Contig0712	0.352362	0.21664	0	0	0	-0.168411	-0.28121	0.175484
1307	CUST_6700_PI379238085	Contig0871	Contig0871	-0.25672	-0.362564	0	0	-0.291407	0.0577285	-0.207464	-0.0415104
1308	CUST_75_PI380567544	Ph_vasa,	Ph_vasa,	-0.0193766	-0.0787995	0.0804309	-0.158958	-0.100719	-0.0473174	-0.0156445	-0.0405228
1309	CUST_7538_PI379238085	3510005_1	3510005_1	-0.0972829	-0.174278	-0.0257321	-0.0703588	-0.0292618	-0.00211735	-0.0156162	-0.0622548
1310	CUST_7517_PI379238085	3506119_1	3506119_1	-0.166696	0.0800991	0	0	0.0174051	0.0307079	-0.0132674	-0.170506
1311	CUST_2696_PI379238085	#N/A	#N/A	0.119559	0.115702	-0.0519817	-0.0133437	0.0315914	-0.0307989	0.044782	0.0497924
1312	CUST_64_PI379238089	#N/A	#N/A	0	0	0	0.257729	0.123426	0.347127	0	0
1313	CUST_3092_PI379238085	Contig0485	Contig0485	-0.0573388	-0.164019	0	0.596638	0.0500528	0.0605736	-0.0238669	-0.198593
1314	CUST_6244_PI379238085	3498425_3	3498425_3	0.27453	0.099067	-0.0034598	0.687007	-0.0861374	0.157427	0.14908	-0.189467
1315	CUST_3414_PI379238085	Contig0727_ext	Contig0727_ext	0	0.154359	0	0.666278	0	0	0	0
1316	CUST_77_PI380567544	Ph_brachyury	Ph_brachyury	0	0	0	0	0	0	0	0
1317	CUST_190_PI380538636	zams03_N23_084.ab1	zams03_N23_084.ab1	0	0	0	0	0	0	0	0
1318	ETG05_66023	ETG05_66023	ETG05_66023	0	0.0621445	0	0	0	0.0920286	0	0
1319	CUST_473_PI379238085	3505001_1	3505001_1	-0.0964047	-0.117056	0	0	0	-0.0471967	0.16838	0
1320	CUST_3358_PI379238085	Contig0785	Contig0785	0.357402	0.309549	0.022928	0.125956	0.049637	0.0850597	0.126092	0.133882
1321	CUST_8582_PI379238085	3505839_2	3505839_2	0	0.522251	0	0	0	-0.215864	0	0
1322	CUST_5735_PI379238085	Contig0651	Contig0651	0.240134	0.138371	0.145384	0.363953	0.110514	0.171362	0.316695	0.19033
1323	CUST_1088_PI379238085	Contig0712	Contig0712	0.280632	0.0142566	0	0	0	-0.181122	0.106057	0
1324	CUST_5214_PI379238085	Contig0881	Contig0881	-0.067503	-0.0478431	-0.090697	-0.0742598	0.0169941	-0.110794	-0.0293868	-0.0591059
1325	CUST_121_PI380538636	#N/A	#N/A	0.239776	0.270409	0.150081	0.292562	0.167289	0.0542466	0.109433	0.0893648
1326	CUST_9191_PI379238085	3508369_2	3508369_2	0	-0.252648	0	0	0	-0.269275	0	0
1327	CUST_324_PI380538636	Contig0138	Contig0138	0.0185357	-0.0538327	-0.0821042	0.022736	0.110561	-0.0354628	0.0344659	-0.020947
1328	CUST_1345_PI379238085	Contig0996	Contig0996	-0.0732171	-0.0112046	0.0424262	0.077864	0.14327	0.0292805	0.0229416	-0.0269811
1329	CUST_527_PI380538646	zams22_F10_043.ab1	zams22_F10_043.ab1	0	0	0	0.358928	0	0	0	0
1330	CUST_3562_PI379238085	3504747_2	3504747_2	0.0237123	0.0590667	0	0	-0.106504	-0.112168	-0.120005	-0.035317
1331	(-)3xSLv1	NegativeControl	NegativeControl	0	0	0	0	0	0	0	0
1332	CUST_2856_PI379238085	#N/A	#N/A	0.11007	0.0974578	-0.00251148	0.0382335	0.118672	-0.0101413	-0.00121538	-0.0220244
1333	CUST_3770_PI379238085	Contig1009	Contig1009	0.0108262	0.0407638	-0.0162075	-0.0511354	0.123497	-0.0386161	-0.0346573	0.0133238
1334	CUST_2620_PI379238085	Contig0300	Contig0300	-0.0558495	-0.071885	-0.161024	0	0.0460473	-0.079046	-0.0323613	-0.0822486
1335	CUST_232_PI380538638	zams06_I04_008.ab1	zams06_I04_008.ab1	0	0	0	0	0	0	0	0
1336	CUST_40_PI380538636	Contig0237_ext	Contig0237_ext	-0.0522852	-0.0185614	-0.0657902	-0.0144866	0.0218313	-0.0568738	-0.0958316	-0.0218154
1337	CUST_4630_PI379238085	3505690_1	3505690_1	0.042978	0.0249625	-0.0688856	-0.055933	0.126105	0.0696352	0.0314641	-0.0656603
1338	CUST_7716_PI379238085	3497919_2	3497919_2	0	-0.32858	0	0	0	-0.0959269	-0.130419	0
1339	CUST_339_PI380538644	#N/A	#N/A	0	0	0	0	0	0	0	0
1340	CUST_1995_PI379238085	Contig1012	Contig1012	0.157269	0.0753317	-0.179377	-0.166426	0.0886669	0.0186891	-0.118601	0.0442562
1341	CUST_80_PI380567544	Ph_brachyury	Ph_brachyury	0	0	0	-0.0795385	0	0	0	0
1342	CUST_1631_PI379238085	3508806_1	3508806_1	-0.0121152	-0.0156918	-0.0467132	-0.0205977	0.0142655	-0.0619192	-0.0321508	-0.0356129
1343	CUST_77_PI380567544	Ph_brachyury	Ph_brachyury	0	0	0	0	0	0	0	0
1344	CUST_8851_PI379238085	Contig1014	Contig1014	0	0.11821	0	0	0	-0.0417021	0	-0.0125294
1345	CUST_2350_PI379238085	Contig0476	Contig0476	-0.013078	-0.0240473	-0.0582914	-0.000235912	0.0621573	-0.118691	-0.149289	-0.0740008
1346	CUST_5294_PI379238085	3499060_1	3499060_1	0.091252	-0.0151544	0	-0.0548024	-0.0152461	-0.0908902	-0.102403	-0.0107729
1347	CUST_2572_PI379238085	3495963_2	3495963_2	0.174382	0.125815	0	-0.168127	0.109133	-0.0775845	0.103777	0.0367818
1348	CUST_5887_PI379238085	Contig0322	Contig0322	-0.0926797	-0.0490788	-0.00378394	-0.0439593	0.168729	-0.0302397	-3.76714e-05	-0.000676608
1349	CUST_5028_PI379238085	3500863_2	3500863_2	0	0	0	0	0	0	0	0
1350	CUST_1656_PI379238085	3500601_2	3500601_2	0.175107	0.256661	-0.0617706	-0.0911883	0.166794	-0.016283	0.11294	0.0495665
1351	CUST_4176_PI379238085	3508766_1	3508766_1	0.097565	0.100751	-0.0452516	-0.12758	0.084209	-0.0435446	0.100139	0.0152309
1352	CUST_4870_PI379238085	Contig1018	Contig1018	0	-0.114388	0	0	-0.250129	0.350994	0	0
1353	CUST_1570_PI379238085	Contig0542_ext	Contig0542_ext	-0.0856559	-0.0616362	0	0	0.1226	-0.0949037	-0.20018	-0.190751
1354	CUST_6023_PI379238085	Contig0603	Contig0603	-0.0056725	0.0685484	0.0476302	0.0447107	0.174561	-0.00619639	0.0820916	0.0460113
1355	CUST_190_PI380538648	#N/A	#N/A	0	0	0	0	0	-0.00517834	0	0
1356	CUST_1398_PI379238085	3504962_2	3504962_2	0.135727	0.067494	-0.0805869	0	0.0797006	-0.0596761	-0.150905	-0.182737
1357	CUST_6194_PI379238085	Contig0868	Contig0868	-0.0738734	-0.07082	0.00752685	-0.00605887	0.247022	-0.00312242	-0.0225643	0.0167975
1358	CUST_10_PI380538638	zams04_H06_025.ab1	zams04_H06_025.ab1	-0.00121611	0.0795456	-0.0794944	-0.0407115	0.257444	0.0683486	0.0651029	0.0682945
1359	CUST_179_PI380538644	zams18_F01_011.ab1	zams18_F01_011.ab1	0.204088	0	0	0	0	-0.149203	0	0
1360	CUST_8922_PI379238085	3497260_1	3497260_1	-0.0207817	0.0250814	-0.0754	-0.206079	0.138377	-0.0699406	-0.0589363	-0.0938977
1361	CUST_1679_PI379238085	3496399_3	3496399_3	0.420186	0.374597	0	0	0	0.00615028	-0.154254	0
1362	CUST_2730_PI379238085	Contig0879	Contig0879	0.127066	-0.0828495	-0.101375	-0.017488	-0.241304	-0.168097	-0.222032	-0.123321
1363	CUST_143_PI379238087	zaFBplate1_E08_028.ab1	zaFBplate1_E08_028.ab1_F	0.0159653	-0.415987	0	0	0	-0.0996241	0	0
1364	CUST_445_PI380538644	#N/A	#N/A	0.0408831	-0.0429608	-0.0133128	-0.099199	0.262773	-0.0693028	-0.0636792	-0.0738011
1365	CUST_4337_PI379238085	Contig0481	Contig0481	-0.268016	-0.205655	0.00693452	-0.154121	0.19568	-0.10897	-0.199429	-0.056179
1366	CUST_2865_PI379238085	3496651_1	3496651_1	0	-0.273959	0	0	0	0.0283121	0	0.243035
1367	CUST_6876_PI379238085	3499265_1	3499265_1	-0.0481113	-0.343909	0	0	0	-0.192746	0	0
1368	CUST_531_PI380538640	#N/A	#N/A	0	0.130646	0	0	0	0	0	0
1369	CUST_1821_PI379238085	3497911_1	#N/A	0.245003	0.186164	0.0572872	-0.0937202	0.338874	0.0845716	0.0899579	-0.0535248
1370	CUST_7728_PI379238085	3509018_1	3509018_1	-0.088586	-0.246078	-0.0065157	0	0.122477	-0.073765	-0.162092	0.219655
1371	CUST_491_PI380538642	zams17_K12_038.ab1	zams17_K12_038.ab1	0	0	0	0	0	0	0	0
1372	CUST_294_PI380538636	#N/A	#N/A	0	0	0	0	0	0	0	0
1373	CUST_2008_PI379238085	3506834_1	3506834_1	0.131712	0.0161674	0.183987	-0.195752	-0.267124	0.128112	0.0290132	-0.139012
1374	CUST_5011_PI379238085	3497800_1	3497800_1	-0.0202838	-0.0561059	-0.0202268	-0.155982	0.149588	-0.0363637	-0.0197803	-0.186773
1375	CUST_2279_PI379238085	Contig0540	Contig0540	-0.138774	-0.318357	0	0	-0.224575	-0.184835	0	0
1376	CUST_54_PI379238087	zaFBplate1_F02_011.ab1	zaFBplate1_F02_011.ab1_F	-0.79317	-0.580613	0	-0.217509	-0.97736	-0.296507	-0.460314	-0.0713662
1377	CUST_522_PI380538646	zams23_O14_049.ab1	zams23_O14_049.ab1	-0.398276	0.13763	0	0	-0.642469	-0.167421	-0.109265	0
1378	CUST_7405_PI379238085	3497171_1	3497171_1	-0.0178888	-0.0833639	0.0268947	-0.127727	0.0777948	0.0373209	0.0363666	0.0484823
1379	CUST_4385_PI379238085	Contig0574	Contig0574	0.065316	-0.0681741	-0.0423128	-0.0453236	-0.0691142	0.0599037	0.115269	0.134263
1380	CUST_1799_PI379238085	3506803_1	3506803_1	-0.016761	-0.436685	0	0	0	-0.131221	0	0
1381	CUST_348_PI380538640	Contig0143_ext	Contig0143_ext	-0.110943	-0.126413	-0.0460548	-0.175395	0.0142998	0.0298551	0.0222092	0.0583608
1382	CUST_6131_PI379238085	3498091_1	3498091_1	-0.0564834	-0.0382194	0	0	-0.0494275	-0.125778	0.155805	0.0616318
1383	CUST_542_PI379238085	Contig0733	Contig0733	0	0	0	0	0	0	0	0
1384	CUST_4805_PI379238085	3495798_2	3495798_2	0.0706203	0.043787	0.152481	-0.0145548	0.0331963	0.0708537	0.0641443	0.0841904
1385	CUST_9306_PI379238085	3497843_1	3497843_1	0.113173	-0.128009	0	0	0	0.0760605	-0.29054	0.202128
1386	CUST_7_PI380567544	Ph_Wnt-A,	Ph_Wnt-A,	-0.196561	-0.0763427	0	0	0	-0.149803	0	0
1387	CUST_8821_PI379238085	Contig0763	Contig0763	0.0991029	0.0293198	0.0526888	-0.0678988	-0.0521477	0.0265661	0.0682559	0.0158525
1388	CUST_7987_PI379238085	#N/A	#N/A	-0.0793972	-0.2313	-0.0394133	-0.408299	-0.308297	-0.11389	-0.112143	-0.138612
1389	CUST_8096_PI379238085	#N/A	#N/A	0.0758739	0.031152	0.0392637	-0.0313766	0.0557948	0.00778725	0.00196532	0.0415218
1390	CUST_479_PI380538644	#N/A	#N/A	0	0	0	0	0	0	0.0710948	0
1391	CUST_6689_PI379238085	3508882_2	3508882_2	-0.268658	-0.477431	0	0	0	-0.154708	0	0.209622
1392	CUST_2275_PI379238085	3498867_2	3498867_2	-0.271156	-0.442243	0	0	0	0.142193	0.170005	0
1393	CUST_7882_PI379238085	Contig0961	Contig0961	0.076134	0.121305	-0.0855807	-0.078746	-0.0216011	-0.0163921	-0.0247148	0.0168521
1394	CUST_8959_PI379238085	3496885_2	3496885_2	0.0465879	0.0961457	-0.287057	-0.0644504	0.0248256	-0.0397201	0.0276726	0.0402537
1395	CUST_5378_PI379238085	Contig0299	Contig0299	-0.0250217	-0.150123	-0.164778	0.0520197	-0.107857	-0.0580264	-0.0681394	-0.135797
1396	CUST_2324_PI379238085	Contig0615	Contig0615	0.332285	0.492852	0	0.924188	0.201363	-0.0253125	0.0358181	0
1397	CUST_8069_PI379238085	3498205_1	3498205_1	-0.117982	-0.171121	-0.191084	0.434023	-0.154429	-0.0221003	0.0714137	-0.13848
1398	CUST_5783_PI379238085	Contig0887	Contig0887	0.0246914	0.00484253	0.00518327	0.0695749	0.0668939	0.0843688	0.0497172	0.0457175
1399	CUST_5691_PI379238085	3496077_1	3496077_1	-0.0706673	-0.0700619	-0.536503	0.799119	0.0461282	0.0326752	0.0253871	-0.0470085
1400	CUST_7293_PI379238085	3498286_2	3498286_2	0	0	0	0	0	-0.046231	0	0
1401	CUST_4977_PI379238085	3507740_1	3507740_1	0.0572422	0.0259326	0	0.393505	0.144955	0.112194	0.216057	0.0618394
1402	CUST_232_PI380538644	zams22_B13_063.ab1	zams22_B13_063.ab1	0.102457	0.327819	0	0	0	0.078563	0	0
1403	CUST_218_PI380538642	Contig0190	Contig0190	0	0	0	0	0	0	0	0
1404	CUST_640_PI379238085	3496579_1	3496579_1	-0.00640022	-0.0700541	-0.0800033	0.330204	0.128439	0.0140515	0.128472	0.069846
1405	CUST_16_PI379238085	3508785_1	3508785_1	0.110425	0.030536	-0.159564	0	0.227507	0.0703816	0.0902007	0.0545479
1406	CUST_557_PI379238085	3508737_1	3508737_1	0	0	0	0	0	0.149419	0	0
1407	CUST_2466_PI379238085	3497487_4	3497487_4	0.0342033	0.0642087	-0.0905009	0.358158	0.263986	0.0761702	0.168806	0.097577
1408	CUST_2168_PI379238085	3496104_2	3496104_2	0.219365	0.0296695	0	0.349637	0.155306	-0.0483395	0.187282	-0.281333
1409	CUST_474_PI380538640	#N/A	#N/A	0	0	0	0	0	0	0	0
1410	CUST_299_PI380538642	#N/A	#N/A	0	0	0	0	0	0	0	0
1411	CUST_204_PI380538636	Contig0561	Contig0561	-0.0789276	-0.0265918	-0.0925441	0.0273243	0.0903269	-0.0766051	-0.0200019	-0.0556928
1412	CUST_7176_PI379238085	Contig0398	Contig0398	0.0467183	0.0663126	0.0255038	0.0851796	0.181525	0.0558248	0.0910671	0.0864267
1413	CUST_4018_PI379238085	3497167_1	3497167_1	-0.0158478	-0.0315276	0.0118746	0.044878	0.161467	-0.0835646	-0.00786288	0.0244853
1414	CUST_374_PI380538650	zamn06_M11_036.ab1	zamn06_M11_036.ab1	0	0	0	0	0	0	0	0
1415	CUST_1902_PI379238085	3504857_2	3504857_2	0.0219132	-0.284417	0.322495	0	0	-0.126594	0.0138294	0
1416	CUST_7013_PI379238085	#N/A	#N/A	0.0826138	0.0637401	0.0115547	-0.010711	0.0715952	-0.0133339	-0.00746586	0.00991016
1417	CUST_8232_PI379238085	Contig0356	Contig0356	0	0	0	0	0	0	0	0
1418	CUST_1828_PI379238085	3501538_3	3501538_3	0	0.00982128	0	0	0	0.324573	0	0
1419	CUST_5305_PI379238085	3495782_2	3495782_2	-0.0589898	-0.0136916	0.0484826	0.079492	0.19626	0.0623503	0.0506719	0.0743593
1420	CUST_7002_PI379238085	Contig0877	Contig0877	0.0590653	0.0462242	-0.0242595	0.0104873	0.119438	-0.00649508	0.0344173	0.0562307
1421	CUST_279_PI380538638	zams07_N07_020.ab1	zams07_N07_020.ab1	0	0	0	0	0	0	0	0
1422	CUST_1610_PI379238085	#N/A	#N/A	0.0790001	0.0407026	-0.0913152	-0.0699777	0.146616	0.0501564	-0.0501051	0.0244637
1423	CUST_8636_PI379238085	3503697_2	3503697_2	0	0.0285467	0	-0.0945791	0	-0.227339	0.10757	0
1424	CUST_78_PI379238085	#N/A	#N/A	-0.039849	-0.0733875	-0.103482	-0.0834206	0.0763758	-0.05675	-0.103244	-0.0865729
1425	CUST_92_PI380567544	Ph_armadillo,	Ph_armadillo,	-0.131684	-0.0930818	-0.0119879	-0.0430151	0.172202	0.0388793	-0.0689362	-0.266884
1426	CUST_1383_PI379238085	3498322_1	3498322_1	-0.206833	-0.183364	0	0	0.391399	0.164777	0	0
1427	CUST_377_PI379238085	3497206_1	3497206_1	-0.0501782	-0.0686336	0	-0.149171	0.213016	-0.0983824	0.00704264	0.0771444
1428	CUST_52_PI380567544	Ph_Wnt-Gr1,	Ph_Wnt-Gr1,	-0.26222	-0.0498552	0	0	0	-0.504311	-0.118174	-0.0493023
1429	CUST_598_PI379238085	3506088_2	3506088_2	0	0	0	0	0	-0.27594	0	-0.0288801
1430	CUST_407_PI380538640	zams11_L23_086.ab1	zams11_L23_086.ab1	-0.191605	-0.0807378	-0.147695	-0.246836	0.269754	0.0481676	0.132533	0.0422337
1431	(+)E1A_r60_a20	E1A_r60_a20	E1A_r60_a20	-0.218165	-0.127806	0.30593	0.360266	0.507901	0.298787	0.404085	0.358288
1432	CUST_5424_PI379238085	Contig0735	Contig0735	0.140201	0.153272	0.0275862	0.10712	0.183044	0.0500569	0.121601	0.0487124
1433	CUST_37_PI380538642	Contig0410	Contig0410	-0.124988	-0.0765211	0.0539189	-0.00473757	0.199376	-0.0310646	0.0670641	0.02416
1434	CUST_1471_PI379238085	Contig0353	Contig0353	-0.0990552	-0.0649379	0.0499949	0.0283378	0.361934	0.007062	0.0840666	0.0279345
1435	CUST_365_PI380538644	Contig0671	Contig0671	0.0419297	0.0826594	0.0498825	-0.00850956	0.147141	-0.0144444	0.0726108	-0.0312669
1436	CUST_380_PI380538638	zams04_O10_033.ab1	zams04_O10_033.ab1	0	0	0	0	0	0.0859586	0	0.202795
1437	CUST_173_PI380538650	zamn06_H10_041.ab1	zamn06_H10_041.ab1	0	0	0	0	0	0	0	0
1438	CUST_574_PI380538642	Contig0238	Contig0238	-0.0348694	-0.0272247	-0.163438	0	0.239547	-0.056007	-0.0878927	0.0357695
1439	CUST_269_PI380538650	Contig0489	Contig0489	-0.0914537	0	0	0	0	0	0	0
1440	CUST_4267_PI379238085	3497733_3	3497733_3	-0.0729574	0.0222255	-0.211313	-0.13795	0.295808	-0.0390956	-0.1301	-0.016692
1441	CUST_298_PI380538644	Contig0139	Contig0139	0.124523	-0.154605	-0.0527031	0	-0.0236935	-0.0796563	-0.0763003	-0.167965
1442	CUST_5245_PI379238085	Contig0534	Contig0534	0	0.210321	0	0	0	0	0	0
1443	CUST_57_PI380538636	Contig0104_ext	Contig0104_ext	0.206989	-0.101192	0	0	-0.00640026	-0.252989	-0.54447	0.106487
1444	CUST_4694_PI379238085	Contig0757	Contig0757	0.0876916	0.0495314	-0.0855228	-0.0874502	-0.217904	-0.125779	-0.073074	-0.103641
1445	CUST_476_PI380538640	#N/A	#N/A	0	0	0	0	0	0	0	0
1446	CUST_2484_PI379238085	Contig0552_ext	Contig0552_ext	0.0516547	0.0358808	0.0785989	-0.0362786	0.282602	0.0153332	0.0527789	0.0495556
1447	CUST_2577_PI379238085	3495887_1	3495887_1	0	0.158725	0	0	0	0	0	0
1448	CUST_1475_PI379238085	3497959_1	3497959_1	0	-0.103421	-0.0115187	0	0	0	0	0
1449	CUST_3964_PI379238085	3506157_1	3506157_1	-0.252087	-0.239873	-0.0474899	0	-0.00869612	-0.116574	-0.31295	-0.0919637
1450	CUST_5753_PI379238085	Contig0383	Contig0383	0.044358	0.0548543	0.04577	-0.0246724	0.315844	0.0144765	0.0482145	-0.0442466
1451	CUST_2235_PI379238085	Contig0334	Contig0334	0.0191973	-0.0317801	0.134097	0.00640639	0.31041	0.0359326	0.0529321	-0.0334587
1452	CUST_2357_PI379238085	3496226_2	3496226_2	-0.128788	-0.0599843	0.0382303	-0.298881	0.192243	0.0413202	-0.0682121	-0.0213174
1453	CUST_8623_PI379238085	3501752_2	3501752_2	-0.0112449	-0.0214894	-0.0119451	-0.170452	0.182543	-0.0193732	-0.0556137	-0.129132
1454	CUST_4229_PI379238085	3497679_1	3497679_1	0.0209225	-0.00372911	0.0610654	-0.0488494	0.258085	0.0312391	0.0130352	-0.0919847
1455	CUST_7684_PI379238085	Contig0741	Contig0741	0.00187306	-0.0411451	0.00425546	-0.0532201	0.105736	-0.00972983	0.0558965	-0.103939
1456	CUST_7598_PI379238085	Contig0652_ext	Contig0652_ext	-0.127545	0.198631	0	-0.0585978	-0.632642	-0.0735459	-0.0710766	-0.170127
1457	CUST_7851_PI379238085	3499268_1	3499268_1	0	0.0590872	0	0	-0.0214048	0	0	0
1458	CUST_31_PI380567544	Ph_Wnt-Gr3,	Ph_Wnt-Gr3,	0	0	0	0	-0.126638	0	0	0
1459	CUST_69_PI380538642	Contig0730	Contig0730	0.107511	0.0299025	0.0168538	-0.0447501	-0.295425	0.0196836	0.0522339	0.00205749
1460	CUST_7616_PI379238085	3496974_1	3496974_1	-0.00623954	-0.034834	0.0210336	-0.172905	-0.0872537	0.0172264	-0.0502509	-0.0244828
1461	(+)E1A_r60_a20	E1A_r60_a20	E1A_r60_a20	-0.182942	-0.231455	0.338336	0.274041	0.345736	0.305791	0.380804	0.316127
1462	CUST_8275_PI379238085	3502249_2	3502249_2	0	-0.172626	0	0	0	-0.373338	0	0
1463	CUST_8715_PI379238085	3509050_2	3509050_2	0.0540394	-0.0579676	-0.0264034	-0.164481	-0.184839	0.00161352	-0.0826754	0.0912718
1464	CUST_4672_PI379238085	3501043_2	3501043_2	0.0474756	0.0789994	0.00976423	-0.10448	0.0470456	0.0749286	0.0258856	0.0390324
1465	CUST_59_PI380538642	zams15_J03_008.ab1	zams15_J03_008.ab1	0	0	0	0	0	0	0	0
1466	CUST_2286_PI379238085	3497296_1	3497296_1	-0.049179	-0.0767171	-0.0925623	-0.15558	-0.0680368	-0.0500808	-0.0215751	0.0507513
1467	CUST_2242_PI379238085	3504410_1	3504410_1	0.0022697	0.00873754	0.0285208	-0.103281	-0.0839494	-0.020173	0.039323	0.00456761
1468	CUST_8556_PI379238085	3505052_1	3505052_1	0.00182744	-0.00737364	-0.00245458	-0.15224	-0.174552	-0.0488034	0.0334313	-0.101331
1469	CUST_4192_PI379238085	#N/A	#N/A	0.0492867	0.0132661	0	0	0	0.154112	0.137741	-0.136231
1470	CUST_1916_PI379238085	3506878_1	3506878_1	0.0540445	0.0061989	0.0793151	-0.0216593	-0.0210041	0.0248875	0.00445925	0.0232104
1471	CUST_1838_PI379238085	3508294_2	3508294_2	0	-0.157962	0	0	0	0	-0.0559533	0
1472	CUST_168_PI380538638	zams04_H17_073.ab1	zams04_H17_073.ab1	0	0	0	0	0	0	0	0
1473	CUST_3551_PI379238085	#N/A	#N/A	0.253397	0.266435	0	0	-0.227557	-0.0177293	-0.124223	-0.0800564
1474	CUST_40_PI380538644	Contig0141	Contig0141	0.0315398	-0.00514835	-0.00704042	-0.00531634	0.0210456	0.083508	0.10645	0.0758048
1475	CUST_2916_PI379238085	3499569_1	3499569_1	-0.100525	0.121956	0	0.272359	-0.28242	-0.0431307	-0.059353	0
1476	CUST_532_PI380538642	Contig0776	Contig0776	0.0727668	0.0740583	-0.0709478	-0.00982696	0.00631134	-0.0157307	-0.0122004	-0.016
1477	CUST_4274_PI379238085	3498198_4	3498198_4	0	0.235464	0	1.11733	0	0	0	0
1478	CUST_540_PI380538642	Contig0202	Contig0202	-0.0790338	0.137413	0.17061	0.596587	0.293283	0.319447	0.285306	0.0852477
1479	CUST_8472_PI379238085	3498464_1	3498464_1	0.0882229	0.078484	-0.156874	0.157644	0.0109219	0.0141105	0.00901881	-0.015226
1480	CUST_6783_PI379238085	3499870_1	3499870_1	0.0620262	-0.0804101	0.00393104	0.171355	0.0571151	0.0665798	0.0342045	-0.0203121
1481	CUST_16_PI380538642	#N/A	#N/A	0	0	0	0.460295	0	-0.0365978	0	0
1482	CUST_4241_PI379238085	3508237_1	#N/A	-0.0934256	-0.0964389	-0.127907	-0.00706926	-0.0781185	-0.0310304	0.01073	-0.0998222
1483	CUST_6435_PI379238085	Contig0630	Contig0630	0	0.0291775	0	0	0	0.230966	0	0
1484	CUST_957_PI379238085	3505756_2	3505756_2	-0.437538	0	0	0	0	0	0	0
1485	CUST_1290_PI379238085	3496421_1	3496421_1	0.217591	0.00457523	-0.0930924	0.0264017	0.00240978	-0.0370217	0.0134252	0.00305995
1486	CUST_225_PI380538642	zams17_G12_042.ab1	zams17_G12_042.ab1	0	0	0	0	0	-0.208708	0	0
1487	CUST_5303_PI379238085	3498443_1	3498443_1	0	0	0	0	0	0	0	0
1488	CUST_4110_PI379238085	Contig0604	Contig0604	-0.0584907	-0.0536793	-0.0520689	0.218656	0.127048	-0.0235126	0.0537547	-0.0425419
1489	CUST_494_PI380538640	zams10_J15_056.ab1	zams10_J15_056.ab1	0	0	0	0.369594	0	0	0	0
1490	CUST_3787_PI379238085	3508425_2	3508425_2	0.0420178	-0.0554836	0	0	0.299975	0.0563718	0.0349449	-0.303495
1491	CUST_121_PI380567544	3497974_1	DQ917573.1	0	0	0	0	0	0.287858	0	0
1492	CUST_7157_PI379238085	3496556_2	3496556_2	0.0469337	0.135528	-0.0353723	0.0331912	0.335581	0.0362879	0.104722	0.0722591
1493	CUST_834_PI379238085	3510851_1	3510851_1	0	0.000891378	0	0	0	0	0	0
1494	CUST_3725_PI379238085	3498529_1	3498529_1	0	0	0	0	0	0	0	0.14899
1495	CUST_216_PI380538642	Contig0184_ext	Contig0184_ext	-0.218512	-0.174768	-0.0716061	0.112142	0.334286	0.0811836	0.0953778	0.0368403
1496	CUST_100_PI380567544	Ph_Wnt-Gr2,	Ph_Wnt-Gr2,	0	0	0	0	0	0	0	0
1497	CUST_2651_PI379238085	#N/A	#N/A	-0.0158245	0.0235577	0	0	0.0145165	-0.0426216	-9.43994e-05	0.0274739
1498	CUST_4122_PI379238085	Contig0096	Contig0096	0.0386682	0.020917	-0.0144599	-0.00122168	0.254722	0.00456657	0.0361384	0.0219915
1499	CUST_242_PI379238087	Contig0873	Contig0873	0.218776	0.27295	-0.162167	0.0524932	0.302734	0.0312245	0.0092614	0.00573547
1500	CUST_9342_PI379238085	Contig0415	Contig0415	0.146668	0.0602358	-0.120855	-0.0584681	0.265645	-0.0194167	-0.00030706	-0.0116872
1501	CUST_182_PI380538636	Contig0842	Contig0842	0.0619689	0.0480947	0.00862543	0.0415723	0.175457	0.0630043	0.0401443	0.106774
1502	CUST_4730_PI379238085	3504357_2	3504357_2	0	0	0	0	0	0.208775	0	0
1503	CUST_31_PI380567544	Ph_Wnt-Gr3,	Ph_Wnt-Gr3,	0	0	0	0	0	0	-0.115903	0
1504	CUST_6617_PI379238085	Contig0756_ext	Contig0756_ext	-0.0167075	-0.00429944	-0.153067	-0.00284383	0.148309	-0.0782607	-0.123785	-0.0283284
1505	CUST_940_PI379238085	3504352_1	3504352_1	0.0966587	0.0672547	0.0165115	0.0574711	0.194115	-0.00228477	0.0875125	0.0205625
1506	(+)E1A_r60_a135	E1A_r60_a135	E1A_r60_a135	-0.539964	-0.552337	-0.0787805	-0.0995444	0.0958698	-0.0533574	-0.0985578	0.0168925
1507	CUST_2769_PI379238085	3497766_1	3497766_1	-0.0999964	0.110905	0	-0.110698	0.228758	0.0275798	-0.200657	0.129857
1508	CUST_4531_PI379238085	Contig0292	Contig0292	0	0.228275	0	-0.152044	0	0	0	0
1509	CUST_158_PI379238087	zaFBplate1_H20_074.ab1	zaFBplate1_H20_074.ab1_F	0.131104	0.0073139	-0.192099	-0.126649	0.250821	-0.0300838	0.0384908	0.0367788
1510	CUST_330_PI380538640	#N/A	#N/A	-0.0349485	-0.207112	0	0	0.363324	0.135784	-0.0157929	0.0913102
1511	CUST_21_PI380567544	DQ827720.1	DQ827720.1	0	-0.117281	-0.505898	0	0	0	0	0
1512	CUST_3437_PI379238085	3498645_1	3498645_1	-0.0190354	-0.00460589	0.0414856	-0.208084	0.136238	-0.00977645	0.0394155	-0.0940762
1513	CUST_7079_PI379238085	3506149_2	3506149_2	-0.332799	-0.174167	0	0	-0.0765594	0.0300778	-0.366894	-0.220955
1514	CUST_3935_PI379238085	3509325_1	3509325_1	0	0.239776	0	0	0	-0.281974	0	-0.0515287
1515	CUST_8682_PI379238085	3509481_2	3509481_2	-0.240711	-0.240813	0	0	0.401262	0.0291557	-0.0870039	0.0305881
1516	CUST_5014_PI379238085	Contig0676	Contig0676	0.134553	0.0812062	0.0933281	0.060465	0.350499	0.0426526	0.102642	0.0231895
1517	CUST_7692_PI379238085	3510341_1	3510341_1	0.0120449	0.044567	0	0	-0.0246306	-0.227394	-0.26631	-0.0984085
1518	CUST_5064_PI379238085	3510473_1	3510473_1	-0.12525	-0.0444212	0.016071	-4.47672e-05	0.140598	-0.0446082	0.010026	0.0197221
1519	CUST_139_PI380538646	#N/A	#N/A	-0.142621	-0.0781658	0.0065976	-0.148151	0.217471	-0.0149749	-0.0536234	0.0593252
1520	CUST_162_PI380538644	zams21_J02_007.ab1	zams21_J02_007.ab1	0.118607	0.0942379	0.115469	0.0438268	0.302444	0.0639017	0.112963	0.0877553
1521	CUST_268_PI380538646	#N/A	#N/A	0.00767978	-0.0897735	0.0860115	0	0.244445	-0.0114046	-0.0341491	0.0463793
1522	CUST_113_PI380567544	DQ827721.1	DQ827721.1	0	0	0	0	0	0.0142218	0	0
1523	CUST_197_PI380538636	Contig0252	Contig0252	0.10804	0.233165	0	0	0	-0.10875	-0.453317	-0.324047
1524	CUST_367_PI380538648	zamn02_A21_095.ab1	zamn02_A21_095.ab1	-0.0143097	-0.0614146	-0.0338439	-0.222432	0.0983887	-0.110644	-0.101006	-0.078309
1525	CUST_3157_PI379238085	3496736_1	3496736_1	0	0	0	0	0	0	0	0
1526	CUST_2_PI380567544	Contig0689	DQ827723.1	-0.0536843	-0.0597157	-0.136035	-0.115637	-0.213929	-0.138358	-0.120957	-0.0637215
1527	CUST_4533_PI379238085	3506374_1	3506374_1	0	0.427262	0	0	0	0.0664211	0	0
1528	CUST_6942_PI379238085	Contig0883	Contig0883	-0.0922442	-0.208974	-0.158539	-0.25379	-0.267515	-0.231711	0.0134009	0.00770894
1529	CUST_198_PI380538650	zamn07_A07_032.ab1	zamn07_A07_032.ab1	0	0.00987212	0	0	0	0	0	0
1530	CUST_4733_PI379238085	3504357_1	3504357_1	-0.0803584	-0.122089	-0.0170787	-0.251901	0.228899	-0.0692806	-0.0726738	-0.0836209
1531	CUST_514_PI380538644	Contig0274	Contig0274	-0.246756	-0.102355	-0.0507484	0	0.2889	0.0703266	-0.365082	0.186885
1532	CUST_163_PI379238085	#N/A	#N/A	0.0221506	0.00767323	0.0226345	-0.0868555	0.233936	-0.0226223	-0.0497282	-0.032037
1533	CUST_1029_PI379238085	3503183_2	3503183_2	0	0	0	0	0	0	0	0
1534	CUST_4544_PI379238085	Contig0836	Contig0836	-0.0217288	-0.0490362	0.0530629	-0.0865802	0.281075	-0.000549973	0.0173169	-0.0578974
1535	CUST_351_PI380538644	#N/A	#N/A	0	-0.0148801	0	0	0	0	0	0.222308
1536	CUST_4759_PI379238085	Contig0846	Contig0846	0.116917	0.0150634	0.0464476	-0.213359	0.206416	0.0196159	0.0437294	0.0982586
1537	CUST_3113_PI379238085	Contig0670	Contig0670	0.0247714	-0.00836454	-0.0384444	-0.129171	0.137837	-0.0140687	-0.0520718	-0.0547492
1538	CUST_437_PI380538642	zams15_D15_062.ab1	zams15_D15_062.ab1	0	0	0	0	-0.58464	0	0	0
1539	CUST_2778_PI379238085	3499432_2	3499432_2	0.0113249	0.0929696	-0.110374	-0.187614	0.0415306	-0.0714575	0.0550735	-0.01992
1540	CUST_224_PI379238085	Contig0928	Contig0928	-0.0472694	-0.0335057	0.0572054	-0.0498351	-0.285002	0.01469	0.00560603	-0.0498639
1541	CUST_227_PI380538638	zams05_P18_065.ab1	zams05_P18_065.ab1	0.0947373	0.242653	0	0	-0.748034	0.290234	0	0
1542	CUST_73_PI380538648	Contig0027	Contig0027	0	-0.173679	0	0.149025	-0.187753	0	0	0
1543	CUST_5058_PI379238085	Contig0949	Contig0949	0.0430253	0.042154	0.014364	-0.121181	-0.0585327	-0.00262809	-0.021103	-0.0105938
1544	CUST_472_PI380538648	#N/A	#N/A	0	0	0	0	0	0	0	0
1545	CUST_4663_PI379238085	3503495_2	3503495_2	0.0206942	-0.0332537	0.0856271	-0.033611	-0.00619615	0.0267387	0.0154197	0.00806487
1546	CUST_3715_PI379238085	Contig0450	Contig0450	-0.0118995	-0.0486431	-0.00331573	-0.133329	-0.0765213	-0.0347071	-0.0434373	-0.0279517
1547	CUST_272_PI380538648	zamn04_C21_093.ab1	zamn04_C21_093.ab1	0	0	0	0	0	0	0	0
1548	CUST_3661_PI379238085	Contig0826	Contig0826	0.130191	0.115986	-0.0244992	-0.167438	-0.000189709	0.00563775	0.0992681	0.0102302
1549	CUST_86_PI380538640	zams08_P19_066.ab1	zams08_P19_066.ab1	0	0.171862	0	0	0	0	0	0
1550	CUST_122_PI379238087	zaFBplate1_K12_038.ab1	zaFBplate1_K12_038.ab1_F	-0.0257646	-0.0712186	0.000461237	-0.170533	-0.141322	-0.0356481	0.0186956	0.0108872
1551	CUST_3672_PI379238085	3507189_1	3507189_1	0.170861	0.0773579	0	0	-0.190385	0.159805	0.0580639	0.214782
1552	CUST_1348_PI379238085	3497803_3	3497803_3	0.0454466	0.0150977	0.0719116	0.0128397	0.00512881	0.0361411	0.0578345	0.041367
1553	CUST_5208_PI379238085	Contig0382	Contig0382	0.0793695	-0.0230822	0.118565	-0.00139504	0.0372158	0.108172	0.0691848	0.148962
1554	CUST_1282_PI379238085	#N/A	#N/A	-0.00999031	-0.111527	-0.0327024	-0.0651486	-0.127758	-0.000612411	-0.03664	-0.0711074
1555	CUST_8509_PI379238085	3505290_2	3505290_2	-0.174704	-0.176825	-0.0621611	-0.0569237	-0.0685121	-0.0692845	-0.0605735	0.0347225
1556	CUST_3384_PI379238085	3500349_1	3500349_1	0	0	0	0	0	0	0	0
1557	CUST_4684_PI379238085	Contig0716	Contig0716	0	0	0	0	0	-0.190981	0	0
1558	CUST_188_PI379238089	zaFBplate1_C14_061.ab1	zaFBplate1_C14_061.ab1_R	-0.130313	0	0	0	0	0.16852	0	0
1559	CUST_4680_PI379238085	3504899_2	3504899_2	0.0404192	-0.0511617	-0.124789	0.457496	0.0333018	0.0154394	-0.00367979	-0.110488
1560	CUST_8655_PI379238085	3501169_3	3501169_3	0.0755572	0.0644525	-0.0634172	0.17766	0.039706	0.0615006	0.0369159	0.00986104
1561	CUST_8164_PI379238085	Contig0678	Contig0678	0.0897077	-0.0200083	-0.087262	0.0499325	0.0417672	0.0360613	-0.00999732	-0.118508
1562	CUST_3_PI380567544	Contig0689	DQ827723.1	-0.0463709	-0.139426	-0.342105	0.0698513	-0.147837	-0.0861106	-0.0976751	-0.0661224
1563	CUST_2793_PI379238085	3496340_1	3496340_1	0.308722	0.174879	0	0.313281	0	0.0117399	-0.0565469	0
1564	CUST_5165_PI379238085	3498585_1	3498585_1	0.105768	0.046503	-0.0634907	0.0432754	0.115022	-0.0647876	0.0264014	-0.0195831
1565	CUST_54_PI380538636	zams03_I13_055.ab1	zams03_I13_055.ab1	0.00567707	0.119085	-0.00532245	0.170205	0.149312	-0.0193366	0.0614494	-0.00240422
1566	CUST_362_PI380538638	Contig0249_ext	Contig0249_ext	0.149954	0.0156819	-0.341965	0.193671	0.134027	-0.110915	0.0718098	0.00507298
1567	CUST_77_PI380538638	#N/A	#N/A	0.0727055	-0.0128104	-0.0362354	0.174843	0.212207	0.0357558	0.0828636	0.0791629
1568	CUST_9203_PI379238085	3496892_2	3496892_2	0.0471975	-0.0299444	-0.112968	0.441965	0.249349	0.0506714	0.0997073	0.0941246
1569	CUST_500_PI380538640	#N/A	#N/A	0	0	0	0.451147	0	0	0	0
1570	(-)3xSLv1	NegativeControl	NegativeControl	0	0	0	0.319485	0	0	0	0
1571	CUST_7247_PI379238085	3499959_3	3499959_3	0.0429406	-0.034358	-0.196395	0.0887963	0.0983502	-0.0267595	0.0165548	-0.0445591
1572	CUST_1202_PI379238085	3498544_2	3498544_2	-0.0416128	0.0718782	0	0	0.351827	0.150403	-0.0937384	0.0685226
1573	CUST_2244_PI379238085	Contig0638	Contig0638	-0.172033	-0.00507374	-0.00470842	0.57562	0.419062	0.0119463	0.0370226	0.201496
1574	CUST_828_PI379238085	3503372_1	3503372_1	0.0374493	0.0353063	-0.216376	0.0594003	0.16735	0.0230028	0.0161266	-0.0579509
1575	CUST_7687_PI379238085	3495904_3	3495904_3	0	0.24705	0	0	0	0	0.300852	0
1576	CUST_8382_PI379238085	3495924_3	3495924_3	0.05943	0.0317784	0	0	0.375134	-0.221151	-0.213368	-0.0966823
1577	CUST_229_PI380538642	Contig0600	Contig0600	-0.0285368	-0.0114247	-0.0271184	-0.0409098	0.229446	-0.0326054	-0.0275939	-0.0383685
1578	CUST_167_PI379238087	zaFBplate1_O20_066.ab1	zaFBplate1_O20_066.ab1_F	0	0	0	0	0	-0.448834	0	0
1579	CUST_477_PI380538642	Contig0121_ext	Contig0121_ext	0	-0.134068	0	0	0	-0.195211	-0.207073	0
1580	CUST_405_PI380538646	zams25_I20_072.ab1	zams25_I20_072.ab1	0.17114	0.0910135	0	0	0	0.0316777	-0.262767	0
1581	CUST_7777_PI379238085	#N/A	#N/A	0	0.328608	0	0	0	0.170656	0	0
1582	CUST_250_PI379238087	zaFBplate1_K01_005.ab1	zaFBplate1_K01_005.ab1_F	0.134312	-0.112735	0	0	0	0.0468942	-0.230912	0
1583	CUST_6478_PI379238085	3508754_1	3508754_1	0.399654	-0.0731223	0	0	0.307209	-0.0749584	-0.134906	-0.138894
1584	CUST_9105_PI379238085	Contig0315	Contig0315	0.0288041	0.0124821	-0.0978508	-0.00843188	0.12434	-0.0646422	-0.0491512	-0.0167819
1585	CUST_1243_PI379238085	3495861_2	3495861_2	0.0237118	0.0303578	0.019088	0.096641	0.339909	0.0610185	0.109354	0.109666
1586	CUST_38_PI380567544	DQ827722.1	DQ827722.1	0	0.150634	0	0	0	0	0	0
1587	CUST_360_PI380538648	zamn02_E21_091.ab1	zamn02_E21_091.ab1	0	0	0	-0.00693385	0	0	0	0
1588	CUST_47_PI380567544	Ph_Wnt-B,	Ph_Wnt-B,	0	0	0	0	0	0	0	0
1589	CUST_67_PI380567544	Ph_Wnt-C,	Ph_Wnt-C,	-0.00650408	-0.206214	0	0	0.195729	0.137887	-0.11802	-0.00237157
1590	CUST_8176_PI379238085	3506563_1	3506563_1	0.174423	0.120789	0.0675825	0.0466039	0.27221	-0.0243962	0.0207496	0.0466158
1591	CUST_370_PI380538636	Contig0226	Contig0226	-0.119216	-0.129455	0	0	0.219802	-0.152047	-0.14787	-0.110403
1592	CUST_115_PI380538642	Contig0114	Contig0114	0.0720351	0.0832461	0.0825618	-0.0254459	0.140757	0.0181829	0.0113395	0.0574623
1593	CUST_3541_PI379238085	3509936_1	3509936_1	0.0259609	-0.247778	-0.483384	0	0.153985	0.0950242	0.0342793	0.136946
1594	CUST_739_PI379238085	3500347_1	3500347_1	0	-0.290836	0	0	0	0	0	-0.089631
1595	CUST_144_PI380538640	Contig0930	Contig0930	0	0.0345907	0	0	0	0	0	0
1596	CUST_9034_PI379238085	3496432_2	3496432_2	0.0664876	0.0812277	0.0467144	0.0422079	0.360971	-0.0197505	0.0696156	-0.0273135
1597	CUST_6192_PI379238085	#N/A	#N/A	-0.0197666	0.00224317	0.0108056	0.0223313	0.208549	-0.00473876	0.0587365	-0.00850406
1598	CUST_227_PI380538636	#N/A	#N/A	-0.107303	-0.15821	-0.0331168	-0.219946	0.195907	-0.105812	-0.0523697	-0.117345
1599	CUST_5_PI380567544	Contig0689	DQ827723.1	-0.0699538	-0.0523348	0.0389689	-0.335529	0.191125	-0.0905965	-0.0145203	-0.0309128
1600	CUST_724_PI379238085	3496720_1	#N/A	-0.0228241	-0.0138796	-0.0223372	-0.0148991	0.259227	-0.00292464	0.00357979	0.0160761
1601	CUST_763_PI379238085	3498310_1	3498310_1	-0.0422418	0.020794	0.051902	-0.0180284	0.270885	0.0513925	0.0328669	0.00934998
1602	CUST_80_PI380538636	zams02_F18_075.ab1	zams02_F18_075.ab1	-0.130868	-0.122021	0.00583616	-0.127757	0.116901	-0.0306865	0.0149899	-0.0361214
1603	CUST_6382_PI379238085	3497454_1	3497454_1	0.0224962	0.0354937	0.0293428	0.019443	0.202341	-0.000395322	0.0463579	-0.0201946
1604	CUST_6431_PI379238085	3498480_1	3498480_1	0.0598809	0.0277855	0.167545	0.170775	0.263009	0.116747	0.169436	0.0586782
1605	CUST_2409_PI379238085	#N/A	#N/A	0.16464	0.229511	0	0	0	-0.403122	-0.0879678	-0.0334055
1606	CUST_48_PI380538640	Contig0223	Contig0223	-0.442017	-0.373056	0.112605	0	0.110135	0.292348	0.147573	0.352152
1607	CUST_189_PI380538640	zams07_H11_042.ab1	zams07_H11_042.ab1	0.375631	0	0	0	0	0	-0.038764	-0.122773
1608	CUST_62_PI380538640	zams08_J24_088.ab1	zams08_J24_088.ab1	0	0	0	0	0	0	0	0.375418
1609	CUST_1201_PI379238085	3498544_2	3498544_2	-0.0577252	0.0361552	0	0	0	-0.0406576	-0.410881	0.00304949
1610	CUST_1537_PI379238085	Contig0794	Contig0794	0	0.133256	0	0	0	0	-0.237068	0
1611	CUST_4477_PI379238085	Contig0374	Contig0374	0	0.0498398	0	0	0	-0.00407596	-0.169226	0.109798
1612	CUST_9016_PI379238085	3497503_1	3497503_1	0.0560276	0.0715105	0.0310448	-0.326022	0.251773	0.0397795	-0.0206137	-0.0398255
1613	CUST_459_PI380538650	Contig0626	Contig0626	-0.00212408	-0.00599932	0.00121784	-0.0731548	0.247431	-0.0356856	-0.0428366	-0.0351245
1614	CUST_160_PI380538648	zamn01_J20_072.ab1	zamn01_J20_072.ab1	0	0	0	0	0	-0.084857	0	-0.0170103
1615	CUST_5511_PI379238085	#N/A	#N/A	0.0316904	-0.0115983	0	0	0	0.167511	0	0
1616	CUST_105_PI380567544	Ph_GATA,	Ph_GATA,	0	0.00849636	0	0	0	0	0	0
1617	CUST_97_PI379238089	zaFBplate1_K14_053.ab1	zaFBplate1_K14_053.ab1_R	0	0	0	0	0	0.0819539	0	0.307573
1618	CUST_207_PI380538640	Contig0204	Contig0204	0.0631315	0.0605718	0.158347	0.0675235	0.388007	0.129129	0.136781	0.159579
1619	CUST_5690_PI379238085	3509087_2	3509087_2	-0.0860955	-0.0549772	0.00890785	-0.0393241	0.140666	-0.034721	0.0311734	-0.0334458
1620	CUST_150_PI380538638	Contig0151	Contig0151	-0.04572	-0.0332354	0.0365523	-0.0632667	0.285274	0.0213657	0.020621	-0.0888803
1621	CUST_5693_PI379238085	3509087_1	3509087_1	0.185002	-0.260764	0	0	-0.565985	-0.227878	0	0
1622	CUST_199_PI380538650	Contig0585	Contig0585	-0.0160938	-0.0104832	0.0310587	-0.0354249	-0.222548	-0.032089	0.00748413	-0.0167558
1623	CUST_631_PI379238085	3496655_2	3496655_2	0.263185	0.62813	0	0	-1.11749	-0.484632	0	0.294933
1624	CUST_83_PI380538640	#N/A	#N/A	0	0	0	0	0	0	0	0
1625	CUST_3888_PI379238085	#N/A	#N/A	-0.00976963	-0.0198706	-0.0761876	-0.118759	-0.06591	-0.054485	-0.060762	-0.0727931
1626	CUST_3442_PI379238085	#N/A	#N/A	0.0903773	0.0950797	0.0216384	-0.0376788	0.0479451	0.0499977	0.0405918	0.0853194
1627	CUST_183_PI380538640	zams10_M04_004.ab1	zams10_M04_004.ab1	0	-0.53158	0	0	0	-0.550842	0	0
1628	CUST_7088_PI379238085	3496169_3	3496169_3	0.202248	-0.36867	0	0	0	-0.215945	-0.231658	0
1629	CUST_2984_PI379238085	3502632_1	3502632_1	-0.186356	-0.105485	-0.0242869	-0.0421039	0.0199504	0.0633937	0.118007	0.123278
1630	CUST_1062_PI379238085	Contig0617	Contig0617	0.168572	0.128804	0.0637085	-0.0113941	0.0183895	0.0713551	0.0598608	0.0695596
1631	CUST_3502_PI379238085	3509612_2	3509612_2	0	-0.0148086	0	0	0	0.161196	0	0
1632	CUST_1817_PI379238085	#N/A	#N/A	0.31395	0.0184484	0	0	0	-0.0372701	-0.378595	-0.262081
1633	CUST_422_PI380538640	#N/A	#N/A	0	0	0	0	0	0	0	0
1634	CUST_5785_PI379238085	3497494_1	3497494_1	-0.0664796	-0.162314	-0.0744236	0	-0.196597	-0.0213564	0.0391477	-0.201252
1635	CUST_4817_PI379238085	Contig0655	Contig0655	0	0	0	0	0	0	0	0
1636	CUST_55_PI380538650	zamn03_O05_017.ab1	zamn03_O05_017.ab1	0	0	0	0	0	-0.191094	0	0
1637	CUST_196_PI379238085	Contig0717	Contig0717	-0.0320328	-0.00373271	0.0568009	0.0103058	0.00257247	0.035245	0.0370683	0.060865
1638	(+)E1A_r60_a107	E1A_r60_a107	E1A_r60_a107	-0.548675	-0.552644	-0.0607469	-0.00815024	-0.0118702	-0.00513335	0.0319112	0.0165388
1639	CUST_438_PI380538648	Contig0062_ext	Contig0062_ext	0	0	0	0	0	0	0	0
1640	CUST_2032_PI379238085	#N/A	#N/A	0.0872681	0.15963	0	0.343824	0	0.00103436	-0.298618	0
1641	CUST_450_PI380538646	zams23_L03_006.ab1	zams23_L03_006.ab1	0	0	0	1.1815	0	0.140755	0	0
1642	CUST_8006_PI379238085	3496713_1	3496713_1	0	0	0	1.18812	0	0	0.148489	0
1643	CUST_1573_PI379238085	3509521_1	3509521_1	0	0.0363269	0	0	0	0	0	0
1644	CUST_8380_PI379238085	3506890_1	3506890_1	0	0	0	0	0	0	0	0
1645	CUST_1577_PI379238085	Contig0736	Contig0736	-0.126646	-0.031111	-0.325975	0.127926	0.12559	0.0381014	0.00986374	-0.0906802
1646	CUST_198_PI379238087	Contig0310	Contig0310	-0.0111269	-0.110927	0	0.514599	0.450397	-0.150576	-0.106233	-0.277155
1647	CUST_3215_PI379238085	#N/A	#N/A	0.244502	0.234622	0	0.525434	0.14541	0.0617698	0.292568	-0.106851
1648	CUST_1539_PI379238085	3498123_4	3498123_4	0.274588	0.253866	-0.0112946	0.462133	0.199824	0.0697374	0.0354644	-0.0861096
1649	CUST_201_PI379238087	zaFBplate1_N05_019.ab1	zaFBplate1_N05_019.ab1_F	0.421983	0.237168	-0.0522114	0.029794	0.112078	-0.00446947	0.0276736	-0.0196495
1650	CUST_6495_PI379238085	3496716_2	3496716_2	-0.0211553	-0.117254	-0.174247	-0.083194	0.227878	-0.0149028	0.115158	0.000358708
1651	CUST_234_PI380538646	zams25_G09_041.ab1	zams25_G09_041.ab1	0	0	0	0	0	0	0	0
1652	CUST_8215_PI379238085	3504875_1	3504875_1	0	0.187025	0	0.585057	0	-0.215125	0.210583	0
1653	CUST_3474_PI379238085	#N/A	#N/A	-0.0728352	-0.0829168	-0.087541	0.0483313	0.127513	-0.0672131	0.0351031	-0.0027795
1654	CUST_5625_PI379238085	3503122_1	3503122_1	0.129726	0.213648	-0.0441489	0.446944	0.412938	0.0639313	0.130996	0.0699409
1655	CUST_3932_PI379238085	3502546_2	3502546_2	0	0.336822	0	0	0	0.339648	0	0
1656	CUST_236_PI380538650	Contig0048_ext	Contig0048_ext	-0.0715103	-0.157428	0	0	0.0281896	-0.139979	-0.0110952	-0.23138
1657	CUST_377_PI380538646	zams23_P07_018.ab1	zams23_P07_018.ab1	0	0.460461	0	0	0	0.504544	0	0
1658	CUST_7344_PI379238085	3497216_2	3497216_2	0.115081	0.084709	-0.0592106	-0.03999	0.218923	0.0831447	0.0200271	-0.0174479
1659	CUST_7907_PI379238085	Contig0434_ext	Contig0434_ext	0	-0.106244	0	0	0	0.0490074	-0.19443	0
1660	CUST_3948_PI379238085	3497772_1	3497772_1	0.03261	0	0	0	0	0	-0.0195676	0
1661	CUST_271_PI380538644	Contig0267	Contig0267	0	0	0	0	0	0	0	0
1662	CUST_8550_PI379238085	Contig0354	Contig0354	0.146273	0.126461	-0.0221816	0.0249459	0.139952	0.0244383	0.0146786	-0.00901317
1663	CUST_6902_PI379238085	3505319_2	3505319_2	0.205853	-0.137459	0	0	0	-0.316212	0	0
1664	CUST_5808_PI379238085	Contig0795	Contig0795	0.172074	0.271132	0	0	0	0.130868	-0.260864	0
1665	CUST_3040_PI379238085	Contig0491	Contig0491	0.015435	0.028519	-0.0529848	-0.0221995	0.28007	0.0110304	-0.00169107	0.0228062
1666	CUST_316_PI379238087	zaFBplate1_A18_079.ab1	zaFBplate1_A18_079.ab1_F	0.00834772	0	0	0	0	-0.166983	0	0
1667	CUST_111_PI380567544	DQ827721.1	DQ827721.1	0	-0.139671	0	0	0	0	0	0
1668	CUST_1325_PI379238085	3503171_1	3503171_1	0.146676	-0.0670265	-0.179708	0.0835848	0.448948	0.0246316	0.082791	0.144537
1669	CUST_1371_PI379238085	3505117_1	3505117_1	0.0240313	0.0553384	-0.0712124	-0.0122777	0.0300852	-0.0262499	-0.0348202	-0.0429874
1670	CUST_518_PI380538648	zamn01_L07_022.ab1	zamn01_L07_022.ab1	0	-0.114415	0	0	0	0	0	0
1671	CUST_317_PI380538644	Contig0116_ext	Contig0116_ext	-0.0937407	-0.138334	0	0	0	0.519537	-0.0945469	0.110086
1672	CUST_9_PI380567544	Ph_Wnt-A,	Ph_Wnt-A,	0.405343	0.0420115	0	0	0.37895	0.18608	-0.292613	-0.137273
1673	CUST_403_PI380538650	#N/A	#N/A	0	0	0	0	0	0	0	0
1674	CUST_469_PI380538640	Contig0360	Contig0360	0.054249	0.0478214	0.095126	-0.0461843	0.190925	-0.0591638	-0.0616272	-0.0498328
1675	CUST_162_PI380538636	#N/A	#N/A	-0.088138	-0.0662963	-0.243311	-0.034821	0.393773	0.073254	0.0654677	-0.00504946
1676	CUST_83_PI380567544	DQ827719.1	DQ827719.1	-0.293573	0	0	0	0	0	0	-0.227703
1677	CUST_292_PI379238087	zaFBplate1_P24_082.ab1	zaFBplate1_P24_082.ab1_F	-0.0627033	-0.00833856	0.00647322	-0.409216	0.170067	-0.0334252	-0.0431092	-0.105596
1678	CUST_4113_PI379238085	#N/A	#N/A	0.030993	0.0652035	-0.0714075	0.0332635	0.286222	0.0296216	0.0981261	-0.0693445
1679	CUST_36_PI380538642	#N/A	#N/A	0	0	0	0	0	0.00965202	0	-0.103718
1680	CUST_6239_PI379238085	3495840_1	3495840_1	0.0484047	0.0607204	-0.0207144	-0.0977775	0.29724	-0.0264351	0.0501628	-0.00252876
1681	CUST_6657_PI379238085	3509076_1	3509076_1	0.119854	-0.0842194	0	0	0.0735082	-0.668393	-0.261457	-0.193419
1682	CUST_5455_PI379238085	3503322_1	3503322_1	0	0	0	0	0	-0.164901	0	-0.0500979
1683	CUST_70_PI380538638	#N/A	#N/A	0	-0.0642116	0	0	0	-0.355301	0.160562	-0.269532
1684	CUST_156_PI380538640	zams10_H14_057.ab1	zams10_H14_057.ab1	0	-0.402558	0	0	0	-0.293071	0	-0.0277525
1685	CUST_548_PI380538646	#N/A	#N/A	0	-0.142923	0	0	0	0.183828	0	-0.0547772
1686	CUST_283_PI379238087	zaFBplate1_D05_029.ab1	zaFBplate1_D05_029.ab1_F	0	0.403556	0.037138	0	0.180219	0.178547	0.0488057	0.1428
1687	CUST_7427_PI379238085	3501790_1	3501790_1	0.206721	0.00776786	0	0	0	-0.426679	0.355511	-0.276166
1688	CUST_13_PI380567544	DQ917570.1	DQ917570.1	0.0385731	0.0424261	-0.067303	-0.172339	-0.243953	-0.0520468	-0.0492104	-0.0942707
1689	CUST_5353_PI379238085	3508888_2	3508888_2	-0.0436572	0.0213287	0.0377866	0.041079	-0.121797	0.0245251	-0.015549	0.0967701
1690	CUST_61_PI380538638	zams05_L16_054.ab1	zams05_L16_054.ab1	0	-0.421531	0	0	0	-0.432518	-0.025885	-0.157278
1691	(+)E1A_r60_1	E1A_r60_1	E1A_r60_1	-0.117907	-0.120949	0.395752	0.386808	0.294065	0.334728	0.393787	0.358659
1692	CUST_6858_PI379238085	3497320_2	3497320_2	0.0685414	0.0242467	0.0102102	-0.0975835	-0.0997665	-0.0645477	0.0204125	0.0158611
1693	CUST_6338_PI379238085	Contig0843_ext	Contig0843_ext	0.00080536	0.00784742	-0.0674614	-0.132807	-0.202626	-0.100233	-0.0826363	-0.111908
1694	CUST_239_PI380538648	Contig0008	Contig0008	0.125356	0.108992	0.111888	0.125151	0.230365	0.0726227	0.0788717	0.0438899
1695	CUST_7634_PI379238085	3499181_4	3499181_4	0.0735842	0.058216	0.0709762	0.0211699	0.361414	0.0611915	0.0831693	0.0642327
1696	CUST_119_PI380567544	Ph_PL10,	Ph_PL10,	-0.0493623	-0.0816345	0.0279345	0	0.317825	-0.0617886	0.0661312	0.140509
1697	CUST_8450_PI379238085	3510694_1	3510694_1	-0.0386868	-0.130376	0.112874	-0.0746047	0.269835	0.050375	-0.0271121	-0.0256652
1698	CUST_5527_PI379238085	3510703_2	3510703_2	-0.113314	-0.232779	0	0	-0.0815811	-0.445643	0	0.163867
1699	CUST_391_PI380538642	Contig0112	Contig0112	0.0288036	0.0802872	0.0836401	-0.107355	0.310254	0.0587968	0.0701248	0.00368843
1700	CUST_329_PI380538638	zams06_A22_095.ab1	zams06_A22_095.ab1	0	0	0	0	0	0	0	0
1701	CUST_286_PI379238089	zaFBplate1_B11_048.ab1	zaFBplate1_B11_048.ab1_R	0	0	0	0	-0.83714	0.341069	0	0.241991
1702	CUST_120_PI380567544	Ph_PL10,	Ph_PL10,	0.06644	0.0369289	-0.0542214	-0.264663	-0.00981896	0.0453862	0.0321722	0.0163025
1703	CUST_306_PI380538642	zams13_M17_067.ab1	zams13_M17_067.ab1	0	0	0	0	-0.262162	0	0	0
1704	CUST_118_PI380567544	Ph_PL10,	Ph_PL10,	0.0665197	-0.0402955	0.0521471	-0.00264933	-0.00673472	-0.0242655	-0.0932011	0.0169144
1705	CUST_151_PI380538636	#N/A	#N/A	0	0	0	0	-0.858403	0	0	0
1706	CUST_175_PI380538646	#N/A	#N/A	-0.118131	-0.112721	-0.0214274	-0.0688246	0.1599	-0.0300991	-0.0462425	-0.0584155
1707	CUST_1_PI380567544	Contig0689	DQ827723.1	-0.0865014	0.0108314	-0.0517985	-0.259304	-0.152093	-0.0477834	-0.115077	-0.182146
1708	CUST_15_PI380567544	DQ917570.1	DQ917570.1	-0.0399386	-0.0429619	-0.0326396	-0.545813	-0.171192	-0.0967799	-0.0637018	-0.0658989
1709	CUST_290_PI380538642	#N/A	#N/A	0.156819	0	0	0	0	0	0	0
1710	CUST_2875_PI379238085	3503015_1	3503015_1	0	0.0174189	0	0	0	0.0271012	0	0.277106
1711	CUST_307_PI380538638	#N/A	#N/A	0	0	0	0	0	0	0	0
1712	ETG04_27747	ETG04_27747	ETG04_27747	0	0	0	0	0	0	0	0
1713	CUST_204_PI380538638	#N/A	#N/A	-0.0345611	-0.0664957	0.0378811	0.00190858	-0.0154901	-0.0259093	0.0494533	0.0168415
1714	CUST_5985_PI379238085	3495977_1	3495977_1	-0.125822	-0.144997	0.0709525	-0.00106978	0.0758492	0.0663893	0.0725421	0.139916
1715	CUST_219_PI380538636	#N/A	#N/A	0	0	0	0	0	0	0	0
1716	CUST_8017_PI379238085	Contig0084	Contig0084	0.0783024	0.0100746	-0.00354323	-0.00442747	0.0131973	-0.00369454	-0.0118412	0.0750092
1717	CUST_6421_PI379238085	3500162_2	3500162_2	0	0	0	0	0	-0.317004	0	0
1718	CUST_26_PI380567544	DQ917572.1	DQ917572.1	-0.344403	0.317975	0	0	0	-0.0265072	0	0
1719	CUST_12_PI380567544	DQ917570.1	DQ917570.1	-0.0508346	-0.0988026	-0.0265282	0.0285254	-0.0421016	-0.0564648	-0.0943418	-0.103834
1720	CUST_310_PI379238089	zaFBplate1_B21_095.ab1	zaFBplate1_B21_095.ab1_R	-0.229067	0	0	0	0	0.181152	0	0
1721	CUST_56_PI380567544	Ph_Wnt-Z,	Ph_Wnt-Z,	0	-0.181256	0	0	0	-0.00509303	0	0
1722	CUST_6555_PI379238085	3509628_1	3509628_1	0.0578489	0.0606083	-0.087139	-0.128734	-0.0251612	0.0413185	0.00836921	-0.294443
1723	CUST_2858_PI379238085	#N/A	#N/A	0.188503	0.0823268	-0.0486632	0.0999904	0.035652	0.0386257	0.0162904	-0.0480131
1724	CUST_1850_PI379238085	3510584_2	3510584_2	0.178208	0.0870776	0.017068	0.067874	0.126097	0.0639019	0.0564123	0.0275064
1725	CUST_2999_PI379238085	Contig0411	Contig0411	0	0.294468	0	0.585061	0	0	0.153899	0
1726	CUST_9162_PI379238085	3504910_1	3504910_1	0.225117	0.621922	0	0.709	0.273877	-0.160429	0.182087	0
1727	CUST_1095_PI379238085	3506508_2	3506508_2	0.135019	0.299797	0	0.290722	-0.0530829	0.000146062	-0.120071	0
1728	CUST_6337_PI379238085	Contig0843	Contig0843	0.151338	0.0990033	-0.0390814	0.0119514	0.183352	0.0036122	0.0436784	-0.0158556
1729	CUST_71_PI380538640	Contig0169	Contig0169	-0.0439973	0.0365302	-0.177098	0.398749	0.0920665	-0.0979214	0.00506953	-0.046318
1730	CUST_304_PI380538636	Contig0120	Contig0120	0.156181	0.0372422	-0.124769	-0.0233339	0.202776	-0.00517558	0.0572304	-0.0256729
1731	CUST_321_PI379238085	3500798_1	3500798_1	0	0.0432154	0	0	0	-0.422628	-0.0443655	0
1732	CUST_376_PI380538642	Contig0965	Contig0965	-0.0873283	-0.0176787	-0.181426	0.176275	0.277706	-0.0516123	0.03615	0.0571239
1733	CUST_6070_PI379238085	3499135_1	3499135_1	-0.127544	-0.0844238	-0.323952	-0.132613	0.167366	-0.118968	0.0552701	-0.051228
1734	CUST_450_PI380538648	Contig0402_ext	Contig0402_ext	-0.0708545	-0.080259	-0.120001	-0.0613005	0.168685	-0.0420261	0.00297514	0.0165503
1735	CUST_3058_PI379238085	Contig0419	Contig0419	-0.0310126	0.00323235	-0.065426	0.0229207	0.142673	-0.0227264	0.0499773	0.0369728
1736	(+)eQC-41	EQC	EQC	0	0	0	0	0	0	0	0
1737	CUST_18_PI380567544	Ph_Wnt-Y,	Ph_Wnt-Y,	0	0.369785	0	0	0	0	0	0
1738	CUST_5855_PI379238085	Contig0728	Contig0728	0.0362967	0.0360447	0.0258349	0.116038	0.301269	0.0770087	0.1468	0.0645782
1739	CUST_534_PI380538644	#N/A	#N/A	0	0	0	0	0	0	0	0
1740	CUST_485_PI380538642	Contig0155	Contig0155	-0.342577	-0.781262	0	0	0	0.110013	0	0
1741	CUST_752_PI379238085	3496213_3	3496213_3	-0.00389089	-0.0262759	-0.324207	0.122353	0.208139	-0.0791877	0.0242076	0.0548534
1742	CUST_7179_PI379238085	Contig0373	Contig0373	-0.0154998	-0.00629156	-0.0945229	-0.0171584	0.113177	-0.0409056	-0.0245283	-0.100274
1743	CUST_509_PI379238085	Contig0429	Contig0429	-0.0144117	-0.00474736	-0.0859821	0.00669617	0.121779	-0.00505604	0.0388692	-0.0433331
1744	CUST_308_PI379238085	#N/A	#N/A	-0.112912	-0.147641	0	0	0.106008	-0.0986108	-0.25505	0
1745	CUST_54_PI380567544	Ph_Wnt-Gr1,	Ph_Wnt-Gr1,	0	-0.00299882	0	0	0	-0.0203365	0	0
1746	CUST_4750_PI379238085	Contig0596	Contig0596	0.188064	0.378937	0	0	0	-0.212009	-0.0437827	0
1747	CUST_1375_PI379238085	Contig1029_ext	Contig1029_ext	0.285644	0	0	0	0	-0.0093122	0	0
1748	CUST_2988_PI379238085	Contig0412	Contig0412	0.149562	0.123292	0.0114341	0.148513	0.193085	0.110203	0.116383	0.106611
1749	CUST_7071_PI379238085	Contig0919	Contig0919	0.123371	0.0812265	0.0444941	0.12835	0.387656	0.0940067	0.129446	0.100003
1750	CUST_2435_PI379238085	3499175_1	3499175_1	0.0742788	0.0185977	-0.292289	-0.216761	0.1606	-0.0307066	-0.121493	-0.0739863
1751	CUST_130_PI380538648	Contig0028_ext	Contig0028_ext	0	0	0	0	0	0	0	0
1752	CUST_7274_PI379238085	3497053_3	3497053_3	-0.189945	-0.0142497	-0.113588	-0.0818334	0.272576	0.0538849	-0.00246028	-0.0602683
1753	CUST_8888_PI379238085	3496234_4	3496234_4	0.0268817	0.0144095	-0.0881513	-0.0665125	0.0726379	-0.0264595	-0.0328799	-0.0492006
1754	CUST_2818_PI379238085	3499689_1	3499689_1	-0.213404	-0.132747	0.40911	0.434032	0.619734	0.397174	0.42966	0.437028
1755	CUST_2931_PI379238085	3499946_1	3499946_1	0	0	0	0	-0.0690428	0	0	0
1756	CUST_4712_PI379238085	Contig0674	Contig0674	-0.0134536	0.0097673	-0.38481	-0.00179706	0.288618	-0.0274294	0.0554835	0.00225205
1757	CUST_2508_PI379238085	#N/A	#N/A	0.305832	-0.236095	-0.691979	0	-0.104277	0.15423	-0.12024	-0.159316
1758	CUST_4266_PI379238085	3509187_2	3509187_2	0.256399	0.0586209	0	0	0.192458	0.00181135	-0.0861122	-0.0453892
1759	CUST_89_PI379238087	#N/A	#N/A	-0.0777196	0.0238144	0.0789896	-0.321216	0.260774	0.0624032	0.0991195	-0.00888846
1760	CUST_230_PI380538646	#N/A	#N/A	0	0	0	0	-0.357056	0	0	-0.181541
1761	CUST_8126_PI379238085	#N/A	#N/A	0.0993018	0.138652	0.0606929	0.00199548	0.240417	0.0244125	0.134867	0.0523402
1762	CUST_175_PI380538636	zams02_I07_024.ab1	zams02_I07_024.ab1	-0.208247	-0.250853	0.0671368	-0.0561626	0.284273	0.0653768	0.059539	-0.0212672
1763	CUST_12_PI380538636	#N/A	#N/A	0	0	0	0	0	0	0	-0.22331
1764	CUST_149_PI379238089	zaFBplate1_N17_067.ab1	zaFBplate1_N17_067.ab1_R	0.0674492	-0.292044	0	0	0.143016	-0.730933	-0.334681	-0.21032
1765	CUST_2039_PI379238085	3498052_2	3498052_2	0	0	0	0	0	0	0	-0.251416
1766	CUST_92_PI380567544	Ph_armadillo,	Ph_armadillo,	-0.0371498	-0.0857431	-0.0469122	0	0.0770332	0.0825128	0.0714924	0.0097199
1767	CUST_1400_PI379238085	3504962_1	3504962_1	0.0759845	0.0390759	0	0	0.243429	-0.0479276	-0.111408	-0.125515
1768	CUST_8968_PI379238085	3508007_2	3508007_2	0.100501	0.201604	0	0	0	0	0	-0.22445
1769	CUST_2463_PI379238085	3501342_2	3501342_2	-0.00401028	-0.00961532	0.192403	0.189658	0.0847526	0.152823	0.183565	0.118026
1770	CUST_1584_PI379238085	3498456_1	3498456_1	0	0	0	0	0	0	0	-0.243943
1771	CUST_5121_PI379238085	Contig0462_ext	Contig0462_ext	0.0829678	0	0	0	0	-0.0964275	0	-0.190518
1772	CUST_6204_PI379238085	Contig0974	Contig0974	0	0.0674298	0	0	0	0	0	0.323359
1773	CUST_5807_PI379238085	Contig0795	Contig0795	-0.0989589	-0.0079022	0	0	0	0.0372581	-0.19237	0.179869
1774	CUST_3325_PI379238085	3496744_1	3496744_1	0.0814335	0.0328916	0.114002	0.137846	0.00670624	0.1109	0.155227	0.111099
1775	CUST_228_PI380538644	Contig0410	Contig0410	-0.0685807	-0.120155	-0.0029269	-0.00984618	-0.0545516	0.0205713	-0.0020973	-0.00549611
1776	CUST_5250_PI379238085	Contig0734	Contig0734	0.178618	0.158304	0.0521242	0.0367469	-0.0604787	0.0556199	0.00395216	-0.00890561
1777	(+)E1A_r60_3	E1A_r60_3	E1A_r60_3	0.21359	0.265106	0.828539	0.785119	1.03243	0.752498	0.645475	0.71706
1778	CUST_441_PI379238085	Contig0064	Contig0064	-0.0920612	-0.0829991	0.0267465	-0.00097278	0.294923	0.0109684	0.0160079	-0.0583988
1779	CUST_7393_PI379238085	Contig0906	Contig0906	0.0456138	0.0506747	0.0174362	-0.00373221	0.250973	-0.00997899	-0.018631	-0.0515171
1780	CUST_5968_PI379238085	3497310_1	3497310_1	0	0.136749	0	0	0	0.184822	0	0
1781	CUST_260_PI380538636	#N/A	#N/A	-0.0197244	-0.173641	0	0	0.0920728	0	0	0
1782	CUST_196_PI380538648	#N/A	#N/A	0	-0.08475	0	0	0	0.263606	0	0
1783	CUST_1997_PI379238085	3499554_1	3499554_1	-0.0252716	-0.0419402	-0.00182362	-0.143541	0.161863	-0.0119826	0.00902443	0.032896
1784	CUST_9305_PI379238085	3497843_1	3497843_1	-0.0324516	-0.028806	-0.0260203	0	-0.381085	-0.0528569	-0.112199	0.211002
1785	CUST_3750_PI379238085	3509980_1	3509980_1	0	0	-0.0366907	0	-0.600523	0	0	0
1786	CUST_1309_PI379238085	3501581_2	3501581_2	0.232581	0.0122389	0.293014	0	-0.802202	0.074933	-0.0953884	0.133215
1787	CUST_6880_PI379238085	Contig0819	Contig0819	0.122773	-0.0968483	0.0434497	-0.296879	-0.592168	-0.0947893	-0.0596574	-0.13081
1788	CUST_4374_PI379238085	Contig0853	Contig0853	0.289266	-0.0772982	0	0	0	-0.364516	0	0
1789	CUST_6664_PI379238085	3496982_4	3496982_4	0.106613	0.0915119	0.115683	0.0390176	0.116152	0.104877	0.114468	0.0830198
1790	CUST_323_PI380538640	zams10_J18_071.ab1	zams10_J18_071.ab1	0	0.274803	0.0936079	0	0	-0.119873	0.119113	0.117422
1791	CUST_444_PI380538642	Contig0197	Contig0197	-0.0594933	-0.0702433	0.0490843	-0.183013	-0.0123099	0.0788177	0.0608035	0.00197137
1792	CUST_6344_PI379238085	3503276_2	3503276_2	-0.300083	-0.0448564	-0.103374	-0.0996578	-0.158248	-0.124819	-0.218019	0.152762
1793	CUST_397_PI380538638	zams05_L20_070.ab1	zams05_L20_070.ab1	0.118031	0	0	0	0	0	0	0
1794	CUST_4823_PI379238085	Contig0653_ext	Contig0653_ext	-0.0401446	0.0677658	-0.170054	-0.158779	-0.165337	0.0608282	-0.0762601	0.0780061
1795	CUST_4178_PI379238085	3501556_6	3501556_6	-0.048616	-0.0322307	-0.116434	-0.22981	-0.141246	-0.142225	-0.104704	-0.0728858
1796	CUST_3236_PI379238085	3495998_2	3495998_2	0	0.0495959	0	0	0	-0.221248	0	0
1797	CUST_55_PI379238085	Contig0508	Contig0508	0	0.182585	0	0	0	0	0	0
1798	CUST_319_PI379238085	3499756_1	3499756_1	0	0	0	0	0	0	0	0
1799	CUST_3594_PI379238085	3496881_1	3496881_1	0	-0.019709	0	0	0	0.206676	0	0
1800	CUST_2068_PI379238085	3505332_2	3505332_2	0	-0.0397957	0	0	0	0	0	0
1801	CUST_381_PI380538638	zams05_O21_081.ab1	zams05_O21_081.ab1	0	0	0	0	0	0	0	0
1802	CUST_5457_PI379238085	3496882_1	3496882_1	-0.0649564	-0.144402	-0.176794	0.468978	-0.43102	-0.0479652	0.0106493	-0.475929
1803	CUST_186_PI380538644	zams21_L05_021.ab1	zams21_L05_021.ab1	0	0	0	0	0	0.181994	0	0
1804	CUST_337_PI380538636	zams02_I17_071.ab1	zams02_I17_071.ab1	0.247842	0	0	0	0	-0.184998	0.169999	0
1805	CUST_8830_PI379238085	3505224_2	3505224_2	0.0721606	0.580456	0	0.755255	0	0.164231	0	0
1806	CUST_5514_PI379238085	Contig0595	Contig0595	0.034644	-0.0276571	-0.0562799	0.0805054	0.121463	0.0275218	0.0161955	-0.0610538
1807	CUST_1229_PI379238085	3509511_2	3509511_2	0	0.0221747	0	0.292128	0	0	0	0
1808	CUST_309_PI379238089	zaFBplate1_B18_079.ab1	zaFBplate1_B18_079.ab1_R	0	0	0	0	0	0.150867	0	0
1809	CUST_145_PI379238085	3497147_1	3497147_1	-0.0884733	-0.0342569	-0.152186	0.147164	0.150802	-0.00649469	0.0719638	-0.0645361
1810	CUST_3404_PI379238085	#N/A	#N/A	-0.0524689	-0.0330025	-0.000822437	0.141767	0.214495	0.0222094	0.0914987	0.0243328
1811	CUST_383_PI380538642	zams13_K09_037.ab1	zams13_K09_037.ab1	0	0	0	0	0	0	0.159171	0
1812	CUST_1448_PI379238085	3498988_1	3498988_1	-0.0962209	0.229507	0	0.586548	0	0.0771067	-0.088764	-0.0554646
1813	CUST_3853_PI379238085	3498795_4	3498795_4	0.275691	0.0302962	-0.0867344	0.25656	0.264597	0.0247576	0.103675	0.0244881
1814	CUST_28_PI380567544	DQ917572.1	DQ917572.1	-0.0126266	-0.0358297	0.0183031	0.763953	0.384739	0.163147	0.106517	0.110316
1815	CUST_3141_PI379238085	3510147_1	3510147_1	0	0	0	0	0	0	0	0
1816	CUST_281_PI380538638	zams05_M23_084.ab1	zams05_M23_084.ab1	-0.539427	-0.0240147	0	0	0	0.159494	0.33294	0
1817	CUST_540_PI380538646	zams23_O17_065.ab1	zams23_O17_065.ab1	-0.113726	-0.0321762	0	0.367275	0.231965	-0.0476128	0.119719	0.131096
1818	CUST_35_PI380567544	Ph_Wnt-Gr3,	Ph_Wnt-Gr3,	0.275991	0.555185	0	0.617377	0	0.00839404	0.283044	0.165494
1819	CUST_1575_PI379238085	#N/A	#N/A	0.0512244	0.00817471	-0.106126	-0.0204077	0.129906	-0.0515426	-0.00302319	-0.0220127
1820	CUST_81_PI379238085	Contig0619	Contig0619	-0.22024	-0.166153	-0.207787	-0.06538	-0.0831893	-0.169584	-0.144132	-0.0853252
1821	CUST_8902_PI379238085	3504131_2	3504131_2	0	0.0158693	0	0	0.00203149	0.045903	0.263099	0
1822	CUST_5088_PI379238085	Contig0907	Contig0907	-0.120246	-0.104039	-0.0873192	-0.165304	0.208174	0.00945785	-0.0100441	-0.0227172
1823	CUST_421_PI380538650	#N/A	#N/A	0	0	0	0	0	0	0	0
1824	CUST_2210_PI379238085	3497130_1	3497130_1	-0.0981203	-0.061178	0.13318	0.0515485	0.166709	0.0511216	0.0963245	0.0683411
1825	CUST_6719_PI379238085	3497031_2	3497031_2	0.106464	0.107607	0.00272961	0.109594	0.239148	0.10742	0.115435	0.0220426
1826	CUST_273_PI379238087	Contig0308	Contig0308	0.189757	0.146429	0.157276	0.250225	0.426467	0.259531	0.246338	0.225591
1827	CUST_451_PI379238085	Contig0586	Contig0586	-0.00837873	-0.0169897	0.00679913	0.00346259	0.248918	-0.00180579	0.0643274	0.0327142
1828	CUST_5814_PI379238085	3495882_3	3495882_3	0	0	0	0	0	0	0	0
1829	CUST_6779_PI379238085	3499870_2	3499870_2	0	0	0	0	0	0	0	0
1830	CUST_299_PI380538648	zamn01_G11_042.ab1	zamn01_G11_042.ab1	0	0.378092	0	0.469055	0	0	0	0
1831	CUST_44_PI380538650	#N/A	#N/A	-0.0866867	-0.080184	-0.258176	-0.0201675	0.156423	0.00624246	-0.0944749	-0.126416
1832	CUST_402_PI380538644	zams22_B01_015.ab1	zams22_B01_015.ab1	0	0	0	0	0	0	0	0
1833	CUST_6730_PI379238085	3496391_2	3496391_2	-0.0114377	0.0608762	-0.103533	0.25883	0.289583	0.0754441	0.0183448	0.0304986
1834	CUST_5791_PI379238085	3499538_1	3499538_1	0.120354	0.01046	-0.139844	-0.338793	0.078065	-0.171168	-0.110466	-0.0132684
1835	CUST_95_PI380567544	Ph_armadillo,	Ph_armadillo,	-0.142394	-0.0617697	-0.17139	-0.175748	0.298297	0.0583058	0.0200294	0.0380296
1836	CUST_90_PI380538642	Contig0279	Contig0279	-0.118203	0.0145222	0	0	0	0	-0.0193037	0
1837	CUST_185_PI380538648	zamn03_H15_058.ab1	zamn03_H15_058.ab1	0	0	0	0	-0.1124	0	0	0
1838	CUST_1347_PI379238085	3497803_3	3497803_3	0.103601	0.0508045	0.270231	0.127929	0.36967	0.0946879	0.143068	0.0327437
1839	CUST_1864_PI379238085	Contig0797	Contig0797	0.00566037	0.0855748	-0.134922	0.0249668	0.345804	0.0186883	0.0673772	-0.00796693
1840	CUST_316_PI380538646	Contig0284	Contig0284	-0.111597	-0.0640538	0.277349	-0.0104237	0.313759	0.00678944	0.136846	-0.0256219
1841	CUST_4586_PI379238085	3499859_1	3499859_1	0.186654	0.21222	0.0457371	-0.180835	0.345408	-0.028075	0.0505799	-0.07637
1842	CUST_52_PI380567544	Ph_Wnt-Gr1,	Ph_Wnt-Gr1,	0.0475064	0.465599	0	0	0.189599	0.081458	-0.00467509	-0.381037
1843	CUST_353_PI380538648	Contig0021	Contig0021	0	0	0	0	0	0	0	-0.0799168
1844	CUST_8924_PI379238085	3509653_2	3509653_2	0.0976681	-0.127921	0	0	0.0987699	0.188036	0.0065559	-0.115217
1845	CUST_3486_PI379238085	3501277_2	3501277_2	-0.265163	-0.0715641	0	0	0.333303	-0.443043	-0.128121	0.0915406
1846	CUST_1151_PI379238085	Contig0371	Contig0371	0	0	0	0	0	0	0	0.0963396
1847	CUST_1652_PI379238085	3508276_1	3508276_1	0	0	0	0	0	0	0	-0.180591
1848	CUST_3891_PI379238085	3501072_1	3501072_1	0	0	0	0	0	0	0	-0.127374
1849	CUST_2480_PI379238085	3503287_1	3503287_1	-0.0753024	-0.131933	-0.0580732	0	-0.13072	-0.189043	-0.188367	-0.0926675
1850	CUST_5945_PI379238085	3495999_1	3495999_1	-0.059811	-0.0513213	-0.148376	-0.211974	-0.175914	-0.141112	-0.104288	-0.147153
1851	CUST_4781_PI379238085	3495950_5	3495950_5	0.0561407	0.0575476	0	0	0	0.177195	-0.208452	-0.109733
1852	CUST_5701_PI379238085	Contig0533	Contig0533	0.095265	0.115733	-0.0368063	-0.0432049	-0.146008	-0.0386637	-0.0156299	-0.0622842
1853	CUST_5096_PI379238085	3506140_2	3506140_2	0	0.146357	0	0	0	0	0	-0.129678
1854	CUST_2431_PI379238085	Contig0813	Contig0813	0.101868	0.137367	0.0311448	0.019353	-0.134071	0.0316812	0.0162098	0.00297735
1855	CUST_21_PI380567544	DQ827720.1	DQ827720.1	0	0	0	0	0	0	0	0.315687
1856	CUST_951_PI379238085	3498121_3	3498121_3	0.058923	-0.0596875	-0.185896	0	-0.0643205	0.0521906	-0.000942029	0.146695
1857	CUST_1714_PI379238085	3497448_1	3497448_1	0.141798	0.0744253	0.0881843	0.00695839	-0.025835	0.118762	0.0317543	0.0284926
1858	CUST_352_PI379238085	Contig0406	Contig0406	-0.116194	-0.0460855	-0.0604706	-0.120832	-0.146751	-0.143159	-0.0842012	-0.119311
1859	CUST_575_PI380538646	zams23_C05_029.ab1	zams23_C05_029.ab1	0	0	0	0	0	0	0	0
1860	CUST_357_PI380538642	Contig0237	Contig0237	-0.048486	-0.0452176	-0.0381584	-0.0117277	-0.176777	-0.061332	-0.0812326	-0.066161
1861	CUST_120_PI380567544	Ph_PL10,	Ph_PL10,	-0.0528809	-0.0289329	-0.0499297	-0.128093	0.359371	0.086676	0.0268495	-0.0373932
1862	CUST_6403_PI379238085	Contig0538	Contig0538	-0.121083	-0.085082	-0.0462394	-0.0594882	0.268445	-0.0508446	-0.0590105	-0.110381
1863	CUST_4286_PI379238085	3505478_1	3505478_1	-0.044238	0.0216419	0.0407072	0.024095	0.305844	-0.000175666	0.052309	-0.0117897
1864	CUST_17_PI379238087	zaFBplate1_I18_071.ab1	zaFBplate1_I18_071.ab1_F	-0.201297	-0.181736	-0.05153	0	0.193615	-0.0903676	-0.166501	-0.211834
1865	CUST_329_PI380538636	zams02_O12_034.ab1	zams02_O12_034.ab1	0	-0.131853	0.171296	0	-0.176197	-0.289453	0	0
1866	CUST_334_PI380538640	Contig0249	Contig0249	0.018721	0.018426	-0.0137944	-0.0486268	0.245695	-0.0210823	0.000457829	-0.0370332
1867	CUST_46_PI380538646	zams23_A04_016.ab1	zams23_A04_016.ab1	0	0	0.26103	0	-0.208419	0	0	0
1868	CUST_9237_PI379238085	Contig0344	Contig0344	-0.0065411	-0.0241731	0.0816492	-0.0372825	-0.118194	0.0423896	0.0388524	0.0224097
1869	CUST_7588_PI379238085	3508527_2	3508527_2	0	0.378449	0.408376	0	-0.801478	0	0	0
1870	CUST_1132_PI379238085	Contig0448	Contig0448	0.151134	-0.0161942	0.275827	-0.0765107	0.0797749	0.0374098	0.0519836	0.154982
1871	CUST_104_PI380538648	zamn01_O10_033.ab1	zamn01_O10_033.ab1	0	-0.292216	0.186979	0	0	0	0	0
1872	RC11	RC11	RC11	0	0	0.281098	0	0	-0.0857241	0	0
1873	CUST_203_PI380538650	zamn07_E20_076.ab1	zamn07_E20_076.ab1	0	0.0787866	0.140813	0	0	0	0	0
1874	CUST_8289_PI379238085	3496018_2	3496018_2	-0.204364	0.214929	0.0172953	0	0	-0.19854	0	0
1875	CUST_5373_PI379238085	3498161_1	3498161_1	0	0.0758117	0	0	0	0	0	0
1876	CUST_6578_PI379238085	3496164_1	3496164_1	0	0.33482	0	0	0	0	0	0
1877	CUST_420_PI380538646	zams23_G10_041.ab1	zams23_G10_041.ab1	0	0	0	0	0	0	0	0
1878	CUST_105_PI379238089	Contig0666	Contig0666	-0.00793674	0.00501538	0.172622	-0.0145075	0.0332526	0.0238972	0.0753435	0.0537503
1879	CUST_8942_PI379238085	3497601_2	3497601_2	0.00481899	0.0677327	0.00770392	-0.0434763	-0.0630908	0.0390533	0.00443167	0.00801949
1880	CUST_3680_PI379238085	3510119_2	3510119_2	0	0.0393997	0	0	0	-0.0529335	0	0
1881	CUST_4235_PI379238085	3503555_1	3503555_1	0	0	0	0	0	0.226963	0	0
1882	CUST_2325_PI379238085	3504145_2	3504145_2	0	0.113574	0	0	0	-0.101356	0	0
1883	CUST_878_PI379238085	Contig0944	Contig0944	0	-0.0603257	0	0	0	0	0	0
1884	CUST_560_PI380538646	zams23_G05_025.ab1	zams23_G05_025.ab1	0	0.14092	0	0.597704	0	0	0	0
1885	CUST_1949_PI379238085	Contig0845	Contig0845	-0.0455446	-0.049345	-0.151047	0.368043	-0.147139	-0.0290109	-0.0351495	-0.160653
1886	CUST_4815_PI379238085	Contig0655	Contig0655	0	0.406859	0	0	0	-0.163101	0	0
1887	CUST_4622_PI379238085	#N/A	#N/A	-0.00240011	-0.114047	0.0467702	0.543259	0.301847	0.111764	0.120008	-0.0168897
1888	CUST_290_PI380538644	#N/A	#N/A	0.0693013	0.0059728	-0.13947	0.0708746	0.110301	0.0172729	-0.141281	-0.193766
1889	CUST_5591_PI379238085	3502527_1	3502527_1	0.13691	0.134593	-0.049589	0.476677	0.273513	0.136186	0.0319848	0.145996
1890	CUST_7994_PI379238085	3499782_1	3499782_1	-0.154763	-0.136727	-0.0226138	0.00851711	0.155586	0.00503975	-0.00642765	-0.0614386
1891	CUST_700_PI379238085	3497639_2	3497639_2	0.00867898	-0.141505	-0.0843802	0.116595	0.0132449	-0.0651042	0.14232	-0.363117
1892	CUST_8978_PI379238085	3497018_1	3497018_1	-0.11319	-0.0893071	-0.258078	0.445576	0.23579	-0.123062	0.12171	-0.110648
1893	CUST_577_PI380538646	zams24_K20_070.ab1	zams24_K20_070.ab1	-0.0435263	0.0236448	0	0	0	0.248793	0	0
1894	CUST_300_PI379238089	Contig0590	Contig0590	-0.394753	0.282473	0	0	0	0.00640175	0	0
1895	CUST_5926_PI379238085	3503250_2	3503250_2	0.235813	0.0824187	0	0	0	-0.0109386	0.0861309	0
1896	CUST_221_PI380538640	#N/A	#N/A	0.00851278	-0.0225146	0.0123399	0.0567647	0.235015	0.0337434	0.116764	0.0438794
1897	CUST_2045_PI379238085	Contig0875	Contig0875	0.137301	0.0734602	0.0391371	0.197415	0.30337	0.0569216	0.107527	0.0231093
1898	CUST_83_PI380567544	DQ827719.1	DQ827719.1	0	0	0	0	0	0	0	0
1899	CUST_3469_PI379238085	Contig0935	Contig0935	0	0.204772	0	0	0	0	0	0
1900	CUST_490_PI379238085	#N/A	#N/A	0.129068	-0.0580486	0	0	0.262927	0.0452824	-0.171142	-0.0566327
1901	CUST_216_PI380538640	Contig0270_ext	Contig0270_ext	0.0176428	-0.0351948	-0.0506438	0.112233	0.324396	0.0552756	0.130989	0.15899
1902	CUST_5_PI380538640	Contig0433	Contig0433	0	0	0	0	0	0	0	0
1903	CUST_4963_PI379238085	3506260_1	3506260_1	0	0.270807	0	0	0	-0.112009	0	0
1904	CUST_4820_PI379238085	#N/A	#N/A	0.140926	0.151385	-0.0711547	0.139343	0.217419	0.034665	0.159701	0.127623
1905	CUST_8750_PI379238085	Contig0078	Contig0078	-0.181771	-0.16877	-0.0921198	-0.0194297	0.149298	-0.0576101	0.0124912	-0.0769003
1906	CUST_107_PI380538650	zamn04_D09_045.ab1	zamn04_D09_045.ab1	0.00817341	0.046852	0	0	0	0	0	0
1907	CUST_298_PI380538642	Contig0106	Contig0106	0.10306	0.103853	0.0173841	0.0738762	0.0894352	0.0654159	0.0748152	-0.0818326
1908	CUST_118_PI380538648	zamn04_A14_063.ab1	zamn04_A14_063.ab1	0	0	0	0	0	0	0.249412	0
1909	CUST_3991_PI379238085	3505109_1	3505109_1	-0.136729	-0.120449	-0.146862	-0.0724804	0.129597	-0.0449138	-0.0374875	-0.0419905
1910	CUST_3705_PI379238085	Contig0998	Contig0998	0	0	0	0	0	0.402193	0	0
1911	CUST_6334_PI379238085	Contig0843	Contig0843	0.0510517	0.0557938	-0.18829	-0.0322929	0.320402	0.00359289	-0.0290528	-0.0361599
1912	CUST_231_PI379238087	zaFBplate1_I08_024.ab1	zaFBplate1_I08_024.ab1_F	-0.548067	-0.028376	0	-0.120471	0	0.173874	-0.0616608	-0.056048
1913	CUST_2804_PI379238085	3505996_1	3505996_1	-0.0466311	0.299942	0	-0.0694655	0.104922	-0.187498	0.0898537	-0.156708
1914	CUST_4583_PI379238085	3498100_1	3498100_1	0	0	0	0	-0.0321758	-0.0271215	-0.261023	0
1915	CUST_3321_PI379238085	Contig0580	Contig0580	-0.080824	-0.0732398	-0.266773	-0.115953	0.131283	-0.122431	-0.107477	-0.00872282
1916	CUST_2420_PI379238085	3497154_1	3497154_1	0.0635209	0.0390582	0.00201224	0.0760958	0.314391	0.0664338	0.0453116	-0.0193362
1917	CUST_4_PI379238087	zaFBplate1_N14_051.ab1	zaFBplate1_N14_051.ab1_F	-0.0252378	-0.0365427	0.0104205	0.0861069	0.335736	0.0611172	0.047082	0.0401887
1918	CUST_507_PI380538646	zams23_E23_092.ab1	zams23_E23_092.ab1	0.051547	0.0645603	-0.0109126	0.0762555	0.373419	0.0762655	0.0798817	0.109083
1919	CUST_7041_PI379238085	3505252_1	3505252_1	-0.0827373	-0.0481304	0	0	0.383311	-0.0698858	-0.0785679	-0.0369749
1920	CUST_3828_PI379238085	#N/A	#N/A	0.436706	-0.0549582	-0.280156	0	-0.033357	0.259124	-0.144907	0.112476
1921	CUST_3134_PI379238085	3500083_1	3500083_1	0.256892	0.118423	-0.238137	0	0.422319	0.0394014	0.0498197	-0.0331076
1922	CUST_1534_PI379238085	Contig0795	Contig0795	0	0	0	0	0	0	0	0
1923	CUST_619_PI379238085	3509741_2	3509741_2	-0.0452573	0.00667415	0.0521729	0.0393859	0.29435	-0.0198411	0.0598773	-0.0705201
1924	CUST_9045_PI379238085	3508825_2	3508825_2	0	0	0	0	0	0	0	-0.263271
1925	CUST_9293_PI379238085	3510637_1	3510637_1	-0.0140037	0.0566156	-0.0987222	-0.0907497	0.178641	0.0322358	0.114143	-0.0190044
1926	CUST_7253_PI379238085	Contig0656	Contig0656	0	0	0	0	0	0	0	-0.175003
1927	CUST_45_PI380567544	Ph_tinman,	Ph_tinman,	0	0	0	0	0	0	0	0.00415983
1928	CUST_165_PI380538646	zams25_E14_059.ab1	zams25_E14_059.ab1	0	0.357105	0	0	0	0	0	-0.213337
1929	CUST_1788_PI379238085	Contig0976_ext	Contig0976_ext	0.226928	0	0	0	0	0	0	0
1930	CUST_5212_PI379238085	Contig0881	Contig0881	-0.0260997	-0.0131134	-0.086364	-0.0840904	-0.161374	-0.0715382	-0.14368	-0.111093
1931	CUST_6561_PI379238085	3498639_2	3498639_2	0.0669547	0.0415622	-0.371534	-0.404362	-0.627523	-0.185204	-0.209779	-0.235193
1932	CUST_154_PI380538638	Contig0842	Contig0842	0.032758	0.0100918	0.126013	0.0785457	-0.0224418	0.0718227	0.112607	0.0133079
1933	CUST_2465_PI379238085	3497487_4	3497487_4	0.10845	0.107369	0.0500579	-0.0254148	-0.10193	0.0388154	0.0664298	-0.0810125
1934	CUST_3294_PI379238085	#N/A	#N/A	0.282577	0.0811682	0	0	0	0	0	-0.0853974
1935	CUST_69_PI380567544	Ph_Wnt-C,	Ph_Wnt-C,	0	0	0	0	0	-0.290023	0	-0.0870571
1936	CUST_8379_PI379238085	3506890_1	3506890_1	0	0.269488	0	0	0	0.0184059	0	-0.240681
1937	CUST_102_PI380567544	Ph_GATA,	Ph_GATA,	0	0.00788688	0	0	0	0	0	-0.25625
1938	CUST_541_PI380538646	#N/A	#N/A	-0.0658028	-0.0743924	-0.00784095	-0.0360671	-0.180692	-0.0530097	-0.00012771	-0.0594341
1939	CUST_167_PI380538648	Contig0523	Contig0523	0.0162361	0.00707395	0.133055	0.074808	-0.0124644	0.0911082	0.087374	0.0296318
1940	CUST_2518_PI379238085	Contig0558	Contig0558	0.145049	0.0941636	0.103208	0.0497477	-0.0404043	0.0561838	0.0258103	0.0243272
1941	CUST_574_PI379238085	3497370_1	3497370_1	-0.11233	-0.198303	0.00406624	-0.430249	-0.2294	-0.0998399	-0.153189	-0.0984965
1942	CUST_653_PI379238085	3507731_2	3507731_2	0.153952	0.168965	0.0872128	0.0164067	0.0203809	0.0285855	0.0577242	-0.00056402
1943	CUST_3254_PI379238085	3502060_1	3502060_1	0	-0.0228066	0.218992	0	0	-0.189383	0	0
1944	CUST_8783_PI379238085	#N/A	#N/A	0.0750885	0.154427	0.082066	-0.051243	0.318234	-0.0173811	0.00548661	-0.0180553
1945	CUST_332_PI380538648	#N/A	#N/A	0.0155969	-0.0733468	0.104964	-0.00914317	0.384172	0.0366479	0.0381854	0.0397094
1946	CUST_750_PI379238085	3498589_1	3498589_1	0.454859	0.202722	0.0857173	0	0.22828	0.0166263	-0.223593	-0.0394616
1947	CUST_12_PI380567544	DQ917570.1	DQ917570.1	0.00988276	-0.0157795	0.00823775	-0.121565	0.0811733	-0.0390171	-0.00161652	-0.0655305
1948	CUST_2979_PI379238085	Contig0769	Contig0769	-0.0335335	-0.0748238	-0.0146502	-0.113531	0.13627	-0.0549616	-0.0237953	-0.0824128
1949	CUST_1512_PI379238085	3497074_2	3497074_2	0.0321185	-0.00107207	0.0869192	-0.382353	-0.902696	0.133137	0.14312	-0.258103
1950	CUST_492_PI380538650	zamn07_J17_071.ab1	zamn07_J17_071.ab1	0	-0.26894	0.0724553	0	-0.585782	0.172524	0	0
1951	CUST_6802_PI379238085	Contig0487	Contig0487	0.0556086	-0.099559	0.0941042	-0.160647	0.165553	-0.00338909	-0.00656133	0.0245944
1952	CUST_8987_PI379238085	3507012_1	3507012_1	0.0877941	0.0264998	0.00207393	-0.275237	-0.160807	-0.0456408	-0.0332736	-0.12537
1953	CUST_9339_PI379238085	3506690_1	3506690_1	0.0176944	-0.0442571	0.115612	-0.0477768	-0.0404908	0.00783339	0.0223879	0.0209688
1954	CUST_158_PI380538640	Contig0360	Contig0360	0.0686134	0.0557708	-0.028358	-0.163543	-0.140888	-0.0551274	-0.0582048	-0.112868
1955	CUST_4393_PI379238085	Contig0026	Contig0026	-0.0422322	-0.0176229	0.161518	-0.143342	-0.0559196	-0.045367	-0.0354594	-0.049708
1956	CUST_2236_PI379238085	Contig0334	Contig0334	-0.00376563	0.0028672	0.24365	-0.039686	0.0171466	0.0301745	0.0154265	0.0361668
1957	CUST_4462_PI379238085	3495957_3	3495957_3	-0.0768466	-0.221344	0.111039	-0.0491018	-0.0691811	-0.0362688	0.0744021	-0.184803
1958	CUST_12_PI379238087	Contig0314	Contig0314	0	0	0.1522	0	0	0	0	0
1959	CUST_60_PI380538650	Contig0971	Contig0971	0	-0.012861	0.0752755	0	0	0	0	0
1960	CUST_8383_PI379238085	Contig0346	Contig0346	0	0.157986	0	0	0	-0.0909939	0.141943	0
1961	CUST_6266_PI379238085	3501133_2	3501133_2	0.105937	0.127799	0.152798	0.181692	0.148303	0.143986	0.110845	0.163258
1962	CUST_441_PI380538648	Contig0084_ext	Contig0084_ext	0.0761264	0.038869	-0.0205724	0.0604245	0.0290493	-0.00671478	-0.0333476	-0.0274668
1963	CUST_8546_PI379238085	Contig0354	Contig0354	0.121683	0.104817	0.0546996	0.053458	0.0320218	0.0299719	0.0238738	0.0578394
1964	CUST_7032_PI379238085	Contig0827	Contig0827	-0.141653	-0.106526	-0.0518455	-0.136313	-0.356486	-0.0733203	0.0513901	-0.162257
1965	CUST_491_PI380538644	Contig0116_ext	Contig0116_ext	0	0.16737	0	0	0	0	0	0
1966	CUST_66_PI380567544	Ph_Wnt-C,	Ph_Wnt-C,	0	-0.2714	0	0.33853	0	0.178506	0	0
1967	CUST_4863_PI379238085	Contig0692	Contig0692	0.0818222	0.0941541	-0.17746	-0.103137	-0.0131493	0.0555632	0.0922973	-0.07902
1968	CUST_270_PI379238089	zaFBplate1_K20_070.ab1	zaFBplate1_K20_070.ab1_R	0.0490852	0.0764903	-0.144388	-0.0769376	-0.115874	0.0283781	-0.018983	-0.168924
1969	CUST_5360_PI379238085	#N/A	#N/A	0.0586242	0.00928139	-0.0251328	0.371957	0.21626	0.000687204	0.0342759	-0.0460622
1970	CUST_528_PI380538646	zams24_O18_065.ab1	zams24_O18_065.ab1	0.162943	0.0269972	0	0.539446	0	0.186868	-0.0859204	0
1971	CUST_7_PI380538644	#N/A	#N/A	0	0	0	0.908693	0	0.476852	0	0
1972	CUST_6399_PI379238085	Contig0719_ext	Contig0719_ext	-0.00582226	-0.058722	0.0632096	0.0899496	0.239769	0.0592296	0.0416236	-0.0410696
1973	CUST_2838_PI379238085	3509176_1	3509176_1	0	0.501379	0	0.817959	0	0.126898	0	0
1974	CUST_7436_PI379238085	Contig0994	Contig0994	-0.179091	-0.0854814	-0.154312	0.188786	0.218991	0.0329144	0.073123	-0.112324
1975	CUST_287_PI380538644	#N/A	#N/A	0	0	0	0.439295	0	0	0	0
1976	CUST_476_PI379238085	3498508_1	3498508_1	0.220511	0.0787578	-0.135298	0.00666846	0.240045	-0.0592417	-0.00414974	-0.0504932
1977	CUST_6674_PI379238085	Contig0551	Contig0551	0.148654	-0.0912981	0.0796788	0.0160887	0.158992	-0.047846	0.0179351	-0.0408112
1978	CUST_6176_PI379238085	3498447_2	3498447_2	0.0788563	0.0454045	0.0172571	0.19848	0.375606	0.0935204	0.155459	0.0115086
1979	CUST_81_PI380567544	DQ827719.1	DQ827719.1	0	0.185503	0	0	0	0	0	0
1980	CUST_150_PI380538640	#N/A	#N/A	0	-0.29567	0	0	0	0	0	0
1981	CUST_3544_PI379238085	3500682_2	3500682_2	0.0712684	0.357354	0	0.477191	0	-0.317973	0.357811	0.076737
1982	CUST_288_PI379238087	Contig0306	Contig0306	-0.0818422	-0.0781815	0.024937	-0.0345226	0.0846001	-0.0615733	0.020472	-0.0328685
1983	CUST_1720_PI379238085	3498981_2	3498981_2	0	0	0	0	0	0.0171214	0	0
1984	CUST_89_PI380538648	zamn04_C17_077.ab1	zamn04_C17_077.ab1	0	0	0	0	0	0	0	0
1985	CUST_3946_PI379238085	3497772_2	3497772_2	-0.0358018	-0.075488	-0.0621896	0.00686615	0.156356	0.0184117	0.0309965	0.0174141
1986	CUST_349_PI380538648	zamn02_D10_045.ab1	zamn02_D10_045.ab1	0	0	0	0	0	-0.437423	0	0
1987	CUST_77_PI380567544	Ph_brachyury	Ph_brachyury	0	0	0	0	0	0	0	0
1988	CUST_28_PI380538640	#N/A	#N/A	-0.0269822	0.0107771	-0.0358446	0.1307	0.0432873	0.00645086	0.0675025	-0.0138074
1989	CUST_1485_PI379238085	Contig0600	Contig0600	-0.0747301	-0.0461425	-0.0922924	-0.0151598	0.149336	-0.0200367	-0.0205635	-0.106105
1990	CUST_5980_PI379238085	3498714_1	3498714_1	-0.112516	-0.0815299	-0.148998	-0.0993449	0.163388	0.0367792	0.0185811	-0.0176562
1991	CUST_37_PI379238087	Contig0520	Contig0520	-0.275163	0.0538216	0	0	0.135064	0.0898382	-0.00111764	0
1992	CUST_5766_PI379238085	3506386_1	3506386_1	0	-0.224351	0	0	0	0.0284726	0	0
1993	CUST_31_PI380567544	Ph_Wnt-Gr3,	Ph_Wnt-Gr3,	0	0	0	0	-0.0215724	-0.0494905	0	0
1994	CUST_45_PI380567544	Ph_tinman,	Ph_tinman,	0	0	0	0	0	0	0	0
1995	CUST_3273_PI379238085	3502393_2	3502393_2	0	0	0	0	0	0.184241	0	0
1996	CUST_103_PI380567544	Ph_GATA,	Ph_GATA,	0	0	0	0	0	0	-0.239116	0
1997	ETG02_36680	ETG02_36680	ETG02_36680	0	-0.321292	0	0	0	0	0	-0.101219
1998	CUST_8787_PI379238085	3500564_1	3500564_1	0.0426294	0.0505885	-0.0851299	-0.0465728	0.149364	-0.0421902	0.00977325	-0.0122064
1999	CUST_9235_PI379238085	3506757_2	3506757_2	0.163013	0.0854835	0.00829763	0.0792248	0.417284	0.0991722	0.0901638	0.121748
[truncated: 13,746 more rows]

## Sheet: processed_annotated_results
ControlType	TargetContig	Sequence description	min. eValue	GOs	MultiSpot	MultiProbe	logFC	AveExpr	t	P.Value	adj.P.Val	B
0	3495773_1	nadh dehydrogenase subunit 1	8.89e-104	C:mitochondrion; P:oxidation reduction; F:oxidoreductase activity; C:integral to membrane; C:membrane; F:NADH dehydrogenase (ubiquinone) activity	2	2	0.0697156	15.7998	1.52182	0.156491	1	-5.80865
0	3495778_1	nudix (nucleoside diphosphate linked moiety x)-type motif 1	3.17e-34	P:response to oxidative stress; P:dGTP catabolic process; F:hydrolase activity; C:cytoplasm; P:DNA repair; C:C; F:protein binding; F:8-oxo-7,8-dihydroguanine triphosphatase activity; F:GTPase activity	2	2	-0.0539354	7.38222	-1.03397	0.323524	1	-6.39211
0	3495780_1	dead (asp-glu-ala-asp) box polypeptide 27	5.44e-94	F:helicase activity; P:auxin biosynthetic process; C:nucleus; F:hydrolase activity; F:nucleic acid binding; F:nucleotide binding; F:F; F:ATP binding; F:ATP-dependent helicase activity; C:C; F:protein binding; P:P	2	2	-0.0712811	9.28725	-1.50922	0.15964	1	-5.82568
0	3495782_1	lamin	4.91e-70	P:startle response; P:regulation of cell adhesion; P:mesoderm development; P:nuclear envelope organization; P:terminal branching, open tracheal system; C:intermediate filament; P:brain morphogenesis; P:embryonic morphogenesis; C:nuclear lamina; P:peripheral nervous system development; C:lipid particle; P:chromatin silencing; P:regulation of cell migration; P:locomotion involved in locomotory beha…	2	2	-0.102635	6.74323	-2.25442	0.0457191	1	-4.6913
0	3495782_2	lamin	6.76e-59	C:intermediate filament; F:structural molecule activity	2	2	0.0701345	11.8661	1.74601	0.108861	1	-5.49124
0	3495785_1	es1 protein	1.12e-71	C:mitochondrion; F:F; P:P; C:centriole; C:C	2	2	-0.0610395	11.2432	-1.13263	0.281644	1	-6.28784
0	3495798_2	clathrin light chain	8.25e-31	C:clathrin coat of trans-Golgi network vesicle; P:vesicle-mediated transport; F:structural molecule activity; P:intracellular protein transport; F:protein binding; C:clathrin coat of coated pit	2	2	0.0450864	11.5117	0.99243	0.342485	1	-6.43368
0	3495803_1	heterogeneous nuclear ribonucleoprotein	3.82e-69	F:nucleic acid binding; F:nucleotide binding; C:ribonucleoprotein complex	2	2	0.103348	14.299	1.74741	0.108608	1	-5.48917
0	3495808_3	protein yif1b (yip1-interacting factor homolog b)	4.24e-42	P:vesicle-mediated transport; C:integral to membrane; C:endoplasmic reticulum; C:membrane; C:Golgi apparatus; P:protein transport; P:transport	2	2	-0.00898026	7.30405	-0.19975	0.84535	1	-6.92193
0	3495809_3	isochorismatase domain-containing protein mitochondrial precursor	5.14e-60	C:mitochondrion; F:isochorismatase activity; P:metabolic process; F:hydrolase activity; F:catalytic activity; P:P; F:protein binding; F:identical protein binding	2	2	-0.137451	11.8386	-2.53679	0.0277886	1	-4.2144
0	3495814_1	insulin-like growth factor binding protein 7	2.85e-11	P:cellular response to hormone stimulus; P:response to cortisol stimulus; P:regulation of cell growth; P:embryo implantation; P:regulation of steroid biosynthetic process; C:extracellular region; F:insulin-like growth factor binding; P:response to heat; F:protein binding; P:negative regulation of cell proliferation; P:response to retinoic acid; P:response to organic cyclic substance; P:cell adhes…	2	2	-0.156542	10.3896	-2.50549	0.0293743	1	-4.26803
0	3495815_1	transport protein sec61 subunit gamma	2.11e-28	F:protein transporter activity; P:intracellular protein transport; P:reproduction; P:nematode larval development; F:F; P:protein targeting; C:endoplasmic reticulum membrane; C:integral to membrane; C:membrane; P:ovulation; P:embryonic development ending in birth or egg hatching; C:endoplasmic reticulum; F:P-P-bond-hydrolysis-driven protein transmembrane transporter activity; P:growth; P:protein t…	2	2	-0.184531	9.80194	-2.73588	0.0195015	1	-3.86965
0	3495816_3	red protein	1.14e-54	P:cell-cell signaling; C:extracellular space; C:soluble fraction; P:immune response; C:nucleus	2	2	-0.110422	9.79879	-2.14203	0.0556051	1	-4.87575
0	3495821_5	ras-related c3 botulinum toxin substrate 1 (rho small gtp binding protein rac1)	9.59e-102	P:regulation of synapse organization; P:Rac protein signal transduction; P:actin filament polymerization; F:protein binding; P:regulation of respiratory burst; P:hemocyte development; P:regulation of cell migration; P:cell proliferation; P:ventral cord development; P:axonal fasciculation; P:localization within membrane; P:response to wounding; P:actin filament bundle assembly; P:axon guidance; P:…	2	2	-0.0366814	8.33713	-0.733856	0.478508	1	-6.65922
0	3495823_1	methionine-trna synthetase	2.55e-76	F:ligase activity; P:tRNA aminoacylation for protein translation; P:lysosome organization; F:methionine-tRNA ligase activity; C:mitochondrion; F:nucleotide binding; C:cytoplasm; P:translation; F:ATP binding; C:mitochondrial matrix; P:methionyl-tRNA aminoacylation; F:aminoacyl-tRNA ligase activity	2	2	-0.0244822	6.8383	-0.490433	0.63354	1	-6.81481
0	3495823_2	methionine-trna synthetase	3.79e-56	F:ligase activity; P:tRNA aminoacylation for protein translation; C:mitochondrion; P:lysosome organization; F:methionine-tRNA ligase activity; F:nucleotide binding; C:cytoplasm; P:translation; F:ATP binding; P:methionyl-tRNA aminoacylation; F:aminoacyl-tRNA ligase activity	2	2	-0.0933997	6.96179	-1.33689	0.208463	1	-6.04895
0	3495829_3	glutamyl-prolyl trna synthetase isoform 2	3.03e-136	F:ligase activity; F:SUMO binding; P:auxin biosynthetic process; P:tRNA aminoacylation for protein translation; F:proline-tRNA ligase activity; F:nucleotide binding; C:cytoplasm; P:translation; F:ATP binding; F:glutamate-tRNA ligase activity; P:prolyl-tRNA aminoacylation; C:aminoacyl-tRNA synthetase multienzyme complex; F:aminoacyl-tRNA ligase activity; F:ligase activity, forming aminoacyl-tRNA a…	1	1	0.0446719	7.41284	0.707204	0.494266	1	-6.67904
0	3495830_7	ubiquitin-conjugating enzyme e2 a	1.86e-79	P:response to UV; F:ubiquitin protein ligase binding; C:nuclear chromatin; P:positive regulation of cell proliferation; P:reproduction; P:ubiquitin-dependent protein catabolic process; P:in utero embryonic development; P:nematode larval development; F:F; F:ATP binding; P:maternal process involved in female pregnancy; P:protein ubiquitination; F:ligase activity; P:growth; F:ubiquitin-protein ligas…	2	2	-0.234954	8.45173	-3.47804	0.00522675	0.696213	-2.56018
0	3495834_2	transcription elongation factor	3.72e-46	F:translation elongation factor activity; P:positive regulation of transcription; F:chromatin binding; P:non-covalent chromatin modification; F:zinc ion binding; F:positive transcription elongation factor activity; C:nucleus	2	2	-0.342262	11.5521	-6.60012	4.01485e-05	0.0312541	2.41978
0	3495836_1	phosphopantothenoylcysteine decarboxylase	2.01e-26	P:coenzyme A biosynthetic process; F:F; F:phosphopantothenoylcysteine decarboxylase activity; F:catalytic activity; P:P; F:carboxy-lyase activity; F:lyase activity; C:C	2	2	-0.0781395	10.7737	-1.52669	0.155287	1	-5.80204
0	3495840_1	39s ribosomal protein mitochondrial precursor	1.88e-53	C:nuclear membrane; F:structural constituent of ribosome; C:mitochondrion; P:translation; C:large ribosomal subunit; C:ribosome; C:nucleus; C:intracellular	2	2	-0.156365	8.6025	-3.39847	0.00601121	0.749304	-2.70083
0	3495840_2	39s ribosomal protein mitochondrial precursor	1.08e-63	C:nuclear membrane; F:structural constituent of ribosome; C:mitochondrion; P:translation; C:large ribosomal subunit; C:ribosome; C:nucleus; C:intracellular	2	2	-0.129624	11.449	-2.49362	0.0299988	1	-4.28834
0	3495845_2	s-adenosylmethionine synthetase isoform type-1	6.2e-21	F:transferase activity; P:S-adenosylmethionine biosynthetic process; P:auxin biosynthetic process; P:circadian rhythm; P:response to drug; F:nucleotide binding; C:cytoplasm; P:response to light stimulus; P:one-carbon metabolic process; F:ATP binding; F:methionine adenosyltransferase activity; C:C; F:protein binding; P:response to cAMP; P:response to hormone stimulus; F:metal ion binding; F:magnes…	2	2	-0.1161	12.0221	-1.61313	0.135237	1	-5.68257
0	3495852_2	proteophosphoglycan ppg4	0.00029	0	2	2	-0.242685	11.3392	-5.03319	0.000391566	0.136395	0.0814724
0	3495854_1	endonuclease-reverse transcriptase	3.46e-13	F:RNA binding; P:RNA-dependent DNA replication; F:RNA-directed DNA polymerase activity	2	2	0.199338	7.32494	3.99491	0.00213777	0.392092	-1.65492
0	3495855_1	u2 small nuclear ribonucleoprotein a	2.66e-68	F:nucleic acid binding; C:ribonucleoprotein complex; F:protein binding	2	2	0.104722	10.9585	2.16842	0.053115	1	-4.83276
0	3495861_2	protein phosphatase	6.94e-14	F:hydrolase activity; F:catalytic activity; F:phosphoprotein phosphatase activity	1	1	0.110011	9.74829	1.15729	0.27186	1	-6.26061
0	3495861_3	abc transporter -related protein	1.32e-08	F:kinase activity	2	2	0.0805394	7.23525	1.4352	0.179266	1	-5.92383
0	3495863_1	pterin-4-alpha-carbinolamine dehydratase	2.91e-28	P:protein homotetramerization; P:protein heterooligomerization; C:nucleus; C:mitochondrion; F:phenylalanine 4-monooxygenase activity; C:cytoplasm; P:tetrahydrobiopterin biosynthetic process; F:lyase activity; F:protein binding; F:4-alpha-hydroxytetrahydrobiopterin dehydratase activity; P:transcription; P:regulation of transcription	2	2	-0.120048	8.17027	-2.0948	0.0603393	1	-4.95215
0	3495867_1	microsomal glutathione s-transferase 3	1.37e-38	F:transferase activity; C:integral to membrane; C:membrane; P:response to organic nitrogen; C:microsome; C:C; F:glutathione peroxidase activity; C:endoplasmic reticulum; F:glutathione transferase activity; P:P	2	2	0.182072	8.75366	2.84252	0.0161257	1	-3.68305
0	3495868_1	prolyl endopeptidase	0	F:endopeptidase activity; F:serine-type endopeptidase activity; F:metalloendopeptidase activity; C:mitochondrion; C:nucleus; F:hydrolase activity; F:peptide binding; C:cytoplasm; F:zinc ion binding; F:metallopeptidase activity; F:serine-type peptidase activity; F:catalytic activity; F:peptidase activity; P:proteolysis; P:protein metabolic process; F:metal ion binding; C:cytosol	2	2	0.0571279	7.38307	1.00117	0.338431	1	-6.42505
0	3495870_1	dna polymerase gamma	9.96e-147	P:DNA synthesis involved in DNA repair; P:mismatch repair; F:exonuclease activity; C:mitochondrial inner membrane; P:mitochondrial DNA replication; F:protease binding; F:DNA binding; P:DNA-dependent DNA replication; P:DNA replication; C:mitochondrial nucleoid; F:DNA-directed DNA polymerase activity; C:mitochondrion; P:DNA metabolic process; F:nucleotidyltransferase activity; P:base-excision repai…	2	2	0.17354	11.2002	4.20444	0.00150049	0.301103	-1.29424
0	3495871_2	exonuclease domain containing 1	8.46e-43	F:hydrolase activity; F:nucleic acid binding; F:zinc ion binding; F:F; F:exonuclease activity; C:C; C:intracellular; F:metal ion binding; P:P	2	2	-0.0524896	7.06543	-0.943068	0.366058	1	-6.48122
0	3495875_2	kinetochore associated 1	2.45e-36	C:nucleus; P:mitosis; P:regulation of exit from mitosis; C:condensed chromosome kinetochore; C:kinetochore; C:cytoplasm; F:F; P:mitotic cell cycle checkpoint; P:cell division; C:C; C:spindle pole; P:protein complex assembly; F:protein binding; P:P; P:cell cycle; C:kinetochore microtubule; C:cytoskeleton	2	2	0.333374	10.8954	4.9687	0.000433234	0.144359	-0.0223325
0	3495878_1	dna-dependent protein kinase catalytic subunit	5.18e-08	F:transferase activity; F:DNA-dependent protein kinase activity; C:nucleus; F:DNA binding; F:nucleotide binding; F:ATP binding; F:RNA-directed DNA polymerase activity; F:RNA binding; F:kinase activity; P:double-strand break repair via nonhomologous end joining; P:DNA repair; P:RNA-dependent DNA replication; F:phosphotransferase activity, alcohol group as acceptor	2	2	-0.0239824	6.81064	-0.425209	0.678948	1	-6.84649
0	3495882_2	cuticular protein	8.26e-11	F:chitin binding; P:chitin metabolic process; C:extracellular region	2	2	0.0221886	6.71427	0.358266	0.726979	1	-6.87446
0	3495882_3	cuticular protein	1.79e-10	F:chitin binding; P:chitin metabolic process; C:extracellular region	2	2	0.00123942	6.61264	0.0259662	0.979753	1	-6.9431
0	3495886_2	electron transfer flavoprotein subunit mitochondrial precursor	5.43e-111	C:mitochondrion; F:oxidoreductase activity; F:electron carrier activity; C:mitochondrial matrix; P:electron transport chain; P:transport; F:FAD binding	1	1	-0.218647	11.6899	-2.84892	0.0159429	1	-3.67182
0	3495887_1	domain-containing protein	7.69e-20	P:flocculation; P:pathogenesis; C:outer membrane	2	2	0.0623463	6.60659	0.691746	0.503549	1	-6.69023
0	3495892_1	homology subfamily a member 5	4.16e-67	F:binding; P:reproduction	2	2	-0.165479	10.3268	-3.34045	0.00665843	0.809986	-2.80349
0	3495895_1	adp-ribosylation factor 1	1.44e-99	C:cytosol; P:regulation of cell shape; P:post-Golgi vesicle-mediated transport; P:small GTPase mediated signal transduction; C:Golgi membrane; P:retrograde vesicle-mediated transport, Golgi to ER; F:receptor signaling protein activity; P:protein amino acid ADP-ribosylation; P:cell adhesion; P:neurotransmitter secretion; F:protein binding; P:COPI coating of Golgi vesicle; F:GTPase activity; C:peri…	2	2	0.111574	8.69833	2.0138	0.0693553	1	-5.08147
0	3495898_2	dna polymerase delta subunit 2	4.93e-30	F:DNA-directed DNA polymerase activity; P:DNA replication; P:nucleotide-excision repair, DNA gap filling; C:nucleoplasm; F:protein binding	2	2	-0.565352	8.20532	-9.55175	1.24193e-06	0.00272586	5.93952
0	3495898_4	polymerase (dna directed) delta regulatory subunit 50kda	1.95e-42	P:DNA replication; P:nucleotide-excision repair, DNA gap filling; C:nucleoplasm; F:protein binding; F:nucleotidyltransferase activity	2	2	-0.106822	9.12963	-2.09514	0.0603041	1	-4.9516
0	3495902_3	atpase aaa domain containing 3a	3.72e-93	C:mitochondrial inner membrane; F:protein binding; F:nucleotide binding	2	2	-0.200992	9.82402	-4.34733	0.00118241	0.260381	-1.05096
0	3495904_3	golgi-specific brefeldin a-resistance guanine nucleotide exchange factor 1	3.46e-09	F:transposase activity; P:DNA integration; P:transposition, DNA-mediated; F:DNA binding	2	2	-0.00284883	6.70049	-0.0579177	0.954861	1	-6.94165
0	3495906_2	actin	0	C:Ino80 complex; P:maintenance of protein location in cell; P:sperm individualization; P:auxin biosynthetic process; P:cytokinesis; P:mushroom body development; P:cytoskeleton organization; P:phagocytosis, engulfment; F:ATP binding; F:protein binding; F:structural constituent of cytoskeleton; C:actin filament; P:inter-male aggressive behavior; C:lipid particle	2	2	-0.00728205	6.79946	-0.130261	0.898731	1	-6.9343
0	3495908_1	acidic fibroblast growth factor intracellular binding protein	3.95e-75	C:cell part	2	2	0.213971	8.56805	4.31197	0.0012539	0.269934	-1.11095
0	3495909_1	subfamily member 10	5.11e-35	F:protein disulfide isomerase activity; F:heat shock protein binding; C:extracellular region; C:endoplasmic reticulum lumen; F:isomerase activity; P:protein folding; C:endoplasmic reticulum; P:cell redox homeostasis; F:unfolded protein binding	2	2	0.397611	11.9446	5.00986	0.000406125	0.138678	0.0439944
0	3495909_2	subfamily member 10	2.5e-51	F:protein binding	2	2	0.104725	8.37017	1.4612	0.172152	1	-5.88974
0	3495909_3	subfamily member 10	1.21e-47	F:protein binding	2	2	0.064133	6.95063	1.18334	0.261814	1	-6.23134
0	3495910_3	rna binding motif protein 4b	2.38e-12	F:binding; P:RNA processing; C:intracellular part	1	1	-0.0686625	13.1727	-1.0514	0.315801	1	-6.37424
0	3495911_1	surfeit 6	7.13e-07	F:heme transporter activity; P:respiratory chain complex IV assembly; C:nucleolus	2	2	0.00764541	10.1629	0.173984	0.865064	1	-6.92712
0	3495912_2	intracellular fatty acid binding protein	4.71e-31	F:lipid binding; F:binding; F:transporter activity; P:transport	1	1	-0.0524762	9.71428	-0.92411	0.375413	1	-6.49894
0	3495913_1	ubiquitin-like domain-containing ctd phosphatase 1	8.14e-102	F:hydrolase activity	2	2	-0.00513988	7.99872	-0.126754	0.901441	1	-6.93478
0	3495916_3	signal recognition particle receptor beta subunit	1.72e-37	P:chitin-based larval cuticle pattern formation; P:negative regulation of autophagy; P:endoplasmic reticulum unfolded protein response; P:lysosome organization	2	2	0.0643877	11.2319	1.46384	0.171442	1	-5.88625
0	3495921_1	laminin a	3.36e-46	P:cell migration; P:system development; P:regulation of cellular process; C:proteinaceous extracellular matrix	2	2	0.0367901	7.96714	0.86102	0.407749	1	-6.55567
0	3495924_3	dead box atp-dependent rna helicase	8.62e-54	P:auxin biosynthetic process; F:ATP-dependent helicase activity; F:ATP binding	2	2	-0.0428258	7.22173	-0.595078	0.563928	1	-6.75502
0	3495926_1	transposase homolog	1.02e-08	P:DNA metabolic process	2	2	0.00176277	7.9182	0.0334064	0.973954	1	-6.94286
0	3495927_1	acid phosphatase-1	7.26e-35	C:cell part	2	2	-0.0137774	6.60401	-0.283064	0.782426	1	-6.90029
0	3495930_2	growth arrest and dna-damage- gamma interacting protein 1	1.31e-20	P:cell cycle; C:nucleus	2	2	0.015439	9.09273	0.236299	0.817577	1	-6.91335
0	3495931_1	cg11966- partial	2.61e-26	F:zinc ion binding; F:nucleic acid binding; C:intracellular	2	2	-0.0579668	6.69614	-1.15116	0.274265	1	-6.26742
0	3495933_1	aspartylglucosaminidase	1.7e-79	F:protein self-association; C:lysosome; F:N4-(beta-N-acetylglucosaminyl)-L-asparaginase activity; P:protein deglycosylation; P:protein maturation	2	2	-0.0420184	6.65779	-0.840894	0.418453	1	-6.57303
0	3495943_2	transmembrane protein 48	4.38e-18	C:cell part; P:localization	2	2	-0.010988	8.18235	-0.147994	0.885046	1	-6.93163
0	3495950_5	elongation factor tu	6.47e-10	F:translation elongation factor activity; F:GTP binding; C:intracellular; P:translational elongation; F:GTPase activity	2	2	-0.038673	7.269	-0.726197	0.483004	1	-6.66499
0	3495951_2	heat shock protein 67b2	2.39e-20	F:thiosulfate sulfurtransferase activity; F:F; P:response to stress; F:transferase activity; P:P; C:C	2	2	-0.0508704	8.22771	-1.08717	0.300395	1	-6.33683
0	3495956_1	hemocyanin subunit 1	2.93e-133	P:transport; F:oxygen transporter activity; P:metabolic process; F:oxidoreductase activity	2	2	0.102045	6.74977	1.61967	0.133816	1	-5.67335
0	3495956_2	hemocyanin subunit 1	2.85e-108	P:transport; F:oxygen transporter activity; P:metabolic process; F:oxidoreductase activity	2	2	0.0337874	6.63565	0.714065	0.49018	1	-6.67401
0	3495957_3	juvenile hormone esterase	2.33e-56	F:hydrolase activity; F:carboxylesterase activity	2	2	-0.0766512	7.36631	-1.74012	0.109924	1	-5.4999
0	3495961_3	keratin associated protein 4-12 isoform 1	6.76e-05	C:nuclear pore; P:P; P:protein import into nucleus; C:C	2	2	-0.0335263	8.85114	-0.775297	0.454638	1	-6.62709
0	3495963_2	atp-dependent rna	2.08e-40	P:cellular process; F:binding; F:hydrolase activity	2	2	-0.0635387	8.31119	-1.46928	0.169988	1	-5.87905
0	3495964_1	proteophosphoglycan ppg4	4.12e-06	0	2	2	0.0404544	6.72184	0.815478	0.432238	1	-6.59444
0	3495970_1	uncharacterized conerved protein	3.66e-39	P:oxidation reduction; C:lipid particle; F:oxidoreductase activity; C:C	2	2	-0.0273874	9.00091	-0.53664	0.602286	1	-6.78975
0	3495971_1	cellular senescence inhibited gene protein	1.34e-22	F:structural constituent of ribosome; P:RNA processing; C:nucleus; P:translation; F:RNA binding; C:ribosome; C:nucleolus; P:regulation of protein localization; F:protein binding; C:intracellular	2	2	-0.0691696	10.4134	-1.42914	0.180962	1	-5.93173
0	3495973_2	dna polymerase delta subunit 3	4.31e-30	P:DNA metabolic process; F:transferase activity; C:nucleus	2	2	0.01042	8.12838	0.198552	0.846264	1	-6.92219
0	3495977_1	integrator complex subunit 4	7.66e-22	C:membrane coat; C:integrator complex; F:binding; P:snRNA processing; P:vesicle-mediated transport; P:intracellular protein transport; F:protein binding; C:nucleus	2	2	0.294792	9.70058	6.24302	6.54953e-05	0.0435647	1.91804
0	3495978_3	hypothetical protein BRAFLDRAFT_76038 [Branchiostoma floridae]	4.94e-50	F:nucleic acid binding; F:zinc ion binding; C:intracellular	2	2	-0.020334	6.85496	-0.327549	0.749451	1	-6.88573
0	3495979_1	trypsin	1.16e-66	F:peptidase activity	2	2	-0.00319234	6.5231	-0.044994	0.964925	1	-6.94237
0	3495982_1	fidgetin-like 1	2.09e-17	P:cellular metabolic process; F:hydrolase activity; F:nucleotide binding	2	2	0.051669	9.67093	0.876159	0.39982	1	-6.54237
0	3495982_2	fidgetin-like 1	3.02e-81	P:ATP metabolic process; F:hydrolase activity; F:magnesium ion binding; F:nucleotide binding	2	2	0.0147878	7.51307	0.267809	0.793841	1	-6.90481
0	3495984_4	nadh dehydrogenase	0	F:4 iron, 4 sulfur cluster binding; P:mitochondrial electron transport, NADH to ubiquinone; F:NAD or NADH binding; F:NADH dehydrogenase (ubiquinone) activity; F:FMN binding	2	2	0.00957361	9.53808	0.252932	0.805022	1	-6.90897
0	3495984_5	gem (nuclear organelle) associated protein 7	2.02e-08	0	2	2	-0.18228	7.87555	-3.47071	0.00529438	0.696771	-2.57312
0	3495992_1	icarus cg9031-pa	2.82e-82	P:negative regulation of JNK cascade; P:negative regulation of JUN kinase activity; F:protein binding; P:apposition of dorsal and ventral imaginal disc-derived wing surfaces	2	2	-0.0429461	9.91411	-0.732116	0.479527	1	-6.66054
0	3495996_2	cleavage stimulation factor 64-kda subunit	3.66e-57	F:mRNA binding; C:mRNA cleavage stimulating factor complex; P:mRNA cleavage; F:nucleotide binding	2	2	-0.0215415	6.83273	-0.389008	0.704754	1	-6.86219
0	3495998_2	60s ribosomal protein l39	8.35e-17	C:ribosome; F:structural constituent of ribosome; P:translation	2	2	-0.106831	6.97344	-2.29413	0.042647	1	-4.6253
0	3495999_1	ccr4-not transcription subunit 1	3.17e-132	F:protein binding; P:regulation of transcription	2	2	-0.109284	8.60816	-2.37853	0.0367656	1	-4.48379
0	3496002_1	rna (guanine-9-)-methyltransferase domain-containing protein 1 mitochondrial	7.33e-57	F:methyltransferase activity; F:F; F:transferase activity; P:P	2	2	0.112909	11.8173	2.7375	0.0194454	1	-3.86683
0	3496003_3	stromal antigen	3.69e-47	P:mitotic spindle elongation; F:protein binding; C:ribosome; P:gene expression; P:nucleic acid metabolic process; P:male meiosis I; C:extracellular region; C:nucleolus; P:cellular macromolecule biosynthetic process; P:spermatid development; F:DNA binding; P:response to peptidoglycan; P:regulation of Toll signaling pathway; P:segment specification; C:lipid particle; F:muramyl dipeptide binding; P:…	2	2	-0.00251768	10.7926	-0.0459719	0.964163	1	-6.94232
0	3496008_2	wd-repeat protein	6.97e-75	0	2	2	-0.13419	8.34744	-1.99685	0.0713954	1	-5.10825
0	3496009_2	pol-like protein	4.41e-09	F:nucleic acid binding; F:RNA binding; F:ribonuclease H activity; P:RNA-dependent DNA replication; F:RNA-directed DNA polymerase activity	2	2	0.0531016	8.0056	0.981378	0.347664	1	-6.4445
0	3496018_2	o- family 3	1.14e-60	F:O-methyltransferase activity	2	2	0.0869717	6.98303	1.55267	0.149006	1	-5.76657
0	3496019_1	x-prolyl aminopeptidase (aminopeptidase p) soluble	0	F:metalloaminopeptidase activity; F:manganese ion binding; P:proteolysis; C:cytosol; F:protein homodimerization activity; P:bradykinin catabolic process	2	2	0.182517	11.7265	4.06663	0.00189269	0.358287	-1.53097
0	3496025_2	apoptosis antagonizing transcription factor	2.3e-26	P:negative regulation of oxygen and reactive oxygen species metabolic process; P:positive regulation of transcription; F:protein domain specific binding; P:regulation of apoptosis; C:cytoplasmic part; C:nucleus	2	2	0.0503787	7.92095	0.727871	0.482019	1	-6.66373
0	3496026_2	acid phosphatase lysosomal	5.58e-29	C:cell part	2	2	0.173597	6.47941	3.16672	0.00905537	0.976582	-3.11106
0	3496026_4	protein dna catalytic polypeptide	3.45e-10	0	2	2	0.0540018	6.66583	0.93681	0.369127	1	-6.48711
0	3496026_6	acid prostate	1.22e-07	C:secretory granule; P:dephosphorylation; C:membrane; C:multivesicular body; F:hydrolase activity; C:apical part of cell; F:acid phosphatase activity; C:lysosomal membrane; C:extracellular region; F:choline binding; C:Golgi cisterna	2	2	-0.0023206	6.67244	-0.0275876	0.978489	1	-6.94306
0	3496029_1	translation initiation factor	1.36e-126	P:negative regulation of translation; C:axon; F:ribosome binding; P:neuron fate commitment; P:long-term memory; C:neuronal cell body; P:axon midline choice point recognition; P:oogenesis; C:cytoplasm; F:translation initiation factor binding	2	2	-0.14059	13.2326	-2.97849	0.0126555	1	-3.44379
0	3496030_1	ccr4-not transcription subunit 3	6.74e-82	C:cytoplasm; F:transcription regulator activity; P:regulation of transcription; F:protein binding; C:nucleus	2	2	0.00501058	7.46781	0.0887811	0.930864	1	-6.93921
0	3496037_3	tbc1 domain member 20	1.02e-69	C:cell part	2	2	-0.0289504	7.13627	-0.538463	0.601069	1	-6.78872
0	3496040_3	protein	7.1e-19	0	2	2	0.0718487	7.12733	1.12822	0.283421	1	-6.29266
0	3496044_1	ubiquitin carboxyl-terminal hydrolase isozyme l3	1.5e-78	C:cytoplasm; F:peptidase activity; P:protein deubiquitination; P:eating behavior; F:protein binding; P:ubiquitin-dependent protein catabolic process; F:ubiquitin thiolesterase activity; P:adult walking behavior	2	2	-0.107319	8.37018	-1.77966	0.102961	1	-5.44143
0	3496048_2	PREDICTED: similar to GA20474-PA [Nasonia vitripennis]	0.000112	0	2	2	-0.0207966	11.5794	-0.44397	0.66574	1	-6.83782
0	3496056_1	u3 small nucleolar rna-associated protein 15 homolog	8.65e-32	F:transferase activity; C:nucleus; P:rRNA processing; C:cytoplasm; F:F; F:myosin heavy chain kinase activity; C:C; C:nucleolus; P:P	2	2	-0.0311968	7.92577	-0.523175	0.611311	1	-6.79728
0	3496056_2	u3 small nucleolar rna-associated	1.5e-46	C:intracellular part	2	2	-0.00215304	6.9789	-0.0331251	0.974173	1	-6.94287
0	3496057_1	vacuolar atp synthase subunit g	5.66e-12	P:ion transport; C:membrane part	2	2	-0.0526581	11.9804	-1.19544	0.257249	1	-6.21758
0	3496059_1	coiled-coil-helix-coiled-coil-helix domain containing 6	1.3e-13	C:mitochondrion; C:mitochondrial inner membrane	2	2	-0.0449117	11.7919	-0.740091	0.474867	1	-6.65449
0	3496063_1	cdc5 cell division cycle 5-like ( pombe)	4.91e-74	C:nucleolus; P:regulation of transcription, DNA-dependent; C:nuclear speck; F:DNA binding; F:protein domain specific binding	2	2	-0.0139172	10.8203	-0.340961	0.739607	1	-6.88093
0	3496069_2	wd repeat domain 89	8.95e-34	C:clathrin coat of trans-Golgi network vesicle; P:vesicle-mediated transport; F:structural molecule activity; P:intracellular protein transport; F:protein binding; C:clathrin coat of coated pit	2	2	-0.0840442	8.43247	-1.26222	0.23318	1	-6.13971
0	3496070_2	cathepsin c	9.97e-56	F:peptidase activity; C:lysosome; F:protein binding; P:immune response	2	2	0.0849422	7.93358	1.82444	0.0955591	1	-5.37434
0	3496073_1	ribosomal protein s28	1.99e-20	F:structural constituent of ribosome; F:protein binding; P:rRNA processing; C:cytosolic small ribosomal subunit; P:ribosomal small subunit biogenesis; P:translational elongation	2	2	-0.105433	9.17265	-2.05908	0.06417	1	-5.00945
0	3496076_2	eukaryotic translation initiation factor 4b	5.52e-20	C:eukaryotic translation initiation factor 4F complex; F:nucleic acid binding; P:regulation of translational initiation; C:cytosol	2	2	0.0384816	6.7606	0.840008	0.418928	1	-6.57378
0	3496077_1	trna (5-methylaminomethyl-2-thiouridylate)-methyltransferase	6.38e-85	F:methyltransferase activity; P:tRNA modification; C:cytoplasm; P:tRNA processing; F:transferase activity	2	2	-0.0248767	7.87397	-0.257805	0.801355	1	-6.90763
0	3496085_1	lipoprotein vsaa	1.52e-08	P:neuropeptide signaling pathway; F:F; F:actin binding; P:P; P:cellular component organization; C:extracellular region; C:C; P:actin cytoskeleton organization	2	2	0.12984	8.69109	1.97078	0.0746438	1	-5.14924
0	3496086_1	protoporphyrinogen oxidase	9.32e-52	C:mitochondrial intermembrane space; P:protoporphyrinogen IX metabolic process; P:heme biosynthetic process; F:oxygen-dependent protoporphyrinogen oxidase activity; C:mitochondrial inner membrane; F:FAD binding; P:synaptic transmission; C:synaptic vesicle; P:regulation of cellular process; P:oxidation reduction	2	2	-0.0118667	6.66277	-0.264083	0.796637	1	-6.90587
0	3496086_2	protoporphyrinogen oxidase	8.01e-45	P:porphyrin biosynthetic process	1	1	0.226549	11.9139	1.9001	0.084152	1	-5.25904
0	3496086_3	protoporphyrinogen oxidase	3.6e-101	P:metabolic process	2	2	0.0576208	9.17075	1.30692	0.218109	1	-6.08582
0	3496089_2	endonuclease and reverse transcriptase-like protein	3.67e-06	F:RNA binding; P:RNA-dependent DNA replication; F:endonuclease activity; F:RNA-directed DNA polymerase activity	2	2	-0.00900517	8.05974	-0.19702	0.847434	1	-6.92251
0	3496090_1	lysyl-trna synthetase	4.55e-59	C:cytoplasm; P:auxin biosynthetic process; F:nucleic acid binding; F:lysine-tRNA ligase activity; P:lysyl-tRNA aminoacylation; F:ATP binding; F:magnesium ion binding	2	2	-0.0303391	6.97417	-0.516905	0.615538	1	-6.80072
0	3496100_1	ribosomal protein l3	1.81e-176	P:mitotic spindle elongation; F:structural constituent of ribosome; C:cytosolic large ribosomal subunit; P:translation	2	2	-0.032146	9.49446	-0.526036	0.609388	1	-6.79569
0	3496102_1	nipa-like domain containing 2	5.92e-21	0	2	2	0.0939122	6.90455	1.55806	0.147731	1	-5.75917
0	3496104_2	cytochrome c oxidase assembly protein cox19	6.5e-18	C:cytoplasm	2	2	-0.0383722	7.13093	-0.488091	0.635145	1	-6.81602
0	3496107_2	zcrb1 protein	3.68e-07	P:RNA splicing; C:spliceosomal complex; F:RNA binding; P:mRNA processing; F:zinc ion binding; F:nucleotide binding	2	2	-0.0554607	7.45879	-0.939474	0.367818	1	-6.48461
0	3496109_4	cuticular protein analogous to peritrophins 3-a1	1.17e-39	C:extracellular region; F:chitin binding; P:chitin metabolic process	2	2	0.0287532	6.74698	0.674239	0.514189	1	-6.70263
0	3496125_1	snurportin 1	4.16e-51	C:protein complex; P:mRNA processing; C:cytoplasm; C:nucleus	2	2	-0.0466225	9.88252	-1.03963	0.321	1	-6.38633
0	3496126_1	dna-directed rna polymerase iii subunit rpc5	3.48e-42	F:F; P:response to virus; F:DNA-directed RNA polymerase activity; P:transcription; P:P; P:innate immune response; C:nucleus; C:C	2	2	0.0302473	10.5256	0.50157	0.625935	1	-6.80897
0	3496128_1	coiled-coil domain-containing protein 94	2.4e-63	F:F; P:P; C:C	2	2	-0.00464704	9.07254	-0.116547	0.909336	1	-6.93613
0	3496129_1	arginine trna protein transferase	3.66e-33	F:transferase activity	2	2	0.00786913	6.90574	0.16466	0.872222	1	-6.92882
0	3496129_2	arginyltransferase 1	5.12e-61	C:cytoplasm; F:arginyltransferase activity; P:protein arginylation; C:nucleus	2	2	-0.132408	7.30139	-2.61072	0.0243689	1	-4.08704
0	3496133_1	cg4806 cg4806-pa	6.82e-18	F:nucleic acid binding; F:nucleotide binding	2	2	0.221813	12.2015	4.38694	0.00110735	0.252727	-0.983922
0	3496133_2	rna binding motif protein 28	4.97e-58	P:mRNA processing; P:RNA splicing; F:nucleic acid binding; F:nucleotide binding; F:F; F:RNA binding; C:C; C:spliceosomal complex; P:P	2	2	0.0792105	12.8873	1.2599	0.233985	1	-6.14247
0	3496133_3	rna binding motif protein 28	8.21e-15	P:mRNA processing; P:RNA splicing; F:nucleic acid binding; F:nucleotide binding; F:F; F:RNA binding; C:C; C:spliceosomal complex; P:P	2	2	0.0358223	7.58319	0.728974	0.481371	1	-6.6629
0	3496137_5	ubiquitin specific proteinase	1.69e-16	P:cellular process	2	2	-0.00637975	6.86075	-0.157393	0.877809	1	-6.93009
0	3496140_1	thioredoxin (agap009584-pa)	9.02e-12	P:cell redox homeostasis; F:electron carrier activity; F:protein disulfide oxidoreductase activity; P:glycerol ether metabolic process	1	1	-0.0674832	11.7416	-0.646788	0.531139	1	-6.72148
0	3496141_4	arginine kinase	0	F:ATP binding; F:arginine kinase activity	2	2	-0.0766041	13.2477	-1.588	0.140818	1	-5.71773
0	3496143_2	early gene at 23 cg3327- partial	4.04e-16	F:RNA binding; P:RNA-dependent DNA replication; F:RNA-directed DNA polymerase activity	2	2	0.0695028	7.34125	1.29112	0.223344	1	-6.10503
0	3496144_2	histone deacetylase complex subunit sap18	8.53e-13	C:precatalytic spliceosome; P:negative regulation of gene-specific transcription; P:negative regulation of transcription from RNA polymerase II promoter; P:chromatin silencing; F:transcription corepressor activity; P:nuclear mRNA splicing, via spliceosome; C:catalytic step 2 spliceosome; C:Sin3 complex	2	2	0.0258458	6.77278	0.462528	0.652789	1	-6.82889
0	3496145_3	pa domain-containing protein	3.51e-40	P:muscle cell fate determination	2	2	0.0884723	8.62227	1.53033	0.154393	1	-5.79709
0	3496146_1	wd repeat domain isoform cra_a	9.42e-76	C:telomerase holoenzyme complex; P:positive regulation of telomerase activity; C:Cajal body; F:RNA binding; F:protein binding; P:telomere formation via telomerase	2	2	-0.0673638	8.50977	-1.15386	0.273203	1	-6.26442
0	3496155_1	regulatory factor x-associated ankyrin-containing	8.06e-39	F:DNA binding	2	2	0.0696972	7.66247	0.944299	0.365456	1	-6.48006
0	3496163_3	splicing factor 3a subunit 2	1.42e-101	F:nucleic acid binding; C:spliceosomal complex; C:small nuclear ribonucleoprotein complex; F:zinc ion binding; P:nuclear mRNA 3'-splice site recognition	2	2	0.010246	7.02129	0.213796	0.834648	1	-6.9188
0	3496164_1	transposase	1.06e-42	P:DNA metabolic process; P:transcription, DNA-dependent; F:transcription regulator activity; F:DNA binding	2	2	-0.0031067	6.6563	-0.0579637	0.954825	1	-6.94165
0	3496169_3	ornithine decarboxylase antizyme	3.95e-32	F:ornithine decarboxylase inhibitor activity; P:polyamine metabolic process; F:protein binding	2	2	0.00537322	7.16842	0.111976	0.912876	1	-6.93669
0	3496171_2	hypothetical conserved secreted protein	8.01e-07	0	2	2	0.0745693	6.93607	1.26463	0.232345	1	-6.13683
0	3496172_6	#NAME?	9.82e-39	P:cellular process; C:mitochondrial matrix; F:unfolded protein binding	1	1	0.0278742	10.7439	0.263386	0.79716	1	-6.90607
0	3496172_7	oligopeptidase a	1.4e-41	F:catalytic activity	2	2	-0.109338	8.22991	-2.16418	0.0535075	1	-4.83967
0	3496172_8	oligopeptidase a	5.27e-16	F:hydrolase activity	2	2	-0.071321	7.03529	-1.52955	0.154585	1	-5.79816
0	3496176_2	fructose- -bisphosphatase	1.08e-104	C:cytosol; P:cellular response to insulin stimulus; F:monosaccharide binding; C:soluble fraction; F:metal ion binding; F:fructose 1,6-bisphosphate 1-phosphatase activity; F:fructose-2,6-bisphosphate 2-phosphatase activity; F:identical protein binding; P:fructose 6-phosphate metabolic process; P:gluconeogenesis	2	2	0.32066	7.63814	4.31328	0.00125116	0.269934	-1.10871
0	3496182_1	eukaryotic translation initiation factor 3 subunit	4.12e-101	C:eukaryotic translation initiation factor 3 complex; P:translational initiation; F:translation initiation factor activity	2	2	0.0192156	8.6713	0.489201	0.634384	1	-6.81545
0	3496183_2	gcn5-related n-acetyltransferase	3.46e-24	F:transferase activity; F:transcription factor activity; F:DNA binding; F:N-acetyltransferase activity; P:regulation of transcription, DNA-dependent; C:intracellular; P:metabolic process; P:transcription; P:regulation of transcription	2	2	-0.091625	7.34027	-1.74486	0.109068	1	-5.49294
0	3496185_1	3-oxoacyl-acyl-carrier-protein reductase	1.2e-76	F:catalytic activity; P:metabolic process	2	2	0.0148054	6.67003	0.304143	0.76674	1	-6.89365
0	3496185_2	3-oxoacyl-acyl-carrier-protein reductase	3.16e-80	F:catalytic activity; P:metabolic process	1	1	-0.0057868	8.63693	-0.104208	0.918895	1	-6.9376
0	3496186_1	novel protein	1.33e-24	0	2	2	0.137725	6.59279	2.95231	0.0132599	1	-3.48996
0	3496191_3	integrin beta-1-binding	1.73e-70	F:metal ion binding; P:integrin-mediated signaling pathway; F:zinc ion binding	2	2	-0.113394	7.12377	-1.53423	0.153441	1	-5.79179
0	3496192_1	nucleolar protein 16	4.93e-10	C:nucleus; C:nucleolus	2	2	0.0757171	9.72179	1.8361	0.0937133	1	-5.35672
0	3496193_4	innexin isoform a	2.68e-15	P:response to stimulus; P:multicellular organismal process	2	2	-0.178054	13.6143	-3.40862	0.00590475	0.749304	-2.68287
0	3496198_1	y-linked zinc finger protein	1.11e-12	F:binding	2	2	-0.0565147	8.611	-0.892899	0.391178	1	-6.52743
0	3496199_1	ribonuclease large subunit	1.49e-89	F:endonuclease activity; F:nucleic acid binding	2	2	-0.0697161	10.3567	-1.35451	0.202955	1	-6.02698
0	3496202_1	ribosomal protein l23	3.51e-54	C:nucleolus; C:cytosolic ribosome; F:structural constituent of ribosome; F:protein binding; C:cytosol; P:ribosomal protein import into nucleus; P:translational elongation	2	2	0.00443026	10.9942	0.0597178	0.95346	1	-6.94154
0	3496203_2	novel protein	3.75e-07	0	2	2	-0.0556595	7.11291	-0.747564	0.470527	1	-6.64877
0	3496207_1	cg31716- isoform partial	7.69e-104	C:cytoplasm; F:ligase activity; P:regulation of transcription; F:RNA binding; F:protein binding; C:nucleus; F:zinc ion binding; F:nucleotide binding	2	2	0.0427768	7.68583	0.786271	0.448447	1	-6.61832
0	3496213_3	nuclear transcription factor beta	3.23e-44	F:transcription repressor binding; C:CCAAT-binding factor complex; F:transcription factor activity; P:positive regulation of transcription, DNA-dependent	2	2	-0.0603105	8.01038	-1.23917	0.241274	1	-6.16694
0	3496214_1	novel protein	1.71e-11	0	2	2	0.0981526	12.6976	2.05521	0.064599	1	-5.01564
0	3496220_1	40s ribosomal protein s20	3.91e-45	F:structural constituent of ribosome; F:RNA binding; F:protein binding; C:cytosolic small ribosomal subunit; P:translational elongation	2	2	-0.135001	9.70161	-2.29003	0.0429552	1	-4.63214
0	3496226_2	kelch domain containing 3	2.62e-65	F:protein binding	2	2	-0.0641838	7.91668	-0.971937	0.352134	1	-6.45366
0	3496234_4	dead box atp-dependent rna helicase	4.34e-115	F:translation initiation factor activity; C:eukaryotic translation initiation factor 4F complex; C:cytosol; F:RNA binding; P:auxin biosynthetic process; P:response to protein stimulus; F:ATP-dependent helicase activity; F:ATP binding; F:protein binding; P:regulation of translational initiation; P:interspecies interaction between organisms	2	2	-0.125083	8.75061	-2.59299	0.0251491	1	-4.11765
0	3496237_4	mediator complex subunit 11 cg6884-pa	2.84e-11	P:cellular process; P:system development; C:nucleus	2	2	-0.0865918	11.0117	-1.69846	0.117718	1	-5.56072
0	3496240_1	cathepsin c	1.89e-143	F:peptidase activity; C:lysosome; P:immune response	2	2	0.148107	6.63458	2.12821	0.056952	1	-4.89817
0	3496243_1	methyltransferase-like protein 5	2.21e-76	F:rRNA methyltransferase activity; P:cellular metabolic process	2	2	-0.142659	9.50981	-3.08315	0.0105046	1	-3.25893
0	3496248_1	pterin-4-alpha-carbinolamine dehydratase	1.05e-27	P:protein heterooligomerization; C:mitochondrion; P:tetrahydrobiopterin biosynthetic process; F:protein binding; F:4-alpha-hydroxytetrahydrobiopterin dehydratase activity; P:protein homotetramerization; F:phenylalanine 4-monooxygenase activity	1	1	0.0796372	9.95761	1.15015	0.274665	1	-6.26854
0	3496250_4	vacuolar atpase m9	2.52e-26	F:hydrogen ion transmembrane transporter activity; P:ATP synthesis coupled proton transport; C:proton-transporting V-type ATPase, V0 domain; P:ATP hydrolysis coupled proton transport	2	2	-0.0823412	7.4196	-1.52518	0.15566	1	-5.80409
0	3496253_1	senescence-associated protein	4.77e-12	F:transcription factor binding; F:transcription factor activity; P:rRNA transcription; P:cell proliferation	2	2	0.212645	13.5673	2.78913	0.017736	1	-3.77662
0	3496258_1	ribosomal protein s7	5.31e-56	C:mitochondrial small ribosomal subunit; F:SUMO binding; F:structural constituent of ribosome; C:lipid particle; F:RNA binding; C:cytosolic small ribosomal subunit; P:translation	1	1	-0.105399	10.341	-1.58557	0.141367	1	-5.7211
0	3496264_5	isoform b	4.81e-46	P:olfactory behavior; P:inter-male aggressive behavior; C:lipid particle	2	2	-0.0934013	7.08707	-1.57986	0.142669	1	-5.72904
0	3496267_2	ribonucleotide reductase m1	9.68e-119	F:class I ribonucleotide reductase activity; P:deoxyribonucleotide biosynthetic process; P:oxidation reduction; P:DNA replication; P:protein heterotetramerization; F:ATP binding; F:protein binding; C:ribonucleoside-diphosphate reductase complex; P:activation of caspase activity	2	2	-0.0462733	7.11931	-0.809	0.4358	1	-6.5998
0	3496267_4	ribonucleoside-diphosphate reductase m1 chain	9e-122	C:ribonucleoside-diphosphate reductase complex; P:deoxyribonucleotide biosynthetic process; P:DNA replication; F:class I ribonucleotide reductase activity; F:protein binding; P:oxidation reduction; P:protein heterotetramerization; F:ATP binding	2	2	-0.100096	6.7658	-2.06809	0.0631822	1	-4.99503
0	3496277_2	zinc finger	7.64e-09	C:protein complex; F:metal ion binding; F:protein complex binding; C:chromatin; F:transcription factor activity; P:negative regulation of transcription; P:negative regulation of neuron differentiation	2	2	0.0409962	6.79621	0.671329	0.51597	1	-6.70466
0	3496278_4	glutathione-s-transferase gst	8.58e-54	F:transferase activity; F:glutathione transferase activity; C:C	2	2	-0.0171121	8.85719	-0.343001	0.738114	1	-6.88018
0	3496281_1	peptidyl-prolyl cis-trans isomerase	2.03e-60	F:binding; P:protein folding; C:membrane fraction; F:peptidyl-prolyl cis-trans isomerase activity; P:biological regulation; C:mitochondrial part	2	2	-0.124077	11.0545	-2.41019	0.0347686	1	-4.43029
0	3496282_1	aspartate aminotransferase	3e-175	F:L-aspartate:2-oxoglutarate aminotransferase activity; P:oxaloacetate metabolic process; P:aspartate biosynthetic process; P:aspartate catabolic process; C:mitochondrial matrix; P:response to ethanol; F:amino acid binding; C:mitochondrial inner membrane; F:phospholipid binding; P:glutamate biosynthetic process; C:cell surface; F:pyridoxal phosphate binding; C:protein complex; P:neurotransmitter …	2	2	-0.00799927	13.8112	-0.16609	0.871123	1	-6.92857
0	3496290_1	chaperonin containing subunit 2	1.31e-66	P:auxin biosynthetic process; P:protein folding; C:chaperonin-containing T-complex; F:ATP binding; F:unfolded protein binding; C:nucleus	2	2	-0.0392126	13.339	-0.58244	0.572109	1	-6.76281
0	3496290_2	isoform a	5.95e-99	P:auxin biosynthetic process; P:protein folding; C:chaperonin-containing T-complex; C:lipid particle; P:mitotic spindle organization; F:ATP binding; F:unfolded protein binding	2	2	-0.278347	9.62386	-4.35733	0.00116296	0.259822	-1.03401
0	3496294_1	hypothetical protein TcasGA2_TC014998 [Tribolium castaneum]	1.01e-05	F:fructose-bisphosphate aldolase activity; P:metabolic process; F:catalytic activity; P:glycolysis; F:lyase activity	2	2	0.0995961	6.67913	1.96777	0.0750266	1	-5.15394
0	3496298_1	muscle lim protein at 84b	3.65e-26	C:cytoplasm; C:nucleus; F:zinc ion binding; F:protein binding	2	2	0.0323924	6.89895	0.692147	0.503308	1	-6.68995
0	3496299_2	zinc finger 1	7.69e-52	F:binding; C:intracellular membrane-bounded organelle; P:regulation of biological process; P:growth	2	2	-0.157168	9.07499	-2.80925	0.0171113	1	-3.7414
0	3496305_1	cement precursor protein 3b variant 1	1.21e-06	0	2	2	-0.14829	8.09318	-2.67274	0.0218228	1	-3.97957
0	3496307_1	coiled-coil domain containing 44	4.41e-37	F:catalytic activity	2	2	0.0381349	10.7788	0.65284	0.527374	1	-6.71739
0	3496310_1	vacuolar protein sorting-associated protein 28 homolog	1.51e-72	0	2	2	-0.123203	7.7374	-2.02264	0.068313	1	-5.06747
0	3496310_2	vacuolar protein sorting-associated protein 28 homolog	1.49e-78	C:endosome; P:negative regulation of protein ubiquitination; F:protein binding; P:transport; C:membrane; C:cytosol	2	2	-0.110919	8.26271	-2.00873	0.0699594	1	-5.08949
0	3496313_1	ribophorin i	1.8e-70	F:transferase activity, transferring glycosyl groups; C:cell part	2	2	-0.151467	8.4384	-2.30009	0.0422035	1	-4.61537
0	3496315_1	mago-nashi proliferation-associated	7.38e-79	C:exon-exon junction complex; F:RNA binding; C:spliceosomal complex; P:regulation of translation; C:nuclear speck; P:RNA splicing; P:female gamete generation; F:protein binding; P:mRNA processing; C:cytoplasm; P:nuclear-transcribed mRNA catabolic process, nonsense-mediated decay; P:mRNA transport	2	2	-0.0897036	10.7275	-1.75473	0.107304	1	-5.47839
0	3496323_3	wd-repeat protein	1.19e-29	F:F; F:acyltransferase activity; F:transferase activity; P:transcription; F:histone acetyltransferase activity; P:P; C:nucleus	2	2	-0.0449149	9.37217	-0.967739	0.354135	1	-6.45771
0	3496325_4	pol-like protein	1.6e-06	F:nucleic acid binding; F:RNA binding; F:ribonuclease H activity; P:RNA-dependent DNA replication; F:zinc ion binding; F:RNA-directed DNA polymerase activity	2	2	-0.022931	6.5526	-0.361204	0.724843	1	-6.87333
0	3496329_1	mitochondrial ribosomal protein l38	2.43e-80	F:structural constituent of ribosome; P:translation; C:mitochondrial large ribosomal subunit; C:ribosome	2	2	0.0558403	11.2254	1.32896	0.210979	1	-6.05876
0	3496331_2	peroxisomal -enoyl- isomerase	4.8e-29	P:fatty acid metabolic process; F:catalytic activity; C:mitochondrion	1	1	-0.199848	7.48541	-4.51233	0.000901027	0.2211	-0.772991
0	3496331_4	peroxisomal -enoyl- isomerase	8.38e-108	F:binding; P:fatty acid metabolic process; F:isomerase activity; C:mitochondrion	2	2	-0.111431	12.2093	-2.14514	0.0553061	1	-4.8707
0	3496332_1	zinc finger hit domain-containing protein 3	1.71e-08	F:F; F:zinc ion binding; C:intracellular; C:C	1	1	-0.154745	8.34243	-2.43852	0.0330717	1	-4.38225
0	3496332_2	zinc finger hit domain-containing protein 3	7.63e-11	P:regulation of transcription, DNA-dependent; F:metal ion binding; F:thyroid hormone receptor binding; F:F; P:P; C:C; C:intracellular	2	2	-0.318709	8.21803	-4.80957	0.000557411	0.168253	-0.280916
0	3496332_3	AT23078p [Drosophila melanogaster]	0.000131	0	1	1	-0.119221	12.2014	-2.70769	0.020506	1	-3.91879
0	3496336_1	mrna capping enzyme	1.5e-50	P:cellular macromolecule metabolic process; F:phosphatase activity; P:primary metabolic process	2	2	-0.0190699	6.97464	-0.3839	0.708427	1	-6.8643
0	3496340_1	heterogeneous nuclear ribonucleoprotein u-like protein 1 isoform 5	5.28e-124	P:RNA splicing; C:heterogeneous nuclear ribonucleoprotein complex; F:protein binding; P:response to virus	2	2	-0.00140283	6.95671	-0.022511	0.982447	1	-6.94319
0	3496344_1	pre-mrna-splicing factor clf-	4.6e-58	C:intracellular; P:regulation of alternative nuclear mRNA splicing, via spliceosome	2	2	0.0127755	11.5167	0.194575	0.849301	1	-6.92303
0	3496345_1	40s ribosomal protein s10	9.03e-38	C:ribosome	2	2	-0.0348875	8.4576	-0.48692	0.635948	1	-6.81662
0	3496346_1	eukaryotic translation initiation factor 3 subunit c	1.48e-151	C:cytosol; C:eukaryotic translation initiation factor 3 complex; F:protein binding; P:translational initiation; F:translation initiation factor activity	2	2	0.0395547	7.52991	0.701541	0.497655	1	-6.68317
0	3496350_1	protein	1.22e-19	F:kinase activity; F:F; F:acyltransferase activity; F:transferase activity; F:zinc ion binding; P:P; F:protein-glutamine gamma-glutamyltransferase activity; C:intracellular	2	2	0.0835726	7.24958	1.72777	0.112184	1	-5.51801
0	3496353_1	ubiquitin protein ligase e3 component n-recognin 4	0	F:protein binding; C:intracellular part	2	2	0.256761	11.3105	6.03536	8.77438e-05	0.0511122	1.61788
0	3496356_1	u2-associated sr140 protein	4.43e-92	F:nucleic acid binding	2	2	-0.135847	10.5793	-2.64091	0.0230947	1	-4.03478
0	3496358_2	ribose-phosphate pyrophosphokinase	2.39e-148	F:kinase activity; P:ribonucleoside monophosphate biosynthetic process; F:ribose phosphate diphosphokinase activity; F:magnesium ion binding; P:nucleoside metabolic process	2	2	-0.206928	8.55582	-2.49809	0.0297625	1	-4.28071
0	3496362_1	mitochondrial import inner membrane translocase subunit tim44	1.22e-24	P:intracellular protein transport; C:mitochondrial inner membrane presequence translocase complex; F:P-P-bond-hydrolysis-driven protein transmembrane transporter activity	2	2	-0.353543	9.98517	-7.27355	1.66783e-05	0.0173037	3.31786
0	3496363_2	cuticular	1.9e-17	F:chitin binding; P:chitin metabolic process; C:extracellular region	2	2	-0.0163247	6.68043	-0.2737	0.789426	1	-6.90309
0	3496364_1	ribosomal protein l15	3.24e-76	F:structural constituent of ribosome; C:cytosolic large ribosomal subunit; P:translation	2	2	0.00804373	11.3955	0.153053	0.88115	1	-6.93081
0	3496368_1	heat shock protein 14	2.87e-10	F:ATP binding; P:response to stress; F:nucleotide binding; P:auxin biosynthetic process	2	2	0.0116962	12.4171	0.280369	0.784438	1	-6.90111
0	3496368_2	heat shock 70kda protein 14	4.68e-43	F:ATP binding; P:response to stress; F:nucleotide binding; P:auxin biosynthetic process	2	2	-0.1693	9.38203	-3.59741	0.00424177	0.60706	-2.34962
0	3496372_1	clathrin-associated protein	0	C:cytosol; C:secretory granule; C:coated vesicle; C:clathrin coat of coated pit; P:synaptic vesicle coating; C:mitochondrion; F:lipid binding; C:clathrin adaptor complex; C:peroxisomal membrane; C:endocytic vesicle membrane; P:regulation of defense response to virus by virus; P:neurotransmitter secretion; F:protein binding; F:transporter activity; P:intracellular protein transport; P:dsRNA transp…	2	2	0.00635846	7.50629	0.137299	0.893295	1	-6.93328
0	3496373_4	nadh dehydrogenase-ubiquinone fe-s protein 2 precursor	5.93e-102	P:mitochondrial electron transport, NADH to ubiquinone; F:NAD or NADH binding; F:quinone binding; C:mitochondrial respiratory chain complex I; F:NADH dehydrogenase activity	2	2	-0.345828	10.0388	-8.04763	6.49462e-06	0.00865494	4.27677
0	3496379_1	transposase homolog	1.98e-14	P:cellular macromolecule metabolic process; P:nucleic acid metabolic process	2	2	0.0723253	7.11412	0.591134	0.566474	1	-6.75747
0	3496382_1	acid phosphatase lysosomal	1.23e-51	F:phosphatase activity; P:multicellular organismal process; C:lysosome; P:cellular process	2	2	0.180748	7.78825	3.68111	0.00366686	0.561482	-2.20242
0	3496387_2	hsp70 binding protein	3.83e-33	P:cellular protein metabolic process	2	2	-0.323355	9.07239	-6.65804	3.71434e-05	0.0297128	2.49946
0	3496391_1	60s ribosomal export protein nmd3	3.21e-28	P:transport; C:nucleus	2	2	-0.0898767	10.9842	-1.43835	0.178392	1	-5.91973
0	3496391_2	60s ribosomal export protein nmd3	3.06e-71	P:transport; C:nuclear lumen	2	2	0.0278952	7.6333	0.417192	0.684628	1	-6.85008
0	3496392_1	isoform a	1.64e-70	0	2	2	-0.154195	9.10893	-3.14568	0.00939996	0.9956	-3.1483
0	3496395_3	dead box atp-dependent rna	4.94e-37	F:binding; F:ATP-dependent helicase activity	2	2	-0.130752	11.2473	-2.84366	0.0160932	1	-3.68107
0	3496399_1	hypothetical protein Phum_PHUM431290 [Pediculus humanus corporis]	1.11e-10	0	2	2	0.102041	7.58748	1.92356	0.0808774	1	-5.2228
0	3496399_2	hypothetical protein Phum_PHUM431290 [Pediculus humanus corporis]	2.64e-11	0	2	2	0.0663003	9.22531	1.13608	0.280261	1	-6.28406
0	3496399_3	isoform b	2.03e-06	F:GTPase activator activity; P:regulation of small GTPase mediated signal transduction; P:signal transduction; C:intracellular	2	2	-0.0842793	6.77813	-1.69981	0.117458	1	-5.55876
0	3496404_1	eyes absent 3	1.48e-07	P:multicellular organismal development; F:catalytic activity; P:metabolic process	2	2	-0.0280094	6.62135	-0.523662	0.610984	1	-6.79701
0	3496404_2	lsm4 u6 small nuclear rna associated ( cerevisiae)	7.39e-42	C:cytoplasm; P:RNA splicing; C:U6 snRNP; C:nucleoplasm; C:spliceosomal complex; F:RNA binding; F:protein binding; P:mRNA processing	2	2	0.0431464	10.7661	1.03423	0.323405	1	-6.39183
0	3496406_3	mitochondrial ribosomal	1.64e-17	C:intracellular	2	2	-0.40013	8.72038	-9.31451	1.58949e-06	0.0029866	5.69341
0	3496406_4	mitochondrial ribosomal	2.82e-17	C:intracellular	2	2	-0.11598	11.1001	-2.28186	0.043575	1	-4.64575
0	3496413_2	protein	2.96e-11	F:binding; F:scavenger receptor activity; P:cell adhesion; C:membrane; F:sugar binding	2	2	0.0747507	6.76816	1.28294	0.226094	1	-6.11491
0	3496417_1	endonuclease reverse transcriptase	4.35e-13	F:RNA binding; P:RNA-dependent DNA replication; F:endonuclease activity; F:RNA-directed DNA polymerase activity	2	2	0.124005	6.6623	2.47965	0.0307502	1	-4.3122
0	3496421_1	cop9 signalosome complex subunit 8	1.98e-28	F:protein binding; C:signalosome	2	2	-0.251464	9.23476	-4.49965	0.00091992	0.223337	-0.79423
0	3496422_1	spliceosome associated protein	1.25e-12	C:spliceosomal complex; F:protein binding; P:nuclear mRNA splicing, via spliceosome	2	2	-0.00249118	8.40069	-0.0598235	0.953378	1	-6.94153
0	3496422_2	splicing factor 3b	2.2e-75	C:spliceosomal complex; F:protein binding; P:nuclear mRNA splicing, via spliceosome	2	2	0.00674553	8.09407	0.133289	0.896391	1	-6.93387
0	3496423_1	thump domain containing 1	1.08e-25	F:F; P:P	2	2	-0.012201	10.2982	-0.256987	0.80197	1	-6.90786
0	3496424_1	vacuolar protein-sorting-associated protein 25	2.81e-46	C:mitochondrion	2	2	0.0249255	8.41285	0.571681	0.579124	1	-6.76933
0	3496425_1	myosin light chain 2	1.02e-29	C:myosin complex; F:motor activity	2	2	0.103364	6.91375	2.15621	0.0542532	1	-4.85267
0	3496426_1	peter pan homolog	2.56e-42	P:phosphate transport; C:membrane; F:sodium-dependent phosphate transmembrane transporter activity	2	2	-0.0297791	10.4231	-0.510929	0.619579	1	-6.80396
0	3496429_1	loc556764 protein	3.21e-88	P:auxin biosynthetic process; F:RNA helicase activity; F:ATP-dependent helicase activity; F:RNA binding; F:RNA-dependent ATPase activity; F:ATP binding; C:nucleus; P:RNA processing	2	2	0.0602142	13.1723	1.06386	0.310368	1	-6.36132
0	3496429_2	atp-dependent rna	7.56e-57	C:polytene chromosome puff; F:mRNA binding; F:ATP-dependent RNA helicase activity; C:precatalytic spliceosome; P:regulation of alternative nuclear mRNA splicing, via spliceosome; F:protein binding; P:antimicrobial humoral response; F:nucleotide binding; C:catalytic step 2 spliceosome; P:RNA interference	2	2	-0.22194	9.45075	-4.67142	0.000695743	0.192121	-0.508183
0	3496431_2	cg10174 protein	7.8e-34	P:positive regulation of antimicrobial peptide biosynthetic process; C:intracellular; P:protein import into nucleus; F:protein transmembrane transporter activity	2	2	-0.0984619	8.25606	-1.76463	0.105559	1	-5.46374
0	3496432_2	zgc:136346 protein	3.16e-14	F:nucleic acid binding; F:F; P:P	2	2	-0.0425638	11.5907	-0.657662	0.524386	1	-6.7141
0	3496433_2	tis11 isoform b	4.15e-25	P:cellular process; P:posttranscriptional regulation of gene expression; F:binding	2	2	-0.0200364	11.1489	-0.509866	0.620299	1	-6.80453
0	3496436_3	ribosomal protein l7a	1.06e-08	C:membrane fraction; C:polysomal ribosome; F:structural constituent of ribosome; F:RNA binding; C:cytosolic large ribosomal subunit; P:translational elongation	1	1	-0.0311201	6.43728	-0.494009	0.631093	1	-6.81295
0	3496437_1	cg9383-pa	1.5e-68	P:regulation of nuclear mRNA splicing, via spliceosome; P:regulation of cell cycle; P:muscle organ development; F:protein binding; P:nucleosome assembly; C:RCAF complex; P:dendrite morphogenesis; C:chromatin assembly complex	2	2	-0.0170756	10.4102	-0.239763	0.814958	1	-6.91246
0	3496446_1	nucleoporin nup53	1.4e-28	C:nuclear envelope; P:transport	2	2	0.134377	11.1667	3.11259	0.0099691	1	-3.20686
0	3496449_1	mitochondrial cytochrome c oxidase subunit 6a isoform 1	1.14e-10	F:cytochrome-c oxidase activity; P:determination of adult lifespan; C:mitochondrial inner membrane; F:enzyme regulator activity; C:microsome; C:lipid particle; P:mitochondrial electron transport, cytochrome c to oxygen	2	2	-0.0766918	10.7331	-1.39804	0.189869	1	-5.97185
0	3496451_1	plasma membrane calcium-transporting atpase 3 (plasma membrane calcium pump isoform 3) (plasma membrane calcium atpase isoform 3)	9.17e-102	F:calcium-transporting ATPase activity; P:auxin biosynthetic process; C:integral to membrane; P:ATP biosynthetic process; F:ATP binding; P:calcium ion transport	2	2	0.0539629	6.56964	0.903544	0.38575	1	-6.51781
0	3496453_2	salivary proline-rich protein	1.36e-05	C:integral to membrane; F:small GTPase regulator activity; C:actin cytoskeleton; F:F; C:extracellular region; C:C; P:protein complex assembly; F:protein binding; P:actin polymerization or depolymerization; P:P	2	2	0.0656061	6.87951	0.997904	0.33994	1	-6.42828
0	3496456_1	protein	9.38e-34	0	2	2	0.0446786	6.68778	0.624738	0.544984	1	-6.7361
0	3496458_1	mitochondrial gtpase 1 precursor	1.57e-33	C:mitochondrion	2	2	-0.056609	9.49426	-0.965418	0.355244	1	-6.45995
0	3496463_1	glutamine synthetase 2 (glutamate-amonia ligase)	0	P:neurotransmitter receptor metabolic process; P:synapse assembly; P:glutamine biosynthetic process; F:ATP binding; F:glutamate-ammonia ligase activity; P:glutamate catabolic process; C:cytoplasm	2	2	0.14507	6.85573	3.32076	0.0068939	0.823786	-2.83833
0	3496467_1	atp synthase f0 subunit 6	6.63e-83	F:hydrogen ion transmembrane transporter activity; C:mitochondrial inner membrane; P:ATP synthesis coupled proton transport; C:proton-transporting ATP synthase complex, coupling factor F(o)	2	2	0.0279614	14.8171	0.434138	0.672648	1	-6.84241
0	3496468_1	nadh dehydrogenase	3.09e-23	C:mitochondrion; F:F; P:mitochondrial respiratory chain complex I assembly; P:P; F:calmodulin binding; C:mitochondrial membrane	2	2	-0.0589126	8.23072	-1.25862	0.234429	1	-6.14398
0	3496470_3	splicing factor subunit 4	7.74e-111	F:nucleic acid binding; F:nucleotide binding	2	2	0.0290076	6.64381	0.536	0.602713	1	-6.79012
0	3496473_2	selenoprotein w	1.03e-17	C:cytoplasm; P:response to selenium ion; F:oxidoreductase activity; C:plasma membrane	2	2	-0.0509085	6.75495	-0.657275	0.524626	1	-6.71437
0	3496481_1	cathepsin l	1.38e-67	F:hydrolase activity	2	2	0.0198731	6.53315	0.430139	0.675466	1	-6.84425
0	3496484_1	saps domain member 2	1.06e-49	F:protein binding	2	2	-0.0199286	6.92801	-0.485959	0.636608	1	-6.81712
0	3496486_1	membrane traffic protein	6.32e-128	P:neurotransmitter secretion	2	2	-0.0267906	7.45589	-0.346068	0.735872	1	-6.87905
0	3496486_2	membrane traffic protein	5.42e-14	F:kinase activity	2	2	0.11148	7.84029	1.73728	0.11044	1	-5.50407
0	3496490_1	replication factor c (activator 1) 38kda	4.49e-147	P:auxin biosynthetic process; P:response to organophosphorus; F:DNA-directed DNA polymerase activity; F:DNA clamp loader activity; P:nucleotide-excision repair, DNA gap filling; P:DNA synthesis involved in DNA repair; F:ATP binding; P:DNA strand elongation involved in DNA replication; F:protein binding; C:DNA polymerase III complex; C:nucleoplasm; C:DNA replication factor C complex	1	1	-0.238493	10.3094	-3.89886	0.00251876	0.434524	-1.82165
0	3496490_2	replication factor c (activator 1) 38kda	1.38e-140	P:auxin biosynthetic process; P:response to organophosphorus; F:DNA-directed DNA polymerase activity; F:DNA clamp loader activity; P:nucleotide-excision repair, DNA gap filling; P:DNA synthesis involved in DNA repair; F:ATP binding; P:DNA strand elongation involved in DNA replication; F:protein binding; C:DNA polymerase III complex; C:nucleoplasm; C:DNA replication factor C complex	1	1	0.0643995	11.5072	0.676356	0.512895	1	-6.70115
0	3496491_2	fgfr1 oncogene partner	5.72e-19	C:cytosol; C:centrosome; P:negative regulation of protein kinase activity; P:positive regulation of cell migration; P:positive regulation of cell growth; F:protein kinase binding; C:perinuclear region of cytoplasm; P:positive regulation of cell proliferation; F:protein homodimerization activity; F:protein tyrosine kinase inhibitor activity; C:nucleus	2	2	0.0383702	7.41191	0.82648	0.426235	1	-6.58524
0	3496501_2	cg9380 cg9380-pb	7.63e-09	0	2	2	0.0676897	6.6386	1.29245	0.222899	1	-6.10342
0	3496505_1	importin beta-3	4.48e-36	P:protein import into nucleus; F:protein transmembrane transporter activity; C:cytosol	2	2	0.0396379	10.3739	0.872868	0.401535	1	-6.54528
0	3496506_2	cyclin d-type binding-protein 1	1.76e-15	F:binding; P:cell cycle; C:cytoplasm; F:protein binding; C:nucleus	2	2	-0.0474135	9.4739	-1.22003	0.248165	1	-6.18927
0	3496508_2	iq calmodulin-binding motif domain-containing protein	3.16e-05	F:phosphoprotein phosphatase activity; F:hydrolase activity; F:small GTPase regulator activity; P:cytoskeleton organization; C:actin cytoskeleton; F:actin binding; P:protein complex assembly; F:protein binding; P:actin polymerization or depolymerization; F:binding	2	2	-0.0264744	6.6054	-0.589029	0.567836	1	-6.75877
0	3496510_2	leptin receptor overlapping transcript-like 1	1.2e-31	P:regulation of metabolic process; P:signaling pathway; P:negative regulation of hydrolase activity; F:protein binding; P:signal transduction; C:extracellular region; F:transmembrane receptor activity; P:cholesterol metabolic process; C:integral to plasma membrane	2	2	-0.0811915	7.83698	-1.67705	0.121912	1	-5.59164
0	3496512_1	prefoldin subunit 6	1.63e-26	P:protein folding; F:chaperone binding; F:unfolded protein binding; C:prefoldin complex; P:chaperone-mediated protein complex assembly	2	2	-0.0221559	11.2698	-0.407239	0.691707	1	-6.85445
0	3496515_1	transcription factor mitochondrial	6.19e-77	F:rRNA methyltransferase activity; P:cellular macromolecule metabolic process; P:nucleic acid metabolic process; C:mitochondrial nucleoid; P:gene expression	1	1	-0.0969888	10.3816	-1.31874	0.214263	1	-6.07136
0	3496523_5	128up	1.12e-176	C:intracellular; F:GTP binding	2	2	0.0918969	8.68549	2.19919	0.0503467	1	-4.78239
0	3496529_1	tsc22 domain member 3	3.52e-20	P:segmentation; P:positive regulation of cell growth; P:negative regulation of Notch signaling pathway; P:compound eye photoreceptor cell differentiation; P:dorsal appendage formation; P:regulation of transcription, DNA-dependent; P:decapentaplegic receptor signaling pathway; P:negative regulation of cell fate specification; P:ovarian follicle cell migration; C:cytoplasm; P:anti-apoptosis; F:RNA …	2	2	-0.105658	7.62092	-1.35899	0.201574	1	-6.02136
0	3496530_4	u3 small nucleolar rna-associated protein 18 homolog	2.43e-34	C:nucleus	2	2	-0.0651457	7.10106	-1.35726	0.202108	1	-6.02354
0	3496532_1	ubiquitin-like protein fubi	6.02e-21	P:mitotic spindle elongation; C:lipid particle; C:cytosolic small ribosomal subunit	2	2	0.0574725	10.1827	0.967365	0.354313	1	-6.45807
0	3496536_2	transmembrane and coiled-coil domain-containing protein 1	2.3e-69	C:Golgi membrane; C:integral to membrane; C:endoplasmic reticulum membrane	2	2	0.100943	9.52213	1.04143	0.320199	1	-6.38448
0	3496536_3	transmembrane and coiled-coil domain-containing protein 1	1.52e-68	C:Golgi membrane; C:integral to membrane; C:endoplasmic reticulum membrane	2	2	-0.0805213	8.45358	-1.42471	0.182209	1	-5.93748
0	3496541_1	atp synthase e chain	6.17e-14	C:lipid particle	2	2	-0.115439	11.118	-2.78103	0.0179939	1	-3.79079
0	3496543_2	methylmalonate-semialdehyde dehydrogenase	0	P:brown fat cell differentiation; F:acyl-CoA binding; F:thiolester hydrolase activity; C:mitochondrion; P:oxidation reduction; F:methylmalonate-semialdehyde dehydrogenase (acylating) activity; P:beta-alanine catabolic process; P:thymine catabolic process; F:malonate-semialdehyde dehydrogenase (acetylating) activity; P:valine catabolic process	2	2	-0.221556	8.68004	-3.86789	0.00265614	0.451565	-1.87559
0	3496546_1	brother of odd with entrails isoform c	1.52e-70	P:wing disc development; F:nucleic acid binding; F:RNA polymerase II transcription factor activity; P:imaginal disc-derived leg joint morphogenesis; C:nucleus; F:zinc ion binding; P:hindgut morphogenesis	2	2	-0.205888	10.4079	-4.34893	0.00117927	0.260381	-1.04824
0	3496551_1	armadillo segment polarity	0	P:imaginal disc-derived wing expansion; P:germ-line stem cell division; P:neuroblast development; F:alpha-catenin binding; P:positive regulation of gene-specific transcription from RNA polymerase II promoter; P:ventral furrow formation; P:zonula adherens assembly; C:apical plasma membrane; P:Wnt receptor signaling pathway; P:heart development; P:somatic stem cell maintenance; C:spot adherens junc…	2	2	0.0369444	6.94956	0.478725	0.641583	1	-6.82081
0	3496554_1	mgc80576 protein	1e-18	C:integral to membrane; C:membrane; F:folic acid binding; P:transmembrane transport; F:transporter activity; P:transport	2	2	-0.000860132	6.81242	-0.0169065	0.986816	1	-6.94331
0	3496555_6	uncharacterized conserved secreted protein	1.69e-71	0	2	2	0.00813758	6.7476	0.106606	0.917036	1	-6.93732
0	3496555_7	protein o-fucosyltransferase 2	1.51e-30	F:transferase activity	2	2	-0.130768	7.23835	-2.5048	0.0294106	1	-4.26923
0	3496556_2	tubulin beta-2c chain	4.95e-138	P:microtubule-based movement; F:GTP binding; P:protein polymerization; F:structural molecule activity; F:GTPase activity; C:microtubule	2	2	-0.112533	8.2066	-1.97012	0.074727	1	-5.15026
0	3496563_4	actinin-like protein	4.94e-07	F:hydrolase activity, hydrolyzing O-glycosyl compounds; F:calcium ion binding; F:carbohydrate binding; P:carbohydrate metabolic process; C:extracellular region	2	2	0.00249925	6.87406	0.0398726	0.968915	1	-6.94261
0	3496564_1	heat shock protein 70	4.72e-142	F:ATP binding; P:response to stress; P:auxin biosynthetic process	2	2	-0.141195	9.03742	-2.52215	0.0285195	1	-4.2395
0	3496565_1	n-acetyltransferase 12	1.24e-20	P:metabolic process; F:peptide alpha-N-acetyltransferase activity	2	2	0.085069	10.1531	1.44031	0.177848	1	-5.91717
0	3496573_1	hemocyanin subunit 1	3.21e-163	C:extracellular region; P:metabolic process; F:oxygen transporter activity; F:oxidoreductase activity; P:transport	2	2	0.134631	7.30429	2.76457	0.0185296	1	-3.81956
0	3496573_2	a chain crystal structure of hexameric haemocyanin from panulirus interruptus refined at angstroms resolution	2.67e-117	F:copper ion binding; C:extracellular space; P:metabolic process; F:oxygen transporter activity; F:oxidoreductase activity; P:oxygen transport	2	2	0.00255193	6.71002	0.0535063	0.958296	1	-6.94192
0	3496574_1	ccaat enhancer binding protein zeta	2.45e-23	P:transcription from RNA polymerase II promoter; F:binding; P:regulation of transcription; F:DNA binding; C:nucleus	2	2	0.0321352	8.33029	0.575535	0.576605	1	-6.76701
0	3496579_1	dihydrofolate reductase	6.44e-40	P:folic acid and derivative metabolic process; F:binding; P:nucleotide biosynthetic process; F:dihydrofolate reductase activity	2	2	-0.00171367	7.39559	-0.0397809	0.968986	1	-6.94261
0	3496585_2	PREDICTED: similar to AGAP011844-PA [Acyrthosiphon pisum]	2.99e-08	0	2	2	0.108659	6.79173	1.80525	0.0986706	1	-5.40321
0	3496587_1	ubiquitin-conjugating enzyme e2n	4.96e-70	P:regulation of histone ubiquitination; P:double-strand break repair via homologous recombination; F:ubiquitin binding; C:cytosol; P:ubiquitin-dependent protein catabolic process; C:UBC13-MMS2 complex; P:positive regulation of I-kappaB kinase/NF-kappaB cascade; F:ubiquitin-protein ligase activity; P:positive regulation of histone modification; P:T cell receptor signaling pathway; P:positive regul…	2	2	-0.100119	9.2485	-2.25306	0.0458281	1	-4.69355
0	3496588_4	t-complex protein 1 subunit gamma	6.93e-116	C:cytoplasm; P:auxin biosynthetic process; P:protein folding; P:mitotic spindle organization; F:ATP binding; F:unfolded protein binding; F:ATPase activity, coupled	2	2	-0.271846	8.75202	-6.44252	4.97243e-05	0.0351452	2.20057
0	3496590_1	aaa atpase containing von willebrand factor type a	5.34e-07	C:membrane; P:potassium ion transport; F:cation transmembrane transporter activity; C:nucleus; C:cytoplasm; F:ATP binding; F:zinc ion binding; F:catalytic activity; C:extrachromosomal circular DNA; C:intracellular; F:protein binding; P:metabolic process; F:metal ion binding; P:homophilic cell adhesion; F:calcium ion binding; F:binding	2	2	-0.0514377	6.58928	-0.9045	0.385265	1	-6.51694
0	3496592_2	reactive oxygen species modulator 1	7.48e-29	P:replicative cell aging; P:positive regulation of cell proliferation; P:positive regulation of oxygen and reactive oxygen species metabolic process; P:cellular response to reactive oxygen species; C:integral to membrane; C:mitochondrial membrane	2	2	-0.056538	8.35881	-0.851992	0.412527	1	-6.5635
0	3496593_2	arthrodial cuticle protein	1.78e-10	F:structural constituent of cuticle	2	2	0.0686751	6.64781	0.97093	0.352613	1	-6.45464
0	3496593_3	arthrodial cuticle protein	2.09e-10	F:structural constituent of cuticle	2	2	0.0579954	6.81932	1.20201	0.254796	1	-6.21006
0	3496593_4	arthrodial cuticle protein	3.3e-10	F:structural constituent of cuticle	1	1	0.0511139	6.83987	0.703239	0.496637	1	-6.68194
0	3496596_1	hypothetical protein BRAFLDRAFT_170384 [Branchiostoma floridae]	2.21e-10	F:nucleic acid binding; F:nucleotide binding	1	1	0.214724	7.00483	4.24124	0.00141083	0.288884	-1.23136
0	3496598_1	prohibitin protein wph	3.07e-112	C:membrane; P:instar larval or pupal development; C:mitochondrial envelope; C:lipid particle	2	2	-0.0656405	11.1434	-1.20652	0.253122	1	-6.20487
0	3496602_2	tho complex 5	2.86e-25	P:cellular process	2	2	-0.205267	11.475	-5.45247	0.000205846	0.0922195	0.74195
0	3496602_4	tho complex subunit 5 homolog	6.21e-44	P:negative regulation of macrophage differentiation; F:protein binding	2	2	-0.0266714	6.72157	-0.592957	0.565297	1	-6.75634
0	3496612_1	ring finger 1	2.67e-05	F:ligase activity; F:chromatin binding; F:nucleic acid binding; F:zinc ion binding; F:F; C:C; F:protein binding; F:metal ion binding; P:P	2	2	0.00929586	6.6447	0.1956	0.848518	1	-6.92281
0	3496613_4	endonuclease-reverse transcriptase	7.3e-21	F:binding; F:transferase activity, transferring phosphorus-containing groups	2	2	-0.0192902	7.63898	-0.267273	0.794243	1	-6.90496
0	3496617_3	ubiquitin-conjugating enzyme e2 variant 1	2.69e-58	C:cytosol; P:regulation of DNA repair; P:protein polyubiquitination; P:regulation of transcription, DNA-dependent; P:regulation of protein metabolic process; P:positive regulation of I-kappaB kinase/NF-kappaB cascade; F:ubiquitin-protein ligase activity; F:transcription activator activity; P:cell differentiation; F:protein binding; P:positive regulation of NF-kappaB transcription factor activity;…	2	2	-0.165221	8.87561	-2.36865	0.0374109	1	-4.50043
0	3496618_3	hect domain containing 1	2.61e-67	F:metal ion binding; F:ubiquitin-protein ligase activity; C:intracellular; P:protein ubiquitination; F:transferase activity	2	2	-0.138576	8.43505	-2.43843	0.0330768	1	-4.3824
0	3496619_1	dead box atp-dependent rna helicase	3.57e-17	F:helicase activity; C:nucleus	2	2	0.101898	8.46781	1.93901	0.0787868	1	-5.19883
0	3496619_2	dead box atp-dependent rna helicase	1.56e-23	F:helicase activity	2	2	0.0495031	7.36404	0.81049	0.434979	1	-6.59857
0	3496626_1	eukaryotic translation initiation factor 2 alpha subunit	1.47e-94	P:mitotic spindle elongation; C:eukaryotic translation initiation factor 2B complex; P:formation of translation initiation ternary complex; F:GTP binding; C:eukaryotic translation initiation factor 2 complex; F:translation initiation factor activity; C:cytosol; F:tRNA binding	2	2	0.123845	9.08903	1.91953	0.0814312	1	-5.22903
0	3496631_1	ribosomal protein s11	2.55e-66	F:structural constituent of ribosome; F:protein binding; C:cytosolic small ribosomal subunit; F:rRNA binding; P:translational elongation	2	2	0.0587695	11.7794	1.1852	0.261107	1	-6.22923
0	3496639_1	fumarylacetoacetate hydrolase	4.9e-43	F:fumarylacetoacetase activity; P:arginine catabolic process; P:aromatic amino acid family catabolic process; C:cytosol	2	2	-0.0135266	6.84908	-0.295958	0.772818	1	-6.89629
0	3496643_1	serine protease	1.2e-11	P:proteolysis; F:serine-type endopeptidase activity; F:serine-type peptidase activity; F:hydrolase activity; F:catalytic activity; F:peptidase activity	2	2	0.113261	9.75168	2.50664	0.0293145	1	-4.26607
0	3496650_1	apoptosis inhibitor	5.87e-08	P:anti-apoptosis; P:apoptosis; F:binding; F:fibroblast growth factor binding	2	2	-0.241517	11.7814	-4.84923	0.0005233	0.16169	-0.216143
0	3496651_1	glutathione peroxidase 3	8.81e-39	P:hydrogen peroxide catabolic process; F:glutathione peroxidase activity; C:extracellular space; P:response to lipid hydroperoxide; F:transcription factor binding; P:protein homotetramerization; F:selenium binding	2	2	0.104381	6.74541	2.11745	0.0580225	1	-4.91559
0	3496651_2	glutathione peroxidase 3	2.38e-39	P:hydrogen peroxide catabolic process; F:glutathione peroxidase activity; C:extracellular space; P:response to lipid hydroperoxide; F:transcription factor binding; P:protein homotetramerization; F:selenium binding	1	1	0.0377296	6.56	0.485914	0.636639	1	-6.81714
0	3496655_2	hypothetical protein NEMVEDRAFT_v1g4107 [Nematostella vectensis]	2.41e-07	0	2	2	-0.244454	7.05419	-1.39469	0.190851	1	-5.97614
0	3496661_3	riken cdna 1810013l24 gene	3.93e-29	F:F; P:P; C:C	2	2	-0.183183	9.3735	-3.5622	0.00451061	0.63091	-2.41165
0	3496668_1	tubulin beta-2c chain	0	P:microtubule-based movement; F:GTP binding; P:protein polymerization; F:structural molecule activity; F:GTPase activity; C:microtubule	2	2	-0.202104	7.42887	-3.95171	0.0023011	0.407229	-1.7298
0	3496673_2	cytochrome b561	3.37e-64	P:memory; P:locomotory behavior; F:catalytic activity	2	2	-0.154762	7.93649	-3.00343	0.0121057	1	-3.39978
0	3496674_2	transmembrane emp24 protein transport domain containing 5	7.89e-41	C:cell part	2	2	-0.114235	7.91733	-2.67006	0.021927	1	-3.98421
0	3496676_3	40s ribosomal protein s2-like isoform 2	3.31e-74	F:structural constituent of ribosome; F:RNA binding; C:small ribosomal subunit; P:translation	2	2	-0.109476	9.09769	-1.49699	0.162751	1	-5.84213
0	3496681_3	epididymal secretory protein e1 precursor	5.16e-21	C:extracellular region	2	2	-0.304652	9.86288	-6.43453	5.02712e-05	0.0351542	2.18936
0	3496684_1	isoform d	1.58e-63	F:nucleic acid binding; F:nucleotide binding; F:zinc ion binding; C:intracellular	2	2	0.0342848	6.58629	0.510381	0.61995	1	-6.80426
0	3496686_1	btb poz domain-containing protein	4.11e-23	P:central nervous system development; P:eye-antennal disc morphogenesis; P:sex determination; P:sex-specific pigmentation; P:aggressive behavior; P:female gonad development; P:male courtship behavior, veined wing generated song production; P:imaginal disc-derived leg morphogenesis; P:muscle organ development; P:male sex differentiation; F:transcription factor activity; P:negative regulation of de…	2	2	-0.0299081	10.1842	-0.495069	0.630369	1	-6.81239
0	3496702_1	mitochondrial 39s ribosomal protein l4	2.47e-66	C:mitochondrial large ribosomal subunit; P:translation	2	2	-0.0289913	7.67363	-0.496304	0.629525	1	-6.81174
0	3496708_2	vacuolar atp synthase subunit ac39	1.09e-132	F:hydrogen-exporting ATPase activity, phosphorylative mechanism; P:ATP synthesis coupled proton transport; P:regulation of Notch signaling pathway; P:vacuolar acidification; C:vacuolar proton-transporting V-type ATPase, V0 domain	2	2	-0.107256	7.33357	-1.97559	0.074034	1	-5.14169
0	3496708_3	vacuolar atp synthase subunit ac39	4.4e-12	F:hydrogen-exporting ATPase activity, phosphorylative mechanism; P:ATP synthesis coupled proton transport; P:regulation of Notch signaling pathway; P:vacuolar acidification; P:response to copper ion; C:vacuolar proton-transporting V-type ATPase, V0 domain	2	2	-0.168543	11.6042	-3.95297	0.00229615	0.407229	-1.72761
0	3496709_1	suppression of tumorigenicity 1	1.76e-26	C:extracellular region	2	2	-0.0970436	6.97389	-1.38537	0.193604	1	-5.98803
0	3496713_1	protein	3.75e-27	F:catalytic activity	2	2	0.0788424	6.84176	0.975712	0.350342	1	-6.45001
0	3496716_2	u1 small nuclear ribonucleoprotein c	6.73e-30	F:mRNA binding; F:zinc ion binding; P:regulation of alternative nuclear mRNA splicing, via spliceosome; P:mitotic spindle organization; C:U1 snRNP; C:U11 snRNP	2	2	0.0522475	7.70072	0.886027	0.39471	1	-6.5336
0	3496719_1	methyltransferase 11 domain containing 1	4.83e-07	F:methyltransferase activity; P:translation; F:copper ion binding	2	2	-0.112693	12.4471	-2.04315	0.0659509	1	-5.03486
0	3496719_2	methyltransferase 11 domain containing 1	1.33e-14	C:intracellular membrane-bounded organelle	2	2	-0.110957	8.48529	-1.56755	0.145508	1	-5.74608
0	3496720_1	nadh: oxidoreductase subunit	4.63e-18	F:oxidoreductase activity	1	1	-0.0221776	10.4096	-0.406581	0.692176	1	-6.85474
0	3496722_1	uba and wwe domain containing 1	4.16e-09	C:cytoplasm; C:nucleolus; P:histone ubiquitination; F:protein binding; P:protein polyubiquitination; F:ubiquitin-protein ligase activity	2	2	0.117639	6.79719	1.5708	0.144753	1	-5.74159
0	3496725_3	translocon-associated protein subunit beta	1.61e-40	C:cytoplasmic part	1	1	0.0198626	9.23654	0.427793	0.677123	1	-6.84532
0	3496727_2	copper transport protein atox1	2.27e-18	P:metal ion transport; F:metal ion binding	2	2	-0.0632319	6.80414	-1.06585	0.309507	1	-6.35925
0	3496730_3	pol-like protein	4.39e-18	F:nucleic acid binding; F:RNA binding; F:nucleotidyltransferase activity; F:transferase activity; F:ribonuclease H activity; P:RNA-dependent DNA replication; F:RNA-directed DNA polymerase activity	2	2	-0.157293	7.7755	-2.48748	0.0303267	1	-4.29883
0	3496732_1	ribosomal protein l24e	2.34e-50	P:mitotic spindle elongation; C:mitochondrial large ribosomal subunit; F:structural constituent of ribosome; C:lipid particle; C:cytosolic large ribosomal subunit; P:translation	2	2	-0.156983	11.3293	-3.33336	0.00674223	0.81812	-2.81603
0	3496736_1	copia-type -like	1.06e-35	F:nucleic acid binding; P:DNA integration; F:peptidase activity; F:zinc ion binding; F:endonuclease activity; F:RNA-directed DNA polymerase activity; F:DNA binding	2	2	0.0979435	6.65681	1.45968	0.172559	1	-5.89174
0	3496744_1	mitochondrial ribosomal protein l24	6.07e-79	C:mitochondrial large ribosomal subunit; P:translation	2	2	0.0616184	12.0313	1.45218	0.174591	1	-5.90161
0	3496745_1	hypothetical protein TcasGA2_TC014459 [Tribolium castaneum]	1.85e-26	F:structural molecule activity; C:integral to membrane; C:membrane; C:tight junction	2	2	0.0713946	6.53785	1.41091	0.18614	1	-5.95532
0	3496749_1	vacuolar atp synthase subunit f	1.7e-45	F:hydrogen-exporting ATPase activity, phosphorylative mechanism; F:hydrogen ion transporting ATP synthase activity, rotational mechanism; C:vacuolar proton-transporting V-type ATPase, V1 domain; P:ATP synthesis coupled proton transport; F:proton-transporting ATPase activity, rotational mechanism; P:retina development in camera-type eye	2	2	-0.105636	8.03266	-2.10327	0.0594626	1	-4.93849
0	3496754_1	26s proteasome subunit s9	3.25e-129	C:proteasome regulatory particle, lid subcomplex; P:proteolysis; F:endopeptidase activity	2	2	-0.0798906	7.70196	-1.33211	0.209977	1	-6.05487
0	3496762_6	eukaryotic translation initiation factor 4e	4.3e-38	P:mitotic spindle elongation; F:translation initiation factor activity; P:female meiosis chromosome segregation; P:translational initiation; P:RNA metabolic process; F:SUMO binding; P:salivary gland cell autophagic cell death; P:mitotic chromosome condensation; F:RNA cap binding; P:positive regulation of cell growth; P:chromatin organization; C:cytoplasm; C:postsynaptic density	2	2	-0.00801729	10.5343	-0.191202	0.851878	1	-6.92373
0	3496763_2	dynactin 3	4.11e-15	C:cytoplasmic part; C:cytoskeletal part; P:cellular process; C:microtubule cytoskeleton	2	2	-0.0805322	11.1957	-1.70334	0.116779	1	-5.55364
0	3496765_2	ino80 complex subunit e	6.85e-08	F:F; P:P; C:C	2	2	0.0386285	10.1832	0.633353	0.539551	1	-6.73045
0	3496767_2	something about silencing protein 10	2.22e-28	F:F; P:brain development; P:multicellular organismal development; P:chromatin modification; F:protein binding; C:nucleolus; C:nucleus; P:gene silencing	2	2	-0.123147	7.71125	-2.0832	0.061559	1	-4.9708
0	3496770_1	40s ribosomal protein s4	5.28e-09	F:RNA binding; F:structural constituent of ribosome; P:translation; C:cytoplasm; C:ribonucleoprotein complex; C:ribosome; F:rRNA binding; C:intracellular	2	2	-0.0129836	7.13146	-0.250686	0.806714	1	-6.90958
0	3496771_1	atp-dependent rna helicase has1	1.69e-12	F:helicase activity; P:auxin biosynthetic process; P:ribosome biogenesis; C:nucleus; F:hydrolase activity; P:rRNA processing; F:nucleic acid binding; F:nucleotide binding; F:RNA binding; F:ATP binding; F:ATP-dependent helicase activity; C:nucleolus	1	1	-0.0280195	7.67241	-0.469427	0.648005	1	-6.82549
0	3496771_2	atp-dependent rna	4.3e-16	F:binding; F:catalytic activity	2	2	-0.115553	8.5337	-1.65675	0.126012	1	-5.62074
0	3496778_1	26s proteasome regulatory subunit rpn1	7.07e-108	P:mitotic spindle elongation; P:regulation of protein catabolic process; F:endopeptidase activity; C:proteasome regulatory particle, base subcomplex; F:binding; P:cell proliferation; F:enzyme regulator activity; P:proteolysis	2	2	-0.0125965	11.5329	-0.263369	0.797173	1	-6.90607
0	3496779_1	signal recognition particle receptor alpha subunit (sr-alpha)	1.75e-117	F:mRNA binding; C:signal recognition particle receptor complex; F:receptor activity; P:regulation of protein secretion; F:protein binding; P:axonogenesis; F:GTPase activity; P:SRP-dependent cotranslational protein targeting to membrane; C:lipid particle; F:GTP binding; F:signal recognition particle binding	2	2	-0.0596841	12.7214	-0.85246	0.412278	1	-6.56309
0	3496789_1	pol-like protein	1.71e-07	0	2	2	-0.0194062	9.5402	-0.348906	0.733799	1	-6.878
0	3496790_1	26s protease regulatory subunit 4	3.49e-22	C:cytoplasm; P:auxin biosynthetic process; F:peptidase activity; P:protein catabolic process; F:ATP binding; C:proteasome complex; F:nucleoside-triphosphatase activity	2	2	-0.0975999	9.22362	-1.36395	0.200057	1	-6.01514
0	3496790_2	26s protease regulatory subunit 4	0	F:endopeptidase activity; P:mitotic spindle elongation; F:protein binding; P:response to DNA damage stimulus; P:auxin biosynthetic process; P:cell proliferation; C:cytoplasm; C:nucleolus; C:proteasome regulatory particle, base subcomplex; P:positive regulation of ubiquitin-protein ligase activity during mitotic cell cycle; F:ATPase activity; P:anaphase-promoting complex-dependent proteasomal ubiq…	2	2	-0.00244798	10.2255	-0.0358501	0.972049	1	-6.94277
0	3496794_4	domain-containing protein	3.73e-35	F:heat shock protein binding	2	2	-0.128613	8.17387	-2.3706	0.0372828	1	-4.49715
0	3496797_3	ubiquitin-conjugating enzyme e2l 3	5.83e-68	C:cytoplasm; P:protein ubiquitination; P:ubiquitin-dependent protein catabolic process; F:ATP binding; F:ubiquitin-protein ligase activity; F:enzyme binding; P:regulation of protein metabolic process; C:ubiquitin ligase complex	2	2	-0.0483936	9.93198	-1.12274	0.285645	1	-6.29864
0	3496798_4	nadh-cytochrome b5 reductase 3	8.56e-117	F:cytochrome-b5 reductase activity; C:mitochondrial inner membrane; P:oxidation reduction; C:mitochondrial outer membrane; P:unsaturated fatty acid biosynthetic process; P:fatty acid elongation; F:FAD binding; C:endoplasmic reticulum membrane; P:cholesterol biosynthetic process; P:drug metabolic process	2	2	0.0310908	8.33174	0.698983	0.49919	1	-6.68502
0	3496809_1	cleavage stimulation 3 pre- subunit 77kda	7.13e-163	P:mRNA polyadenylation; P:RNA splicing; F:RNA binding; F:protein binding; C:nucleus; P:mRNA cleavage	2	2	-0.0584729	7.02066	-0.805377	0.4378	1	-6.60278
0	3496811_2	cg13605 cg13605-pa	5.82e-05	F:metal ion binding; C:integral to membrane; C:membrane; F:zinc ion binding; F:protein binding	2	2	-0.134906	13.1285	-2.01121	0.0696639	1	-5.08558
0	3496811_3	pol-like protein	1.21e-34	F:nucleic acid binding; F:RNA binding; F:ribonuclease H activity; P:RNA-dependent DNA replication; F:RNA-directed DNA polymerase activity	2	2	0.181588	7.05766	3.26129	0.00765806	0.877412	-2.94362
0	3496811_5	ap-like endonuclease reverse transcriptase	1.06e-72	F:catalytic activity	2	2	0.0171145	6.71416	0.358214	0.727016	1	-6.87448
0	3496818_1	inner membrane protein	4.74e-27	C:membrane	2	2	-0.025495	9.92481	-0.54341	0.597773	1	-6.7859
0	3496822_1	phosphomevalonate kinase	4.31e-46	C:soluble fraction; P:isopentenyl diphosphate biosynthetic process, mevalonate pathway; F:phosphomevalonate kinase activity; F:protein binding; P:steroid biosynthetic process; P:protein amino acid phosphorylation	2	2	-0.0337808	6.84309	-0.629301	0.542103	1	-6.73311
0	3496824_2	26s proteasome non-atpase regulatory subunit 8	3.84e-79	C:proteasome complex; P:negative regulation of ubiquitin-protein ligase activity during mitotic cell cycle; C:nucleolus; P:anaphase-promoting complex-dependent proteasomal ubiquitin-dependent protein catabolic process; P:positive regulation of ubiquitin-protein ligase activity during mitotic cell cycle; F:protein binding; C:cytoplasm	2	2	-0.114623	12.8985	-2.22332	0.0482718	1	-4.74268
0	3496825_3	gametocyte specific factor 1	7.44e-06	0	1	1	0.102729	14.5096	1.4639	0.171425	1	-5.88617
0	3496826_1	heterogeneous nuclear ribonucleoprotein	5.24e-66	C:polytene chromosome puff; F:mRNA binding; P:regulation of alternative nuclear mRNA splicing, via spliceosome; P:negative regulation of RNA splicing; F:sequence-specific DNA binding; C:heterogeneous nuclear ribonucleoprotein complex; F:nucleotide binding	2	2	-0.00229661	10.9674	-0.0414756	0.967666	1	-6.94254
0	3496827_1	actin-related protein 2 3 complex subunit 1a	5.05e-138	C:Arp2/3 protein complex; P:cytoplasmic transport, nurse cell to oocyte; P:compound eye morphogenesis; P:female germline ring canal stabilization; P:actin filament polymerization; P:axonal fasciculation; P:actin filament reorganization involved in cell cycle; F:actin binding; P:pseudocleavage during syncytial blastoderm formation; P:bristle morphogenesis	2	2	0.13865	10.826	3.32949	0.0067885	0.820799	-2.82289
0	3496829_1	PREDICTED: hypothetical protein [Saccoglossus kowalevskii]	6.67e-09	F:selenium binding; C:integral to endoplasmic reticulum membrane; P:intracellular protein transport	2	2	0.0160217	7.36555	0.317511	0.756849	1	-6.8892
0	3496834_2	propionyl coenzyme a beta polypeptide	1.27e-143	F:protein binding; C:mitochondrial matrix; F:ATP binding; F:propionyl-CoA carboxylase activity	2	2	-0.118585	7.97801	-1.86524	0.089243	1	-5.31246
0	3496836_1	nuclear pore complex protein nup107	2.04e-36	P:mRNA export from nucleus; C:Nup107-160 complex; C:kinetochore; F:nucleocytoplasmic transporter activity; F:protein binding	2	2	0.12182	11.0941	2.39768	0.0355445	1	-4.45145
0	3496840_1	phenylalanyl-trna synthetase	9.48e-127	F:binding; F:aminoacyl-tRNA ligase activity; P:tRNA aminoacylation for protein translation; P:lysosome organization	2	2	-0.111375	8.16201	-2.2127	0.0491749	1	-4.76018
0	3496841_1	cathepsin l	2.19e-90	F:peptidase activity	2	2	-0.197943	7.83144	-3.78415	0.0030679	0.498119	-2.0218
0	3496846_2	heat shock 70 kd protein cognate	2.52e-121	P:auxin biosynthetic process; P:sleep; F:ATPase activity; C:lipid particle; P:RNA interference; F:ATP binding; C:endoplasmic reticulum; P:response to heat	2	2	-0.124765	10.5971	-2.61355	0.0242464	1	-4.08213
0	3496850_1	deoxyhypusine synthase	1.98e-146	P:peptidyl-lysine modification to hypusine	2	2	0.0363671	10.2804	0.861634	0.407425	1	-6.55513
0	3496852_2	proteasome 26s non-atpase subunit 7	7.26e-107	P:mitotic spindle elongation; F:endopeptidase activity; C:dendrite; C:proteasome regulatory particle, lid subcomplex; P:cell proliferation; P:ubiquitin-dependent protein catabolic process	2	2	-0.151949	9.64632	-2.16352	0.0535689	1	-4.84075
0	3496854_2	member ras oncogene family	1.26e-58	C:early endosome membrane; P:small GTPase mediated signal transduction; F:sphingomyelin phosphodiesterase activity; C:endocytic vesicle; C:melanosome; F:protein binding; F:GTPase activity; P:regulation of endocytosis; P:endosome organization; P:protein transport; F:GTP binding; C:plasma membrane	2	2	-0.144634	8.41134	-1.48964	0.164644	1	-5.85197
0	3496854_3	tbp-associated factor 5	3.26e-37	P:chromatin modification; F:transcription initiation factor activity; P:transcription initiation from RNA polymerase II promoter; C:nucleolus; F:promoter binding; C:transcription factor TFTC complex; F:protein dimerization activity; C:actin cytoskeleton; F:transcription factor activity; P:RNA elongation from RNA polymerase II promoter; F:histone acetyltransferase activity; C:transcription factor …	2	2	-0.100159	8.66091	-2.19084	0.0510837	1	-4.79608
0	3496855_4	riken cdna isoform cra_a	2.2e-21	C:mitochondrion; F:F; P:P	2	2	-0.190542	8.84663	-3.39804	0.00601573	0.749304	-2.70158
0	3496860_1	fk506 binding protein 4	8.06e-11	C:integral to membrane	2	2	-0.0694962	7.45484	-0.838403	0.419791	1	-6.57515
0	3496861_1	sodium-bile acid cotransporter	5.98e-63	P:sodium ion transport; F:bile acid:sodium symporter activity; C:membrane	2	2	0.00461033	7.1206	0.071005	0.944678	1	-6.94074
0	3496864_1	testis expressed 10	1.33e-08	C:integral to membrane; C:membrane; C:nucleus; F:F; C:C; C:nuclear membrane; C:nucleolus; C:MLL1 complex; P:P; F:binding	2	2	-0.0203236	6.83475	-0.397726	0.698502	1	-6.85853
0	3496868_1	dna replication licensing factor mcm7	4.71e-21	P:auxin biosynthetic process; F:3'-5' DNA helicase activity; F:DNA binding; F:ATP binding; P:DNA replication initiation; C:pre-replicative complex; P:pre-replicative complex assembly; F:chromatin binding	2	2	0.0439568	7.92772	0.628322	0.54272	1	-6.73376
0	3496870_4	---NA---	0	0	2	2	-0.0412205	6.7809	-0.795332	0.443377	1	-6.61099
0	3496871_1	integrator complex subunit 3	3.08e-55	C:SOSS complex; F:protein binding; P:response to ionizing radiation; P:snRNA processing; P:G2/M transition checkpoint; P:DNA repair; C:integrator complex	2	2	-0.120257	8.42737	-2.24711	0.0463075	1	-4.7034
0	3496875_1	splicing factor subunit 3	4.13e-163	P:protein complex assembly; F:nucleic acid binding; C:spliceosomal complex; F:protein binding; P:RNA splicing, via transesterification reactions; C:small nuclear ribonucleoprotein complex; P:mRNA processing	2	2	0.260945	11.883	4.9937	0.000416546	0.140087	0.0179883
0	3496875_2	splicing factor 3b subunit 3	2.15e-141	P:protein complex assembly; C:U2 snRNP; F:nucleic acid binding; P:mitotic spindle organization; F:protein binding; C:precatalytic spliceosome; P:nuclear mRNA splicing, via spliceosome; C:catalytic step 2 spliceosome	2	2	-0.0397954	7.31384	-0.927154	0.373899	1	-6.49612
0	3496881_1	cytochrome oxidase subunit i	3.43e-18	F:oxidoreductase activity; F:iron ion binding; P:oxidation reduction; C:membrane part; C:mitochondrion; P:generation of precursor metabolites and energy	2	2	0.0680499	6.84386	1.53188	0.154015	1	-5.79499
0	3496882_1	alcohol dehydrogenase	7.04e-79	P:response to toxin; F:oxidoreductase activity; P:metabolic process	2	2	0.0918203	7.78978	1.21778	0.248984	1	-6.19188
0	3496885_2	serine threonine-protein phosphatase pp1-beta	1.69e-49	F:phosphoprotein phosphatase activity	2	2	-0.0757458	7.65365	-1.53659	0.152869	1	-5.78858
0	3496887_1	isoform a	8.61e-12	0	2	2	0.0508392	6.53157	1.10641	0.292344	1	-6.31629
0	3496888_1	vacuolar h	1.46e-146	F:hydrogen-exporting ATPase activity, phosphorylative mechanism; F:hydrogen ion transporting ATP synthase activity, rotational mechanism; C:vacuolar proton-transporting V-type ATPase, V1 domain; P:ATP synthesis coupled proton transport; F:proton-transporting ATPase activity, rotational mechanism	2	2	-0.297726	8.23903	-5.93821	0.000100812	0.0559921	1.47532
0	3496888_2	h(+)-transporting atpase	2.91e-54	C:cytosol; F:hydrogen ion transporting ATP synthase activity, rotational mechanism; C:integral to membrane; P:ATP synthesis coupled proton transport; F:proton-transporting ATPase activity, rotational mechanism; C:proton-transporting V-type ATPase, V1 domain; C:plasma membrane	2	2	-0.264034	13.2093	-4.80827	0.000558572	0.168253	-0.283049
0	3496890_2	niemann-pick type c-	2.97e-07	0	2	2	0.0151258	6.54472	0.363818	0.722945	1	-6.87231
0	3496892_2	n-acetylglucosamine-1-phosphate gamma subunit	1.31e-31	P:N-glycan processing to lysosome; F:UDP-N-acetylglucosamine-lysosomal-enzyme N-acetylglucosaminephosphotransferase activity; C:microsome; F:protein binding; C:membrane	2	2	0.000784833	8.319	0.0161247	0.987426	1	-6.94333
0	3496894_2	trafficking protein particle complex subunit 6b	5.68e-49	0	2	2	-0.196602	8.24507	-4.75563	0.000607618	0.178613	-0.369355
0	3496895_1	dna-directed rna polymerases and iii subunit rpabc3	3.72e-61	F:DNA-directed RNA polymerase activity; F:zinc ion binding; F:protein kinase activity; P:transcription initiation from RNA polymerase II promoter; C:nucleolus; P:RNA splicing; C:DNA-directed RNA polymerase II, core complex; F:protein binding; P:RNA elongation from RNA polymerase II promoter	2	2	-0.104186	10.9741	-1.65219	0.126948	1	-5.62725
0	3496896_1	u6 snrna-associated sm-like protein lsm5	2.53e-31	C:cytoplasm; P:mRNA catabolic process; P:RNA splicing; F:RNA binding; P:mRNA processing; C:ribonucleoprotein complex; C:nucleus; F:protein heterodimerization activity	2	2	-0.0126517	8.10552	-0.284168	0.781602	1	-6.89996
0	3496899_1	domain containing 1	1.46e-06	0	2	2	-0.0267511	6.84542	-0.401702	0.695658	1	-6.85684
0	3496899_2	domain containing 1	3.3e-24	F:F; P:P	2	2	0.187831	8.64745	3.75637	0.00321867	0.516727	-2.07042
0	3496901_1	isoform b	2.22e-164	P:auxin biosynthetic process; C:6-phosphofructokinase complex; F:6-phosphofructokinase activity; F:DNA binding; C:polytene chromosome; F:protein binding; F:nucleotide binding; P:glycolysis; P:chromatin remodeling; C:nucleus	2	2	-0.0365034	6.93289	-0.817275	0.431254	1	-6.59294
0	3496910_1	nucleoside diphosphate kinase 7	1.6e-12	P:pyrimidine ribonucleoside triphosphate biosynthetic process; C:cytoplasmic membrane-bounded vesicle; F:nucleotide binding; F:kinase activity; P:pyrimidine ribonucleoside metabolic process	2	2	0.0544339	9.6584	0.860554	0.407994	1	-6.55607
0	3496915_1	adenosine deaminase	2.76e-60	F:double-stranded RNA adenosine deaminase activity; P:adult locomotory behavior; F:RNA binding; P:regulation of membrane potential; P:adenosine to inosine editing; P:response to hypoxia; P:mRNA modification; P:response to heat	2	2	0.0637181	8.91545	1.41195	0.18584	1	-5.95398
0	3496915_2	adenosine rna- b1	1.54e-10	F:binding	2	2	0.133461	6.88795	3.05629	0.0110188	1	-3.30642
0	3496917_4	na+ k+ atpase alpha subunit	6.96e-66	F:sodium:potassium-exchanging ATPase activity; P:auxin biosynthetic process; C:integral to membrane; P:monovalent inorganic cation transport; F:monovalent inorganic cation transmembrane transporter activity; P:ATP biosynthetic process; F:ATP binding	2	2	0.00592496	7.12576	0.091787	0.928531	1	-6.93891
0	3496918_3	polymerase delta-interacting protein 3	1.38e-07	F:nucleic acid binding; F:nucleotide binding	2	2	-0.191332	8.39106	-4.30117	0.00127663	0.271511	-1.12929
0	3496918_4	polymerase delta interacting protein 3	2.54e-07	F:nucleic acid binding; F:nucleotide binding	2	2	-0.0958688	7.35961	-1.50216	0.161429	1	-5.83519
0	3496919_1	zinc finger ccch-type containing 11a	2.11e-19	F:protein binding	2	2	0.049847	6.61506	1.11295	0.289648	1	-6.30925
0	3496920_1	domain containing 3	3.1e-31	F:F; P:P	2	2	-0.0283353	9.58634	-0.681136	0.509982	1	-6.69778
0	3496921_1	cathepsin l	2.89e-59	F:hydrolase activity	2	2	0.0718079	6.75996	1.48023	0.167097	1	-5.86452
0	3496923_1	hiv-1 rev-binding	5.1e-69	C:nucleolus; C:nucleoplasm; P:rRNA processing	2	2	-0.0319904	9.64729	-0.74626	0.471282	1	-6.64977
0	3496924_1	nucleolar protein 120kda	1.73e-114	C:nucleolus; F:S-adenosylmethionine-dependent methyltransferase activity; F:RNA binding	2	2	0.0725277	7.15132	1.53594	0.153025	1	-5.78946
0	3496928_2	lipoma hmgic fusion partner-like 2	8.61e-18	F:F; C:integral to membrane; C:membrane; P:P	2	2	0.0462337	7.77748	0.858641	0.409004	1	-6.55774
0	3496934_1	chaperonin containing subunit 6a (zeta 1)	1.48e-30	P:protein folding; C:lipid particle; P:mitotic spindle organization; F:unfolded protein binding; F:ATPase activity, coupled; P:centriole replication; F:nucleotide binding	2	2	0.0629232	11.1759	1.33345	0.209552	1	-6.05322
0	3496934_2	chaperonin containing subunit 6a (zeta 1)	1.13e-114	P:auxin biosynthetic process; P:protein folding; C:chaperonin-containing T-complex; F:ATP binding; F:unfolded protein binding	2	2	-0.0665543	8.1854	-1.02101	0.329353	1	-6.40522
0	3496940_1	cyclin a	2.32e-77	P:Ras protein signal transduction; P:positive regulation of fibroblast proliferation; P:organ regeneration; P:cell cycle; C:male pronucleus; P:response to glucagon stimulus; P:cell division; C:female pronucleus; F:protein binding; P:response to estradiol stimulus; C:nucleoplasm; C:cytoplasm; P:positive regulation of transcription	2	2	-0.267118	13.5403	-3.19084	0.00867612	0.954447	-3.06837
0	3496942_3	dolichol-phosphate mannosyltransferase subunit 3	3.46e-14	F:transferase activity; F:transferase activity, transferring glycosyl groups	2	2	-0.115506	7.71638	-2.81971	0.0167952	1	-3.72307
0	3496951_1	nadh dehydrogenase	1.38e-39	P:mitochondrial electron transport, NADH to ubiquinone; F:NADH dehydrogenase (ubiquinone) activity	2	2	0.293564	10.8099	7.33664	1.54044e-05	0.0168818	3.39888
0	3496956_5	tho complex subunit 3	1.29e-102	F:acyltransferase activity	2	2	-0.155764	9.3455	-3.20155	0.00851288	0.944034	-3.0494
0	3496957_1	threonine dehydrogenase	4.69e-124	F:UDP-glucose 4-epimerase activity; P:cellular metabolic process; F:coenzyme binding	2	2	0.00198186	7.42609	0.0351029	0.972632	1	-6.9428
0	3496962_1	eukaryotic peptide chain release factor gtp-binding	2.13e-118	P:translational termination; F:GTP binding; F:translation release factor activity; C:cytosol; F:GTPase activity	2	2	-0.0698294	13.5341	-0.701847	0.497471	1	-6.68295
0	3496964_1	spaghetti squash	3.3e-89	P:cytokinesis; F:calcium ion binding; C:midbody; C:unconventional myosin complex; P:cellularization; P:nuclear axial expansion; F:ATPase activity, coupled; P:regulation of actin cytoskeleton organization; P:imaginal disc-derived wing hair organization; F:myosin heavy chain binding; P:border follicle cell migration; C:cleavage furrow; P:establishment of planar polarity; C:cytoplasm; C:spindle midz…	2	2	-0.185465	10.4836	-3.20573	0.00845008	0.943817	-3.04201
0	3496970_2	ubiquitin specific	0.000147	P:visual perception; C:cilium; P:response to stimulus; C:cytoplasm; P:eye photoreceptor cell development; C:Golgi apparatus; F:protein binding; F:guanyl-nucleotide exchange factor activity	2	2	0.0662867	6.60589	1.21839	0.248761	1	-6.19117
0	3496971_4	mitochondrial ribosomal protein l12	5.81e-20	P:nematode larval development; C:intracellular; F:protein binding; P:positive regulation of growth rate; P:determination of adult lifespan; P:cellular process	1	1	-0.142599	11.5763	-2.10183	0.0596108	1	-4.94081
0	3496972_1	fucosyl transferase family protein	1.02e-15	F:transferase activity; C:membrane	2	2	0.0773355	7.49215	0.743227	0.473043	1	-6.6521
0	3496974_1	serpin b6	1.54e-85	P:negative regulation of Toll signaling pathway	2	2	-0.0600033	8.3387	-0.902105	0.386481	1	-6.51912
0	3496975_1	pt repeat family protein	6.42e-07	P:regulation of transcription, DNA-dependent; P:lipid metabolic process; P:interspecies interaction between organisms; P:transcription; P:regulation of transcription; C:host cell nucleus; F:DNA binding	2	2	0.0838324	6.89824	1.54062	0.151891	1	-5.78307
0	3496982_4	valyl-trna synthetase	3.52e-52	F:ligase activity; P:cellular biosynthetic process	2	2	0.062127	11.9941	1.59592	0.139037	1	-5.70667
0	3496984_3	fn5 protein	3.12e-12	C:integral to membrane	2	2	-0.00610773	8.6882	-0.121021	0.905874	1	-6.93555
0	3496985_1	uncharacterized conserved protein	2.17e-09	0	2	2	-0.122994	9.20532	-2.30315	0.041978	1	-4.61027
0	3496986_2	mitochondrial dicarboxylate carrier	1.16e-76	P:succinate transport; F:binding; C:mitochondrial inner membrane; F:thiosulfate transmembrane transporter activity; P:sulfate transport; P:phosphate transport; P:transmembrane transport; F:phosphate transmembrane transporter activity; P:mitochondrial transport; P:malate transport; F:sulfate transmembrane transporter activity; C:integral to membrane; F:succinate transmembrane transporter activity;…	2	2	-0.0527289	7.68875	-1.19931	0.255802	1	-6.21315
0	3496989_2	ring finger and chy zinc finger domain containing 1	2.65e-73	F:p53 binding; F:zinc ion binding; F:lyase activity; P:positive regulation of protein ubiquitination; F:receptor binding; F:ubiquitin-protein ligase activity; P:protein autoubiquitination; C:ubiquitin ligase complex; P:positive regulation of proteasomal ubiquitin-dependent protein catabolic process; F:protein homodimerization activity; C:cytoplasm; C:nucleus; P:protein ubiquitination during ubiqu…	2	2	-0.092589	8.12384	-1.58946	0.140489	1	-5.71569
0	3496999_3	isocitrate dehydrogenase 2 (nadp+) mitochondrial	9.22e-92	F:NAD or NADH binding; F:isocitrate dehydrogenase (NADP+) activity; P:2-oxoglutarate metabolic process; P:oxidation reduction; F:magnesium ion binding; P:tricarboxylic acid cycle; P:isocitrate metabolic process; C:mitochondrion; P:glyoxylate cycle	2	2	-0.0793498	7.81137	-1.44197	0.177391	1	-5.915
0	3497008_2	zinc iron transporter	2.56e-09	P:oxidation reduction; F:oxidoreductase activity; C:membrane; F:2-alkenal reductase activity; P:transmembrane transport; P:metal ion transport; F:metal ion transmembrane transporter activity	2	2	0.000918472	6.78612	0.0160606	0.987476	1	-6.94333
0	3497009_1	proteasome alpha 4 subunit	8.67e-96	C:cytoplasm; C:proteasome core complex, alpha-subunit complex; P:ubiquitin-dependent protein catabolic process; C:nucleus; F:threonine-type endopeptidase activity	2	2	0.179591	8.19266	3.09728	0.0102441	1	-3.23394
0	3497012_2	60s ribosomal protein l11	1.03e-05	F:RNA binding; P:reproduction; P:nematode larval development; P:induction of apoptosis; F:F; C:ribonucleoprotein complex; P:protein targeting; P:ribosomal large subunit biogenesis; P:embryonic development ending in birth or egg hatching; F:structural constituent of ribosome; P:embryonic development; P:inductive cell migration; P:growth; P:translational elongation; P:hermaphrodite genitalia develo…	2	2	0.354944	7.29158	4.40777	0.0010699	0.247976	-0.948743
0	3497014_1	ccr4-not transcription subunit 10	7.54e-20	F:binding; F:protein binding	2	2	0.0764271	6.79164	0.966936	0.354518	1	-6.45849
0	3497018_1	nuclear nucleic acid-binding protein c1d	1.09e-08	P:cellular process; C:protein complex; F:nucleic acid binding; C:nuclear lumen; F:protein binding	2	2	0.0615268	7.56833	1.45232	0.174555	1	-5.90144
0	3497019_2	family with sequence similarity member a	7.42e-37	F:F; P:P; C:C	2	2	-0.0332123	7.64017	-0.491374	0.632896	1	-6.81432
0	3497024_1	ran-binding protein	1.71e-30	F:binding; F:zinc ion binding; C:intracellular; P:intracellular transport	2	2	-0.0116243	7.11505	-0.19143	0.851704	1	-6.92368
0	3497028_2	niemann-pick type c-	3.24e-07	0	2	2	0.103517	6.59048	1.63139	0.131305	1	-5.65681
0	3497031_2	acyl-coenzyme a binding domain containing 6	7.85e-50	F:F; F:binding; F:acyl-CoA binding; C:cytoplasm; P:P; C:C	2	2	-0.0443737	10.5472	-0.811929	0.434187	1	-6.59738
0	3497033_3	transposase [Chrysops vittatus]	1.2e-05	0	2	2	0.0825738	6.64047	1.43459	0.179436	1	-5.92463
0	3497034_1	rho family small gtp binding protein cdc42	9.89e-102	C:adherens junction; P:maintenance of protein location; F:GTP binding; C:intracellular; P:positive regulation of protein kinase activity; P:multicellular organismal development; F:sphingomyelin phosphodiesterase activity; P:small GTPase mediated signal transduction	2	2	-0.156208	8.05695	-2.45927	0.0318801	1	-4.34696
0	3497035_1	mad1 mitotic arrest deficient-like 1	7.36e-20	C:protein complex; P:cell cycle; C:intracellular non-membrane-bounded organelle; C:intracellular organelle part; C:cytoplasm	2	2	-0.0176508	7.61014	-0.360797	0.725139	1	-6.87348
0	3497041_1	component of oligomeric golgi complex 5	1.62e-43	P:intra-Golgi vesicle-mediated transport; F:protein binding; P:inter-Golgi cisterna vesicle-mediated transport; C:Golgi transport complex	2	2	0.19589	9.30845	2.64271	0.0230207	1	-4.03166
0	3497053_3	periodic tryptophan protein 2 homolog	2.44e-45	F:signal transducer activity; P:signal transduction	2	2	0.0919101	7.91426	1.56772	0.145468	1	-5.74585
0	3497055_1	profilin	1.04e-31	C:intracellular part	2	2	0.00430269	6.58325	0.0732596	0.942925	1	-6.94057
0	3497058_1	cathepsin b	1.11e-80	F:peptidase activity	2	2	-0.055054	6.70064	-0.854847	0.411012	1	-6.56103
0	3497071_1	succinate dehydrogenase assembly factor mitochondrial precursor	3.07e-35	P:protein-FAD linkage; F:protein binding; P:mitochondrial electron transport, succinate to ubiquinone; C:mitochondrion	2	2	0.039627	6.57038	0.843757	0.416919	1	-6.57058
0	3497073_2	rna pseudouridylate synthase domain containing 1	5.93e-48	F:RNA binding; F:F; P:RNA modification; P:pseudouridine synthesis; P:P; F:pseudouridine synthase activity; C:C	2	2	-0.125745	11.7687	-2.95979	0.0130843	1	-3.47677
0	3497074_2	haus augmin-like complex subunit 3	3.22e-09	P:centrosome organization; C:HAUS complex; P:spindle assembly	2	2	0.00699514	8.90073	0.041556	0.967603	1	-6.94253
0	3497076_3	mitochondrial ribosomal protein l20	1.43e-20	F:structural constituent of ribosome; P:translation; C:mitochondrion	2	2	-0.160917	9.19266	-2.21877	0.0486574	1	-4.7502
0	3497081_1	trna nucleotidyl cca- 1	1.59e-100	C:mitochondrion; F:tRNA adenylyltransferase activity; P:protein targeting to mitochondrion; F:ATP binding; P:tRNA 3'-end processing; F:tRNA binding	2	2	0.053542	8.24033	1.03941	0.321099	1	-6.38656
0	3497084_1	isoform a	7.1e-18	0	2	2	0.0606169	12.9124	1.59554	0.139122	1	-5.70721
0	3497088_4	isoform a	6.7e-88	F:specific transcriptional repressor activity; P:mesodermal cell fate determination; P:dorsal/ventral pattern formation, imaginal disc; P:negative regulation of transcription from RNA polymerase II promoter; F:zinc ion binding; P:establishment or maintenance of cell polarity; C:filamentous actin; P:dendrite morphogenesis; P:muscle organ development; P:Malpighian tubule morphogenesis; P:cuticle pa…	2	2	0.000353942	6.91769	0.0073344	0.99428	1	-6.94344
0	3497091_1	ubiquitin thioesterase otub1	1.34e-56	F:ubiquitin-specific protease activity; P:protein K48-linked deubiquitination; F:NEDD8-specific protease activity; F:ubiquitin binding	2	2	-0.0671295	7.27935	-1.57894	0.142879	1	-5.73031
0	3497091_2	otu ubiquitin aldehyde binding 1	2.58e-10	F:ubiquitin-specific protease activity; P:protein K48-linked deubiquitination; F:NEDD8-specific protease activity; F:ubiquitin binding	2	2	-0.0587565	9.70569	-1.04328	0.319381	1	-6.38259
0	3497100_2	survival of motor neuron-related-splicing factor 30	6.29e-11	C:Cajal body; P:mRNA processing; P:induction of apoptosis; C:nucleus; P:RNA splicing; P:apoptosis; F:nucleic acid binding; C:cytoplasm; F:RNA binding; P:RNA splicing, via transesterification reactions; C:spliceosomal complex; F:protein binding; C:nuclear speck	2	2	-0.0532363	8.28208	-1.07682	0.304789	1	-6.34775
0	3497115_1	dna-binding horma domain-containing protein	8.04e-24	P:mitotic cell cycle spindle assembly checkpoint; C:cytosol; C:nuclear pore; C:kinetochore; F:DNA binding; P:mitotic sister chromatid segregation; C:spindle pole body; C:perinuclear region of cytoplasm; P:anaphase-promoting complex-dependent proteasomal ubiquitin-dependent protein catabolic process; F:protein homodimerization activity; P:negative regulation of ubiquitin-protein ligase activity du…	1	1	-0.102877	8.19239	-1.52359	0.156053	1	-5.80625
0	3497129_1	tripartite motif-containing 2	1.15e-11	F:metal ion binding; F:myosin binding; C:cytoplasm; P:P; F:zinc ion binding; F:protein binding; C:intracellular	2	2	-0.010575	8.29034	-0.180618	0.859978	1	-6.92585
0	3497130_1	arsenite-resistance protein	3.38e-27	P:conversion of ds siRNA to ss siRNA involved in RNA interference; C:precatalytic spliceosome; P:primary microRNA processing; P:response to arsenic; P:negative regulation of viral genome replication; P:nuclear mRNA splicing, via spliceosome; C:catalytic step 2 spliceosome; C:nucleoplasm	2	2	0.286133	11.3583	3.63401	0.00397969	0.59226	-2.2852
0	3497130_2	arsenite-resistance protein	1.29e-41	P:conversion of ds siRNA to ss siRNA involved in RNA interference; C:precatalytic spliceosome; P:primary microRNA processing; P:negative regulation of viral genome replication; P:nuclear mRNA splicing, via spliceosome; C:catalytic step 2 spliceosome; C:nucleoplasm	2	2	-0.0668507	7.0565	-1.25299	0.236394	1	-6.15066
0	3497138_1	histone 1	3.3e-20	C:nucleosome; F:DNA binding; P:nucleosome assembly; C:nucleus	2	2	0.0753686	6.63089	1.42467	0.18222	1	-5.93753
0	3497143_1	GH16383 [Drosophila grimshawi]	3.26e-05	F:chitin binding; P:chitin metabolic process; C:extracellular region	2	2	-0.203508	7.98154	-2.659	0.0223632	1	-4.00342
0	3497147_1	dead (asp-glu-ala-asp) box polypeptide 47	1.27e-137	C:nucleolus; F:helicase activity; F:nucleic acid binding; F:nucleotide binding	2	2	-0.0977526	8.51881	-1.67213	0.122894	1	-5.59871
0	3497148_3	26s protease regulatory subunit 6b	0	C:cytoplasm; P:auxin biosynthetic process; P:protein folding; F:endopeptidase activity; C:proteasome regulatory particle, base subcomplex; F:ATPase activity; F:protein binding; P:protein catabolic process; F:ATP binding; P:proteolysis; P:response to DNA damage stimulus; C:male germ cell nucleus	2	2	-0.184589	10.7994	-3.99325	0.0021438	0.392092	-1.65778
0	3497150_1	chitin-binding domain-containing protein	1.15e-14	C:extracellular region; P:proteolysis; F:zinc ion binding; F:metallopeptidase activity	2	2	0.285904	14.3679	6.19639	6.99055e-05	0.0449927	1.85117
0	3497153_1	sp1070 cg9138-pa	0	P:regulation of tube architecture, open tracheal system; C:apical plasma membrane; F:Notch binding	2	2	-0.0055334	6.53392	-0.107529	0.916321	1	-6.93722
0	3497154_1	nucleolar protein	2.13e-13	C:mitochondrion	2	2	0.0337263	12.137	0.447582	0.66321	1	-6.83611
0	3497160_2	isoform a	2.11e-33	F:nucleic acid binding; C:intracellular organelle	2	2	0.0589907	7.71445	0.775688	0.454416	1	-6.62678
0	3497167_1	dna-directed rna polymerase i subunit rpa2	7.07e-146	F:DNA-directed RNA polymerase activity; P:rRNA transcription; P:nucleologenesis; P:embryo implantation; C:DNA-directed RNA polymerase I complex; P:embryonic development; F:protein binding; C:nucleoplasm	2	2	0.045569	8.6523	0.960207	0.357745	1	-6.46495
0	3497171_1	transcription elongation factor b polypeptide 1	1.92e-53	C:cytosol; F:translation elongation factor activity; P:ubiquitin-dependent protein catabolic process; P:regulation of transcription from RNA polymerase II promoter; F:ubiquitin-protein ligase activity; F:protein binding; F:transcription elongation regulator activity; P:interspecies interaction between organisms; C:nucleoplasm; C:VCB complex; F:RNA polymerase II transcription factor activity	2	2	0.0823842	8.79656	1.48386	0.166145	1	-5.85968
0	3497172_4	ribosome biogenesis protein nsa2 homolog	3.34e-65	C:ribosome; C:nucleus	2	2	0.0267716	9.18816	0.570389	0.579969	1	-6.7701
0	3497175_1	rtx toxin	1.3e-19	C:cell wall; P:cell adhesion; C:cell surface; C:membrane; F:protein binding	2	2	-0.0423341	8.0263	-1.04853	0.317063	1	-6.3772
0	3497179_1	alanyl-trna synthetase	4.78e-16	F:aminoacyl-tRNA ligase activity; F:nucleic acid binding; P:translation; P:tRNA aminoacylation	2	2	-0.0540517	11.8376	-1.25249	0.236571	1	-6.15125
0	3497180_3	myelinprotein expression factor	6.98e-60	F:nucleic acid binding; F:nucleotide binding; C:ribonucleoprotein complex	2	2	-0.00241686	7.23627	-0.0571808	0.955435	1	-6.9417
0	3497183_3	structural maintenance of chromosomes smc3	1.11e-71	P:wing disc dorsal/ventral pattern formation; P:RNA interference; P:oocyte microtubule cytoskeleton polarization; P:regulation of cell shape; F:neuropeptide hormone activity; P:regulation of heart contraction; P:actin polymerization or depolymerization; P:neuropeptide signaling pathway; F:myostimulatory hormone activity; C:RNA-induced silencing complex; F:diuretic hormone activity; P:rhabdomere d…	2	2	-0.100229	7.53524	-2.00071	0.0709265	1	-5.10217
0	3497185_2	calponin acidic	4.13e-73	F:microtubule binding; C:protein complex; C:dendritic spine; C:neuronal cell body; P:regulation of blood vessel endothelial cell migration; P:regulation of MAPKKK cascade; C:postsynaptic density	2	2	-0.0634101	9.14954	-1.48645	0.165473	1	-5.85623
0	3497187_1	was protein family homolog 1	1.81e-12	C:early endosome; C:recycling endosome; F:cytoskeletal protein binding; P:endosome transport; C:cell projection	2	2	-0.0029721	6.62137	-0.0547728	0.957309	1	-6.94185
0	3497187_2	actin nucleation promoting factor	1.5e-15	C:endosome; F:protein binding; P:transport; P:cellular process	2	2	-0.0187342	6.63571	-0.341189	0.73944	1	-6.88085
0	3497189_1	histidine triad protein member	5.34e-06	0	2	2	-0.185111	7.02346	-2.96187	0.0130357	1	-3.47309
0	3497196_2	niemann-pick type c2	2.25e-09	P:intracellular cholesterol transport; F:cholesterol binding; P:glycolipid transport; P:intracellular sterol transport; F:enzyme binding; C:lysosome; P:phospholipid transport; P:cholesterol efflux; C:extracellular region; P:cholesterol homeostasis; P:cholesterol transport; P:response to virus; P:regulation of isoprenoid metabolic process	2	2	-0.220674	7.95834	-2.70399	0.0206416	1	-3.92523
0	3497197_2	histone h1 gamma-like	8.91e-15	C:nucleosome; F:DNA binding; P:nucleosome assembly; C:nucleus	2	2	0.200512	8.87999	4.40816	0.00106923	0.247976	-0.948098
0	3497201_1	ligase i	4.37e-44	P:auxin biosynthetic process; P:DNA replication; F:metal ion binding; F:DNA binding; P:cell cycle; F:ATP binding; C:nucleus; F:DNA ligase (ATP) activity; P:DNA recombination; P:cell division; P:DNA repair	2	2	0.139038	7.31233	2.77187	0.0182902	1	-3.80681
0	3497201_2	dna ligase 1	3.92e-129	P:auxin biosynthetic process; P:cell cycle; C:integral to membrane; F:metal ion binding; F:DNA ligase (ATP) activity; P:DNA replication; P:cell division; P:nucleotide-excision repair, DNA gap filling; F:DNA binding; F:ATP binding; F:protein binding; P:V(D)J recombination; P:anatomical structure morphogenesis; C:nucleoplasm	2	2	0.0606179	7.3545	1.08881	0.2997	1	-6.33509
0	3497202_1	general transcription factor polypeptide 5	2.33e-14	F:RNA polymerase III transcription factor activity; P:tRNA transcription from RNA polymerase III promoter; F:DNA binding; F:protein binding; P:5S class rRNA transcription; C:transcription factor TFIIIC complex	2	2	-0.0950271	7.16767	-1.59281	0.139735	1	-5.71102
0	3497202_2	general transcription factor 3c polypeptide 5 (transcription factor iiic-epsilon subunit) (tf3c-epsilon) (tfiiic 63 kda subunit)	2.5e-11	P:transcription, DNA-dependent; F:binding; C:nucleus	2	2	-0.0579308	9.52624	-0.834287	0.422008	1	-6.57865
0	3497206_1	ns1 binding protein	1.68e-119	P:multi-organism process; C:nucleoplasm; P:gene expression; P:RNA metabolic process; C:macromolecular complex	2	2	0.0781984	7.51567	1.58735	0.140964	1	-5.71862
0	3497208_2	dna-directed rna polymerase ii subunit rpb3	2.16e-106	F:DNA-directed RNA polymerase activity; F:protein kinase activity; P:transcription initiation from RNA polymerase II promoter; P:RNA splicing; C:DNA-directed RNA polymerase II, core complex; F:DNA binding; F:protein dimerization activity; P:RNA elongation from RNA polymerase II promoter; C:cytoplasm	2	2	-0.0617365	11.4918	-0.821328	0.429039	1	-6.58956
0	3497213_2	mitochondrial ribosomal protein l17	2.89e-46	P:mitotic spindle elongation; C:large ribosomal subunit	2	2	0.00225684	6.88519	0.0351936	0.972561	1	-6.9428
0	3497216_2	ubx domain-containing protein 7	3.68e-35	F:protein binding	2	2	-0.17998	8.10429	-2.95754	0.0131368	1	-3.48074
0	3497217_2	cg10277- isoform a	6.03e-11	F:F; C:C	2	2	0.0564511	8.43525	0.904169	0.385433	1	-6.51724
0	3497218_1	transposable element tc3	9.34e-26	P:cellular macromolecule metabolic process; F:DNA binding; P:nucleic acid metabolic process	2	2	0.000306402	6.54086	0.00509349	0.996028	1	-6.94345
0	3497220_1	spermine synthase	1.6e-76	F:transferase activity	2	2	0.0163553	6.97555	0.297822	0.771433	1	-6.89569
0	3497223_4	reverse transcriptase	7.71e-06	F:RNA binding; P:RNA-dependent DNA replication; F:endonuclease activity; F:RNA-directed DNA polymerase activity	2	2	-0.0576131	7.40102	-0.952184	0.361619	1	-6.4726
0	3497223_5	transposase	8.94e-14	F:RNA binding; P:RNA-dependent DNA replication; F:endonuclease activity; F:RNA-directed DNA polymerase activity	2	2	-0.0597533	6.88617	-0.832628	0.422904	1	-6.58005
0	3497228_1	cv028_danre ame: full=upf0027 protein c22orf28 homolog	1.43e-88	F:F; P:P	2	2	0.0590473	9.58868	1.21198	0.251109	1	-6.19858
0	3497228_2	conserved hypothetical protein [Pediculus humanus corporis]	3.53e-127	0	2	2	-0.0270253	7.44581	-0.499037	0.627661	1	-6.81031
0	3497230_1	armadillo repeat containing 6	2.73e-37	F:binding; F:protein binding	2	2	0.105967	7.52221	2.37971	0.036689	1	-4.48179
0	3497242_2	zinc finger ccch domain-containing protein 15	5.04e-58	F:metal ion binding; F:nucleic acid binding; F:protein binding; C:intracellular part	2	2	0.0888165	8.82491	1.23381	0.243189	1	-6.17323
0	3497246_1	protective antigen 4d8	2.19e-28	P:P; C:C	2	2	-0.19489	11.2519	-4.14387	0.00166121	0.323928	-1.39803
0	3497250_1	dendritic cell protein	6.5e-97	P:Golgi organization; C:Golgi apparatus; P:protein secretion; C:cytosol	2	2	0.0207127	6.94604	0.41401	0.686888	1	-6.85149
0	3497253_1	tetratricopeptide repeat domain 4	2.08e-64	F:binding; P:P; C:C	2	2	-0.0817274	7.37186	-1.45535	0.173732	1	-5.89745
0	3497255_1	neurotransmitter gated ion channel	8.68e-39	C:membrane	2	2	-0.0102399	7.08515	-0.196992	0.847455	1	-6.92252
0	3497260_1	elongation factor tu (ef-tu)	4.61e-25	F:binding; C:intracellular	2	2	-0.118899	9.37225	-1.94159	0.0784423	1	-5.19481
0	3497261_1	zinc finger protein 202	7.13e-09	F:nucleic acid binding; C:intracellular; P:transcription; F:zinc ion binding	2	2	-0.00221286	8.45768	-0.0410183	0.968022	1	-6.94256
0	3497264_1	cat eye syndrome chromosome candidate 5 homolog	4.94e-15	F:hydrolase activity; P:metabolic process	2	2	-0.0915778	10.7502	-2.2467	0.0463405	1	-4.70408
0	3497264_2	cat eye syndrome chromosome candidate 5 isoform 2 precursor	1.67e-59	C:mitochondrion; P:metabolic process; F:hydrolase activity; C:C	2	2	0.057574	7.53194	0.776276	0.454084	1	-6.62632
0	3497267_3	pdgf associated protein	9.02e-06	F:platelet-derived growth factor binding; F:F; P:platelet-derived growth factor receptor signaling pathway; P:cell proliferation; P:signal transduction; C:C	2	2	-0.144455	9.80268	-1.91474	0.0820947	1	-5.23645
0	3497267_4	pdgf associated protein	6.55e-06	F:platelet-derived growth factor binding; F:F; P:platelet-derived growth factor receptor signaling pathway; P:cell proliferation; P:signal transduction; C:C	1	1	0.109688	8.35028	1.64453	0.128539	1	-5.63816
0	3497270_1	wd repeat-containing protein 3	6.57e-102	C:nucleus; C:nucleolus	2	2	0.0854472	8.65001	1.71804	0.113994	1	-5.53224
0	3497271_1	transcription elongation regulator 1	5.49e-73	F:protein binding	2	2	0.245736	7.93365	4.92315	0.000465472	0.150294	-0.0959928
0	3497272_1	mitochondrial ribosomal protein s21	5.48e-23	C:mitochondrial small ribosomal subunit; F:structural constituent of ribosome; P:translation	2	2	-0.31703	10.1051	-5.16804	0.000317546	0.118049	0.296629
0	3497275_1	atp-dependent transporter	6.06e-22	P:auxin biosynthetic process; F:ATPase activity, coupled to transmembrane movement of substances; F:ATP binding	3	3	0.0285605	12.4557	0.653306	0.527085	1	-6.71707
0	3497280_2	lem domain containing 3	3.41e-21	P:negative regulation of transmembrane receptor protein serine/threonine kinase signaling pathway; F:binding; C:nuclear envelope; C:membrane	2	2	0.192276	11.155	3.88008	0.00260116	0.443129	-1.85435
0	3497293_1	dr1-associated corepressor	3.7e-21	P:negative regulation of transcription from RNA polymerase II promoter; F:transcription corepressor activity; F:transcription factor activity; C:nucleus	2	2	-0.224752	11.6819	-5.40732	0.00022034	0.0954055	0.67204
0	3497293_2	dr1-associated corepressor	1.53e-09	F:sequence-specific DNA binding; P:P; F:DNA binding; C:intracellular; C:nucleus	2	2	0.0856516	7.01494	1.80335	0.0989821	1	-5.40604
0	3497296_1	selenoprotein t	2.23e-48	F:selenium binding; P:cell redox homeostasis	2	2	0.0415135	8.94172	1.01801	0.330712	1	-6.40824
0	3497304_2	hypothetical protein TcasGA2_TC006646 [Tribolium castaneum]	4.48e-05	0	2	2	-0.0248905	6.61922	-0.462402	0.652877	1	-6.82896
0	3497305_2	luciferin-regenerating enzyme	9.37e-28	P:regulation of calcium-mediated signaling; P:positive regulation of ATPase activity; C:cytoplasm; F:calcium ion binding; F:enzyme regulator activity; P:cellular calcium ion homeostasis; C:nucleus	2	2	-0.119201	10.6	-2.6424	0.0230337	1	-4.03221
0	3497307_1	squamous cell carcinoma antigen recognized by t-cells 3	3.23e-49	F:binding	2	2	-0.0339884	7.96625	-0.505149	0.6235	1	-6.80706
0	3497307_2	squamous cell carcinoma antigen recognized by t-cells 3	1.27e-18	P:cellular process; F:binding; C:intracellular; P:organ development	2	2	0.083191	6.81237	1.52911	0.154694	1	-5.79876
0	3497310_1	mitochondrial ribosomal	1.04e-18	F:structural constituent of ribosome; C:mitochondrion; P:translation; C:ribosome	2	2	0.0312264	6.8326	0.517582	0.615081	1	-6.80035
0	3497310_2	mitochondrial ribosomal	3.57e-10	F:structural constituent of ribosome; C:mitochondrion; P:translation; C:ribosome	1	1	-0.148175	9.2134	-2.79391	0.0175854	1	-3.76824
0	3497312_3	carbohydrate sulfotransferase	6.36e-15	F:transferase activity; F:sulfotransferase activity	2	2	0.0838849	11.5982	1.48202	0.166627	1	-5.86213
0	3497315_1	ccr4-not transcription subunit 2	7.15e-85	C:cytoplasm; F:protein binding; F:RNA polymerase II transcription mediator activity; C:nucleus; P:regulation of transcription from RNA polymerase II promoter, global	2	2	-0.123086	10.8542	-2.10499	0.059286	1	-4.93571
0	3497319_1	nucleoporin 214kda	1.34e-16	P:cellular process; P:transport; P:macromolecule localization	2	2	-0.0249141	6.67531	-0.487631	0.635461	1	-6.81626
0	3497319_2	nucleoporin 214kda	5.29e-09	P:nuclear export; P:protein targeting; C:intracellular part; P:mRNA transport	2	2	-0.102938	6.9649	-2.49797	0.0297686	1	-4.28091
0	3497320_2	alternative splicing type 3	6.3e-35	F:F; P:P	2	2	-0.0698904	8.84947	-1.59224	0.139863	1	-5.71182
0	3497329_1	peptidyl-prolyl cis-trans isomerase	1.54e-69	P:protein folding; F:peptidyl-prolyl cis-trans isomerase activity; C:lipid particle	2	2	0.184241	12.0798	2.55189	0.0270538	1	-4.18845
0	3497329_2	peptidyl-prolyl cis-trans isomerase	2.2e-68	P:protein folding; F:peptidyl-prolyl cis-trans isomerase activity; C:lipid particle	2	2	-0.247345	11.6706	-4.70557	0.000658488	0.189005	-0.451778
0	3497334_2	ul36	3.96e-06	C:extrachromosomal circular DNA	2	2	-0.0247089	7.37949	-0.481097	0.63995	1	-6.81961
0	3497336_3	protein mida mitochondrial precursor	1.09e-45	C:mitochondrion; F:F; P:P	2	2	-0.0409973	7.45843	-0.892165	0.391554	1	-6.52809
0	3497337_1	cg2446-pa	3.72e-63	P:wing disc development; P:compound eye development; C:nucleus; P:bristle development	2	2	-0.16032	8.4971	-3.19742	0.00857544	0.945853	-3.05672
0	3497345_1	chromosome 6 open reading frame 168	2.86e-46	0	2	2	0.04628	7.15963	0.615244	0.551009	1	-6.74225
0	3497351_3	isoform e	4.54e-27	0	2	2	-0.0148565	6.82214	-0.310961	0.76169	1	-6.8914
0	3497356_1	innexin 2	4.57e-100	C:gap junction; P:morphogenesis of embryonic epithelium; P:olfactory behavior; P:foregut morphogenesis	2	2	-0.103397	7.68745	-1.22557	0.246155	1	-6.18284
0	3497357_3	fumarylacetoacetate hydrolase	8.91e-86	F:fumarylacetoacetase activity; F:metal ion binding; P:tyrosine catabolic process; P:arginine catabolic process; C:cytosol; P:L-phenylalanine catabolic process	2	2	-0.0964374	6.8021	-1.74281	0.109438	1	-5.49596
0	3497358_1	isoform a	8.02e-68	P:protein K11-linked ubiquitination; P:exit from mitosis; P:cell division; P:anaphase-promoting complex-dependent proteasomal ubiquitin-dependent protein catabolic process; F:ubiquitin-protein ligase activity; F:ATP binding; P:free ubiquitin chain polymerization; P:activation of anaphase-promoting complex activity; C:anaphase-promoting complex	2	2	-0.110507	9.3459	-2.71406	0.0202748	1	-3.9077
0	3497360_1	calmodulin	1.07e-53	F:oxidoreductase activity; F:binding	2	2	0.0631137	7.02746	1.13846	0.279306	1	-6.28144
0	3497363_2	low molecular weight phosphotyrosine protein phosphatase	6.87e-39	F:phosphatase activity	2	2	-0.153864	8.0687	-2.64098	0.0230918	1	-4.03466
0	3497370_1	ubiquitin-conjugating enzyme e2d 3 (ubc4 5 yeast) isoform cra_a	5.46e-79	P:cyclin catabolic process; P:determination of adult lifespan; P:embryonic development ending in birth or egg hatching; P:regulation of R7 cell differentiation; P:growth; P:regulation of protein stability; P:female germ-line stem cell division; P:regulation of protein metabolic process; P:locomotion; P:chromosome organization; P:mitosis; F:ubiquitin protein ligase binding; F:ubiquitin-protein lig…	2	2	0.0827107	7.66634	2.00905	0.0699221	1	-5.08899
0	3497373_1	rwd domain-containing protein	3.22e-07	F:receptor activity	2	2	-0.0686388	8.06919	-1.66875	0.123574	1	-5.60356
0	3497374_1	crustin p	2.76e-08	F:peptidase inhibitor activity; C:extracellular region	2	2	0.077685	6.81033	1.34047	0.207335	1	-6.04451
0	3497377_1	heat shock factor-binding protein 1	1.75e-20	P:response to stress	2	2	-0.061724	9.07221	-1.03736	0.322012	1	-6.38865
0	3497382_1	transmembrane protein 195	5.19e-51	F:iron ion binding; P:fatty acid biosynthetic process; C:integral to membrane; C:membrane; F:F; P:oxidation reduction; F:oxidoreductase activity; C:C; C:endoplasmic reticulum; P:P	2	2	0.0181124	6.58962	0.369334	0.718946	1	-6.87015
0	3497384_3	nuclear receptor coactivator 5-like	3.52e-33	P:cellular macromolecule metabolic process; C:precatalytic spliceosome; P:gene expression; P:primary metabolic process	2	2	-0.0189852	6.42911	-0.274198	0.789054	1	-6.90295
0	3497387_1	elongation factor tu gtp binding domain containing 2	0	P:RNA splicing; F:translation elongation factor activity; C:Cajal body; F:GTP binding; C:spliceosomal complex; F:protein binding; C:nuclear speck; P:mRNA processing; F:GTPase activity	2	2	0.170746	11.0953	4.14081	0.0016698	0.323928	-1.40329
0	3497388_1	vasodilator-stimulated phosphoprotein	8.11e-10	0	2	2	-0.123185	7.38877	-2.53561	0.0278466	1	-4.21641
0	3497388_2	enabled homolog	4.45e-45	P:axon guidance; C:filopodium; C:cytosol; C:synapse; P:actin polymerization or depolymerization; C:stress fiber; C:focal adhesion; F:actin binding; P:intracellular transport; C:lamellipodium; F:WW domain binding; F:profilin binding; F:SH3 domain binding; P:neural tube closure	2	2	0.0442791	6.67931	0.887591	0.393904	1	-6.5322
0	3497393_2	bystin family protein	1.1e-20	C:nucleus	2	2	-0.0174341	11.911	-0.46232	0.652934	1	-6.829
0	3497393_3	bystin	2.34e-66	P:ribosome biogenesis; C:nucleus; C:nucleolus	2	2	-0.313894	7.96946	-4.52907	0.000876696	0.220713	-0.744969
0	3497396_2	glutaredoxin 5	1.8e-39	P:hemopoiesis; F:metal ion binding; F:electron carrier activity; P:cell redox homeostasis; F:2 iron, 2 sulfur cluster binding; F:protein disulfide oxidoreductase activity; C:mitochondrion	2	2	-0.000935986	11.914	-0.0163412	0.987257	1	-6.94332
0	3497398_1	x-prolyl aminopeptidase (aminopeptidase p) soluble	1.58e-51	F:metal ion binding; F:metalloexopeptidase activity; F:aminopeptidase activity; P:cellular process; P:proteolysis; C:cytosol	2	2	-0.362293	7.97045	-4.61955	0.000756649	0.204002	-0.594165
0	3497400_1	carboxypeptidase isoform cra_a	1.18e-29	C:soluble fraction; F:metal ion binding; F:metallocarboxypeptidase activity; P:proteolysis; P:histone acetylation	2	2	0.0867783	6.71746	0.913272	0.380836	1	-6.50893
0	3497403_1	si:ch211- protein	2e-15	0	1	1	-0.0770576	6.70103	-0.928475	0.373244	1	-6.49489
0	3497404_2	zinc finger protein 271 (zinc finger protein 7) (zinc finger protein znfphex133) (epstein-barr virus-induced zinc finger protein) (znf-eb) (ct-zfp48) (zinc finger protein dp) (znf-dp)	2.17e-59	C:nucleolus	2	2	-0.0573871	7.77582	-1.26889	0.23088	1	-6.13176
0	3497408_2	hit zinc finger family protein	2.93e-27	0	2	2	-0.0355685	8.17652	-0.623774	0.545595	1	-6.73673
0	3497412_3	lethal giant discs 1	1.08e-16	C:cytoplasm; P:compound eye development; P:intracellular protein transport; P:negative regulation of Notch signaling pathway; P:imaginal disc-derived wing vein morphogenesis	2	2	0.022121	6.71475	0.403295	0.694521	1	-6.85616
0	3497413_1	transmembrane protein 209	1.29e-26	C:integral to membrane; C:membrane	2	2	-0.142413	10.1344	-2.79306	0.0176122	1	-3.76974
0	3497415_1	ribosomal protein s6	1.06e-91	P:activation-induced cell death of T cells; P:T cell proliferation during immune response; P:gastrulation; F:protein binding; C:polysome; P:ribosomal small subunit assembly; P:erythrocyte development; P:translational elongation; P:placenta development; C:nucleolus; P:G1/S transition checkpoint; P:oogenesis stage; P:mitosis; P:T cell differentiation in the thymus; P:G1/S transition of mitotic cell…	2	2	0.0401509	9.7932	0.789892	0.446416	1	-6.6154
0	3497417_1	endonuclease reverse transcriptase	1.87e-37	F:RNA binding; P:RNA-dependent DNA replication; F:endonuclease activity; F:RNA-directed DNA polymerase activity	2	2	0.0390558	6.92488	0.746174	0.471332	1	-6.64984
0	3497433_1	inosine-uridine preferring nucleoside hydrolase	9.64e-39	F:purine nucleosidase activity; P:metabolic process; F:hydrolase activity; F:hydrolase activity, acting on glycosyl bonds; C:C	2	2	-0.0872278	11.1245	-1.85484	0.0908154	1	-5.3283
0	3497434_1	apolipoprotein d	1.55e-33	F:retinoid binding; F:lipid binding; F:binding; F:transporter activity; P:transport	2	2	-0.0444168	9.47226	-0.772788	0.456061	1	-6.62908
0	3497435_1	mitochondrial 28s ribosomal protein	3.18e-35	P:reproduction; P:receptor-mediated endocytosis; P:nematode larval development; C:ribosome; P:growth	2	2	-0.00915245	10.041	-0.165372	0.871675	1	-6.9287
0	3497446_1	heat shock protein	1.02e-62	P:response to heat	2	2	0.0619296	6.77085	0.954064	0.360708	1	-6.47081
0	3497446_3	heat shock protein	2.2e-64	P:response to heat	2	2	0.13192	6.47793	2.5094	0.0291715	1	-4.26135
0	3497448_1	hnrnpl protein	1.28e-41	P:RNA splicing; C:pronucleus; F:RNA binding; F:protein binding; P:axon guidance; P:adult feeding behavior; C:ribonucleoprotein complex	2	2	-0.0462609	8.44592	-0.862694	0.406867	1	-6.5542
0	3497448_2	isoform g	4.39e-40	F:mRNA binding; P:axon guidance; P:mRNA processing; P:adult feeding behavior; C:nucleus; F:nucleotide binding	2	2	0.0447715	11.064	0.93915	0.367977	1	-6.48491
0	3497450_1	hematopoietic signal peptide-containing precursor	3.74e-21	F:F; C:integral to membrane; C:membrane; P:P; C:extracellular region; C:C	2	2	-0.00556231	8.87503	-0.0910916	0.92907	1	-6.93898
0	3497452_1	mariner transposase	1.5e-05	0	2	2	-0.100428	10.654	-2.35152	0.038557	1	-4.52926
0	3497453_2	cdna sequence bc003266	3.81e-11	F:F; C:integral to membrane; C:membrane; P:P	2	2	-0.109832	7.933	-1.92954	0.0800627	1	-5.21353
0	3497454_1	mitochondrial ribosomal	2.44e-26	F:structural constituent of ribosome; P:translation; C:ribosome; C:intracellular	2	2	-0.0519916	11.1047	-1.02288	0.328508	1	-6.40334
0	3497455_2	pol-like protein	5.71e-38	F:nucleic acid binding; F:RNA binding; F:nucleotidyltransferase activity; F:transferase activity; F:ribonuclease H activity; P:RNA-dependent DNA replication; F:zinc ion binding; F:RNA-directed DNA polymerase activity	2	2	0.140001	7.60588	1.88211	0.0867447	1	-5.28667
0	3497458_1	aconitase cg9244-pb	1.69e-14	P:citrate metabolic process; F:iron ion binding; P:tricarboxylic acid cycle; F:4 iron, 4 sulfur cluster binding; F:aconitate hydratase activity; C:mitochondrion	2	2	0.127903	10.9074	2.88283	0.0150076	1	-3.61226
0	3497462_1	cathepsin l-like cysteine proteinase	1.22e-18	C:yolk granule; P:protein metabolic process; C:vesicle lumen; F:protein binding; P:positive regulation of growth rate; P:locomotion; P:embryonic development ending in birth or egg hatching; P:collagen catabolic process; C:extracellular region; F:cysteine-type peptidase activity	2	2	0.0405985	11.2202	0.832705	0.422862	1	-6.57999
0	3497475_2	hypothetical protein BRAFLDRAFT_94091 [Branchiostoma floridae]	8.65e-08	C:spindle pole; P:microtubule cytoskeleton organization; C:microtubule organizing center	2	2	-0.0830923	7.31801	-1.70622	0.116229	1	-5.54945
0	3497478_1	transposase	1.86e-08	P:DNA metabolic process	2	2	-0.00804842	6.73572	-0.163694	0.872964	1	-6.92899
0	3497479_1	small vcp p97-interacting protein	4.51e-08	P:P; C:C	2	2	0.0507048	8.39648	0.885317	0.395076	1	-6.53423
0	3497480_1	reverse transcriptase	1.01e-29	F:RNA binding; P:DNA repair; P:RNA-dependent DNA replication; F:nuclease activity; C:intracellular; F:RNA-directed DNA polymerase activity	2	2	0.0136676	6.89241	0.211131	0.836676	1	-6.91941
0	3497483_1	gamma glutamyl transpeptidases	5.36e-112	F:gamma-glutamyltransferase activity	2	2	0.0953162	7.08866	1.69208	0.118952	1	-5.56994
0	3497484_1	alkaline phosphatase	5.71e-61	F:hydrolase activity	2	2	-0.0190901	6.92878	-0.312372	0.760646	1	-6.89093
0	3497484_2	alkaline phosphatase	5.44e-45	F:alkaline phosphatase activity	2	2	0.0542764	8.68539	1.12634	0.284185	1	-6.29472
0	3497486_1	dead-box protein	9.99e-59	P:auxin biosynthetic process; F:ATP-dependent helicase activity; F:nucleic acid binding; F:ATP binding	2	2	0.225873	11.7389	4.21176	0.00148217	0.299495	-1.28171
0	3497486_2	dead box atp-dependent rna helicase	4.05e-160	F:binding; F:ATP-dependent helicase activity; P:spliceosome assembly; P:embryonic development via the syncytial blastoderm; P:ribosome biogenesis; P:regulation of translational initiation	2	2	-0.141484	8.77994	-2.98188	0.0125794	1	-3.43782
0	3497487_4	transmembrane emp24 domain-containing protein 2 precursor	1.42e-74	C:COPI coated vesicle membrane; C:microsome; C:ER-Golgi intermediate compartment; F:protein binding; P:vesicle targeting; P:intracellular protein transport; C:integral to membrane; C:zymogen granule membrane	2	2	-0.047669	8.53659	-0.70221	0.497254	1	-6.68268
0	3497489_3	enhancer of split mgamma	8.51e-40	P:transcription	2	2	-0.0816395	7.39199	-1.34231	0.206757	1	-6.04222
0	3497494_1	surface antigen	0.000391	F:F; C:nucleosome; P:P; P:nucleosome assembly; F:DNA binding; C:C	2	2	0.013932	8.40089	0.334813	0.744114	1	-6.88315
0	3497500_1	mitochondrial f0 atp synthase d	7.33e-40	F:hydrogen ion transmembrane transporter activity; C:lipid particle; P:proton transport	2	2	0.000388989	11.3863	0.00775466	0.993953	1	-6.94344
0	3497503_1	polymerase ii (dna directed) polypeptide k	1.18e-16	F:metal ion binding; F:DNA-directed RNA polymerase activity; F:DNA binding; P:transcription; C:nucleus	2	2	-0.0811974	7.9153	-1.46947	0.169938	1	-5.8788
0	3497503_2	polymerase ii (dna directed) polypeptide k	3.46e-16	F:metal ion binding; F:DNA-directed RNA polymerase activity; F:DNA binding; P:transcription; C:nucleus	2	2	-0.0184533	10.3625	-0.367936	0.719958	1	-6.8707
0	3497504_3	isoform b	1.13e-119	C:integral to membrane; P:P	2	2	-0.010919	7.9115	-0.115718	0.909978	1	-6.93623
0	3497506_1	cyclin k	7.11e-108	C:nucleus	2	2	-0.075763	6.73979	-1.25963	0.234078	1	-6.14278
0	3497512_1	pol-like protein	5.03e-22	F:nucleic acid binding; F:RNA binding; F:ribonuclease H activity; P:RNA-dependent DNA replication; F:zinc ion binding; F:RNA-directed DNA polymerase activity	2	2	0.0378586	7.67385	0.789595	0.446583	1	-6.61564
0	3497513_1	pdcd11 protein	3.22e-05	F:structural constituent of ribosome; P:mRNA processing; P:RNA processing; C:nucleus; P:translation; F:RNA binding; C:ribosome; P:mycelium development; C:intracellular; F:binding	2	2	-0.15904	9.22847	-3.07026	0.0107482	1	-3.28172
0	3497513_2	rrna biogenesis protein rrp5	9.02e-08	F:RNA binding; F:binding; P:mRNA processing; P:RNA processing; C:intracellular; C:nucleus	2	2	-0.060674	7.04079	-1.00852	0.335047	1	-6.41774
0	3497522_2	endonuclease reverse transcriptase	2.14e-12	F:RNA binding; P:RNA-dependent DNA replication; F:RNA-directed DNA polymerase activity	2	2	0.101632	8.30589	2.00416	0.0705085	1	-5.09671
0	3497525_1	collagen type iv alpha 1	0.000151	F:extracellular matrix structural constituent; P:angiogenesis; F:platelet-derived growth factor binding; C:collagen; P:epithelial cell differentiation; F:protein binding; C:extracellular region; C:collagen type IV	2	2	0.043993	6.65526	0.572268	0.57874	1	-6.76898
0	3497527_1	mitogen-activated protein kinase organizer 1	5.14e-44	C:cytoplasm; C:spliceosomal complex; P:nuclear mRNA splicing, via spliceosome	2	2	-0.0451987	13.2648	-0.792124	0.445168	1	-6.6136
0	3497534_2	isoform b	9.19e-13	P:primary metabolic process; P:regulation of tube architecture, open tracheal system; P:amine metabolic process	2	2	0.186947	15.628	2.69207	0.0210844	1	-3.94596
0	3497538_1	protein	1.58e-28	C:integral to membrane; P:cell adhesion; P:G-protein coupled receptor protein signaling pathway	2	2	0.149017	7.31521	2.89909	0.014579	1	-3.58367
0	3497539_1	hypothetical conserved protein	3.45e-10	0	2	2	-0.10157	6.94127	-1.38899	0.192531	1	-5.98342
0	3497549_2	accessory gland protein	1.35e-56	P:translational initiation; F:translation initiation factor activity	2	2	-0.042522	7.0057	-0.806471	0.437195	1	-6.60188
0	3497561_1	transmembrane protein 80-like	6.3e-23	C:integral to membrane; C:membrane	2	2	-0.0459896	11.2554	-0.996031	0.340809	1	-6.43013
0	3497562_2	sem1a_scham ame: full=semaphorin-1a ame: full=semaphorin-i short=sema i ame: full=fasciclin-4 ame: full=fasciclin iv flags: precursor	4.57e-07	P:nervous system development; P:cell differentiation; F:receptor activity; P:multicellular organismal development; C:integral to membrane; C:membrane	2	2	0.0778875	7.48313	1.75672	0.106951	1	-5.47545
0	3497575_1	14 kda phosphohistidine phosphatase	1.8e-33	F:phosphatase activity; C:cytoplasm	2	2	0.0424895	11.41	0.847247	0.415054	1	-6.56758
0	3497576_1	sil1 protein	1.45e-13	C:endoplasmic reticulum lumen; F:binding; C:endoplasmic reticulum; P:transmembrane transport; P:protein transport; P:transport	2	2	-0.127287	7.21294	-1.69044	0.119272	1	-5.57232
0	3497579_1	transmembrane protein 98	8.56e-28	C:endoplasmic reticulum	2	2	0.032957	6.71473	0.561287	0.585944	1	-6.77552
0	3497580_1	serine threonine-protein kinase rio1 (rio kinase 1)	1.13e-46	F:kinase activity; F:ATP binding; F:catalytic activity; F:protein serine/threonine kinase activity	2	2	-0.00653225	8.64185	-0.102782	0.92	1	-6.93776
0	3497580_2	serine threonine-protein kinase rio1	1.44e-25	C:cytosol; P:mitotic sister chromatid segregation; F:protein kinase activity; F:purine ribonucleotide binding; C:nucleus; P:regulation of mitotic cell cycle	2	2	-0.103583	7.50122	-1.98034	0.0734365	1	-5.13423
0	3497582_1	serine threonine protein kinase	1.21e-46	F:binding; P:primary metabolic process; F:protein kinase activity; P:regulation of cellular metabolic process; P:phosphorylation; C:intracellular part	2	2	0.0791684	8.69903	1.84086	0.0929691	1	-5.34952
0	3497593_1	u1 small nuclear ribonucleoprotein a	7.14e-71	F:mRNA binding; F:U1 snRNA binding; C:protein complex; C:precatalytic spliceosome; C:U2 snRNP; P:regulation of alternative nuclear mRNA splicing, via spliceosome; C:U1 snRNP; C:U11 snRNP; P:female germ-line sex determination; F:protein binding; F:nucleotide binding; C:catalytic step 2 spliceosome; P:primary sex determination, soma; P:oogenesis	2	2	0.0478564	10.4458	1.1374	0.279731	1	-6.28261
0	3497596_1	rhomboid- isoform c	8.66e-19	F:serine-type endopeptidase activity; F:calcium ion binding; F:serine-type peptidase activity; C:integral to membrane; P:signal transduction; C:plasma membrane	2	2	0.0465508	6.48531	1.13824	0.279396	1	-6.28169
0	3497597_4	3-ketodihydrosphingosine reductase	3.24e-64	C:endoplasmic reticulum membrane; C:extracellular space; F:3-dehydrosphinganine reductase activity; F:binding; P:sphingolipid biosynthetic process; P:3-keto-sphinganine metabolic process	2	2	-0.00831423	10.221	-0.10897	0.915204	1	-6.93705
0	3497598_1	tpa: zinc finger protein	1.21e-05	F:zinc ion binding; C:intracellular	2	2	0.074528	10.364	1.51348	0.15857	1	-5.81993
0	3497601_2	rwd domain-containing protein 1	6.41e-42	F:F; C:C	2	2	-0.0328504	9.45787	-0.693187	0.50268	1	-6.6892
0	3497606_1	big brother	4.26e-44	C:core-binding factor complex; P:positive regulation of transcription from RNA polymerase II promoter; F:protein heterodimerization activity; F:transcription coactivator activity	2	2	-0.13119	7.44052	-1.72496	0.112705	1	-5.52213
0	3497608_1	sjogren syndrome antigen b (autoantigen la)	3.74e-53	C:cytoplasm; C:nucleolus; F:RNA binding; F:protein binding; P:RNA processing	2	2	-0.172361	10.0659	-3.92594	0.00240471	0.418498	-1.77457
0	3497609_1	ferritin 1	5.93e-19	0	2	2	0.00714743	6.46923	0.103605	0.919362	1	-6.93767
0	3497610_1	endonuclease-reverse transcriptase	3.01e-35	F:RNA binding; P:RNA-dependent DNA replication; F:RNA-directed DNA polymerase activity	1	1	-0.0370671	11.2789	-0.768783	0.458338	1	-6.63225
0	3497612_1	brain protein 16	1.44e-47	F:F; F:binding; P:P; C:C	2	2	-0.0978932	7.82254	-1.81907	0.0964211	1	-5.38244
0	3497614_2	fatty acid binding protein	1.18e-43	P:transport; F:lipid binding; F:transporter activity	2	2	0.0428141	12.881	0.778684	0.452722	1	-6.6244
0	3497617_1	52 kda ro protein	0.000289	F:RNA binding; F:metal ion binding; C:cytoplasm; C:ribonucleoprotein complex; F:zinc ion binding; F:protein binding; F:DNA binding; C:intracellular	2	2	-0.00500412	11.5504	-0.0916392	0.928645	1	-6.93893
0	3497618_3	dom-3 homolog z ( elegans)	7.74e-44	F:F; F:protein binding; F:identical protein binding; C:C	2	2	-0.0511356	11.8922	-1.08063	0.303168	1	-6.34375
0	3497619_1	membrane-associated guanylate kinase	8.11e-98	P:central nervous system development; P:establishment or maintenance of epithelial cell apical/basal polarity; P:establishment or maintenance of neuroblast polarity; C:septate junction; C:cell-cell adherens junction; C:subapical complex; P:mitotic chromosome condensation; P:establishment or maintenance of polarity of embryonic epithelium; F:guanylate kinase activity; P:morphogenesis of a polarize…	2	2	-0.0509524	8.16845	-0.748314	0.470092	1	-6.64819
0	3497628_1	gamma-interferon-inducible lysosomal thiol reductase precursor	6.57e-33	0	2	2	0.121109	7.23792	2.19056	0.0511087	1	-4.79654
0	3497632_1	alkylated dna repair protein alkb homolog 6	6.4e-48	F:oxidoreductase activity; P:P; C:C	2	2	-0.0487216	9.44664	-0.772523	0.456211	1	-6.62929
0	3497639_1	hypothetical protein H28G03.4 [Caenorhabditis elegans]	1.04e-05	0	2	2	0.0906582	7.59565	1.64789	0.12784	1	-5.63338
0	3497639_2	zeta (quinone reductase)	1.05e-48	C:cytoplasm; F:NADPH:quinone reductase activity; C:soluble fraction; F:NADP or NADPH binding; F:RNA binding; P:metabolic process	2	2	-0.0423663	7.55121	-0.872885	0.401526	1	-6.54526
0	3497641_1	reverse transcriptase	4.25e-11	F:RNA binding; P:DNA repair; P:RNA-dependent DNA replication; F:nuclease activity; C:intracellular; F:RNA-directed DNA polymerase activity	2	2	0.154676	6.64274	3.94528	0.00232652	0.408962	-1.74097
0	3497650_2	zinc c4h2 domain containing	3.11e-29	F:protein binding	2	2	-0.0168248	6.76621	-0.269868	0.792297	1	-6.90421
0	3497655_1	0	0	0	1	1	0.176123	10.1235	3.40973	0.00589318	0.749304	-2.6809
0	3497658_4	tetraspanin 3	5.58e-32	F:F; C:integral to membrane; C:membrane; P:P	2	2	-0.0470963	13.3919	-0.888478	0.393447	1	-6.5314
0	3497660_1	histone h1	5.21e-17	C:nucleosome; F:DNA binding; P:nucleosome assembly; C:nucleus	2	2	-0.107012	13.8072	-2.25288	0.0458427	1	-4.69385
0	3497662_1	chromosome x open reading frame 34	1.42e-18	F:tRNA (uracil-5-)-methyltransferase activity; F:methyltransferase activity; F:transferase activity; P:tRNA processing; P:RNA processing; F:RNA methyltransferase activity; C:C	2	2	0.163278	7.43829	2.76758	0.0184304	1	-3.8143
0	3497671_1	transposase homolog	8.28e-06	P:regulation of transcription, DNA-dependent; F:transposase activity; P:transcription initiation; P:DNA integration; P:transposition, DNA-mediated; F:sigma factor activity; F:transcription factor activity; F:DNA binding	2	2	-0.0317446	6.66319	-0.484337	0.637721	1	-6.81795
0	3497672_1	transcription factor sox-	5.57e-56	F:transcription regulator activity; P:gastrulation; P:regulation of transcription from RNA polymerase II promoter; F:DNA binding; P:nervous system development; C:nucleus	2	2	-0.0367442	6.82473	-0.707934	0.493831	1	-6.67851
0	3497673_1	conserved hypothetical protein [Culex quinquefasciatus]	8.68e-25	0	2	2	0.0526132	10.5445	1.04501	0.318614	1	-6.38081
0	3497675_1	possible rna	2.52e-77	F:transferase activity	2	2	-0.143275	7.65281	-2.91636	0.014137	1	-3.55328
0	3497679_1	caseinolytic atp- proteolytic subunit homolog ( coli)	2.72e-86	F:identical protein binding; F:serine-type endopeptidase activity; P:protein homooligomerization; C:mitochondrial matrix; F:ATP binding; P:misfolded or incompletely synthesized protein catabolic process	2	2	-0.126951	9.85456	-2.08792	0.0610602	1	-4.96322
0	3497681_3	glycoprotein 93	9.24e-80	P:protein folding; F:ATP binding; F:unfolded protein binding; P:response to stress; C:lipid particle	2	2	-0.0246208	11.4778	-0.445294	0.664812	1	-6.8372
0	3497685_3	zinc c2h2 type family protein	4.5e-06	P:regulation of transcription, DNA-dependent; F:metal ion binding; F:nucleic acid binding; F:zinc ion binding; F:protein binding; C:nucleus; C:intracellular	2	2	-0.0760159	7.1925	-1.35337	0.203307	1	-6.02841
0	3497687_1	enhancer of rudimentary homolog	3.02e-48	P:regulation of transcription from RNA polymerase II promoter; P:cell cycle; P:pyrimidine nucleotide biosynthetic process; P:'de novo' pyrimidine base biosynthetic process	2	2	0.0242511	6.83663	0.603184	0.558715	1	-6.74993
0	3497691_3	paired box protein pax-	4.74e-34	P:segment polarity determination; F:DNA binding; P:transcription	2	2	0.0512477	6.87782	0.802789	0.439233	1	-6.60491
0	3497692_3	ruvbl1 protein	4.27e-19	P:cellular process; F:binding; P:regulation of biological process; F:hydrolase activity	2	2	-0.0172803	6.84353	-0.275545	0.788046	1	-6.90255
0	3497698_1	ccch zinc finger and smr domain protein	1.94e-12	F:zinc ion binding; F:nucleic acid binding	2	2	0.128282	7.22298	1.72827	0.112092	1	-5.51728
0	3497703_1	trypsin	4.17e-64	F:peptidase activity	2	2	0.0263022	6.63332	0.507009	0.622238	1	-6.80607
0	3497707_4	rna binding motif protein 39	4.15e-32	F:RNA binding; P:regulation of transcription; C:nuclear speck; P:RNA splicing; C:centrosome; F:nucleotide binding; P:mRNA processing; F:transcription coactivator activity	2	2	-0.0538613	7.77669	-0.727731	0.482102	1	-6.66384
0	3497710_1	der1-like domain member 1	9.74e-85	P:ER-associated protein catabolic process; C:integral to endoplasmic reticulum membrane; F:MHC class I protein binding; F:receptor activity; P:intracellular transport of viral proteins in host cell; P:endoplasmic reticulum unfolded protein response; P:retrograde protein transport, ER to cytosol	2	2	-0.0267453	10.503	-0.484371	0.637698	1	-6.81794
0	3497711_1	beta-n-acetylglucosaminidase	4.76e-86	F:beta-N-acetylhexosaminidase activity; F:cation binding; P:chitin catabolic process	2	2	0.0273145	6.85927	0.412945	0.687645	1	-6.85196
0	3497711_2	beta-n-acetylglucosaminidase	2.17e-96	F:beta-N-acetylhexosaminidase activity; P:chitin catabolic process	2	2	-0.0641014	6.68225	-0.885422	0.395022	1	-6.53414
0	3497720_1	carboxypeptidase a4	5.35e-17	F:peptidase activity, acting on L-amino acid peptides	2	2	0.0415553	8.00418	0.552467	0.591765	1	-6.78068
0	3497720_2	carboxypeptidase b1	5.91e-28	F:peptidase activity	2	2	-0.046236	6.65519	-1.16916	0.267244	1	-6.24733
0	3497723_1	protein transport protein sec23	1.52e-88	P:chitin-based larval cuticle pattern formation; P:protein transport; P:negative regulation of dendrite morphogenesis; P:Golgi organization; C:ER to Golgi transport vesicle; F:GTPase activator activity; C:Golgi stack; P:ER to Golgi vesicle-mediated transport; C:endoplasmic reticulum; F:binding	2	2	0.0138141	6.79644	0.270026	0.792179	1	-6.90417
0	3497723_2	sec23a ( cerevisiae)	1.62e-69	C:cytosol; P:cartilage development; F:zinc ion binding; C:Golgi membrane; P:cellular membrane organization; F:protein binding; C:smooth endoplasmic reticulum membrane; C:COPII vesicle coat; P:ER to Golgi vesicle-mediated transport; C:perinuclear region of cytoplasm; P:intracellular protein transport; P:embryonic neurocranium morphogenesis	2	2	-0.0718147	6.72356	-1.18793	0.260076	1	-6.22613
0	3497724_1	catalase	0	P:UV protection; P:hydrogen peroxide catabolic process; F:aminoacylase activity; P:positive regulation of phosphoinositide 3-kinase cascade; F:heme binding; P:cholesterol metabolic process; F:NADP or NADPH binding; P:negative regulation of NF-kappaB transcription factor activity; F:catalase activity; P:response to copper ion; P:aerobic respiration; P:hemoglobin metabolic process; P:triglyceride m…	2	2	-0.0311804	11.9308	-0.635231	0.53837	1	-6.7292
0	3497725_1	hypothetical protein CHGG_05062 [Chaetomium globosum CBS 148.51]	1.91e-08	F:nucleic acid binding; F:F; P:P; C:C; F:DNA binding	2	2	0.0496291	6.85561	0.928856	0.373055	1	-6.49453
0	3497728_3	replication protein a1	4.72e-48	P:hemopoiesis; P:in utero embryonic development; P:positive regulation of cell proliferation; P:DNA-dependent DNA replication; P:nucleotide-excision repair, DNA gap filling; F:single-stranded DNA binding; C:DNA replication factor A complex; C:PML body; P:homeostasis of number of cells within a tissue; P:meiosis; C:actin cytoskeleton; P:nucleotide-excision repair, DNA damage removal; C:cytoplasm; …	2	2	-0.0765572	11.709	-1.947	0.0777254	1	-5.18639
0	3497731_1	crustin 1	7.48e-11	F:peptidase inhibitor activity; C:extracellular region	2	2	0.0445481	6.95092	0.802943	0.439147	1	-6.60478
0	3497733_3	eukaryotic translation initiation factor subunit 5 82kda	3.86e-16	P:translational initiation; P:central nervous system development; C:cytoplasm; P:regulation of translation; P:glial cell differentiation; P:response to stress; F:binding	2	2	-0.00788962	7.50037	-0.136292	0.894072	1	-6.93343
0	3497747_1	ribosomal protein l44e	1.7e-32	P:mitotic spindle elongation; C:ribosome; F:structural constituent of ribosome; P:translation	2	2	-0.057058	11.9693	-0.933985	0.370519	1	-6.48975
0	3497749_1	isoform b	1.35e-06	0	2	2	0.023438	11.6325	0.435688	0.671557	1	-6.84169
0	3497750_1	subfamily member 1	3.84e-133	F:heat shock protein binding; P:sperm motility; P:DNA damage response, detection of DNA damage; P:protein folding; F:metal ion binding; P:response to heat; P:spermatogenesis; F:ATP binding; F:low-density lipoprotein receptor binding; F:unfolded protein binding; P:response to unfolded protein; C:cytoplasm; P:androgen receptor signaling pathway; C:membrane	2	2	-0.238462	10.2898	-3.69662	0.00356953	0.557607	-2.17519
0	3497757_1	tar dna-binding protein 43	3.39e-07	F:RNA binding; F:nucleic acid binding; F:nucleotide binding; P:P; C:C; F:DNA binding	2	2	-0.047571	10.1729	-1.1751	0.26496	1	-6.24065
0	3497757_2	rna recognition	9.66e-07	F:nucleic acid binding; F:nucleotide binding	2	2	0.0339971	7.7001	0.629137	0.542206	1	-6.73322
0	3497760_2	h+ lysosomal accessory protein 1	2.96e-14	P:ATP synthesis coupled proton transport; P:cell death; C:integral to membrane; C:vacuolar membrane; C:vacuole; C:membrane; P:ion transport; P:aging; F:hydrogen ion transporting ATP synthase activity, rotational mechanism; F:ATP binding; F:F; F:proton-transporting ATPase activity, rotational mechanism; C:C; P:proton transport; C:proton-transporting V-type ATPase, V1 domain	2	2	-0.101157	6.60975	-2.11765	0.0580029	1	-4.91527
0	3497762_1	catsup protein	2.64e-76	P:metal ion transport; C:membrane; F:metal ion transmembrane transporter activity	2	2	-0.0614581	8.30175	-1.06961	0.307884	1	-6.35532
0	3497766_1	n-glycosylase dna lyase	1e-45	F:DNA binding; C:nucleus; F:DNA-(apurinic or apyrimidinic site) lyase activity; P:DNA repair	2	2	0.0339304	7.15624	0.687885	0.505885	1	-6.69299
0	3497769_4	mitochondrial ribosomal	1.05e-35	C:mitochondrial large ribosomal subunit; F:structural constituent of ribosome	2	2	-0.107574	6.57192	-1.68398	0.120539	1	-5.58165
0	3497769_5	hexokinase	5.06e-65	P:flight; P:carbohydrate metabolic process; P:cellular metabolic process; F:hexokinase activity; F:nucleotide binding	2	2	-0.0194431	7.32201	-0.349345	0.733479	1	-6.87783
0	3497772_1	reverse transcriptase	0.000327	F:RNA binding; P:RNA-dependent DNA replication; F:RNA-directed DNA polymerase activity	2	2	0.0036816	6.67131	0.0631462	0.950792	1	-6.94131
0	3497772_2	endonuclease-reverse transcriptase	1.09e-65	F:RNA binding; P:RNA-dependent DNA replication; F:RNA-directed DNA polymerase activity	1	1	0.0622817	9.6682	1.14363	0.277245	1	-6.27574
0	3497772_3	endonuclease-reverse transcriptase	1.44e-99	F:RNA binding; P:RNA-dependent DNA replication; F:RNA-directed DNA polymerase activity	2	2	0.0742869	6.88156	1.28081	0.226814	1	-6.11747
0	3497781_2	myosin heavy chain	5.53e-55	P:striated muscle contraction; P:dorsal closure, amnioserosa morphology change; P:establishment of neuroblast polarity; C:unconventional myosin complex; P:myosin II filament assembly; P:skeletal muscle thick filament assembly; P:ecdysone-mediated induction of salivary gland cell autophagic cell death; P:Malpighian tubule morphogenesis; P:dorsal closure, spreading of leading edge cells; P:sarcomer…	2	2	0.0837081	6.59578	1.7589	0.106565	1	-5.47221
0	3497793_1	fastkd1 protein	5.05e-38	F:protein kinase activity; F:ATP binding; P:apoptosis	2	2	0.123447	11.9536	2.62117	0.02392	1	-4.06895
0	3497794_2	actin-related protein 6	7.05e-109	C:cytoskeleton; F:protein binding; C:cytoplasm	2	2	-0.127571	8.21502	-2.17386	0.0526153	1	-4.82387
0	3497800_1	alkaline liver bone kidney	4.59e-13	C:extracellular space; F:metal ion binding; F:alkaline phosphatase activity; P:dephosphorylation; P:skeletal system development; P:response to vitamin D; C:plasma membrane; P:cementum mineralization; C:anchored to membrane; P:response to glucocorticoid stimulus; C:integral to membrane; P:response to antibiotic; P:response to lipopolysaccharide	2	2	-0.0112417	8.09908	-0.254251	0.804029	1	-6.90861
0	3497800_4	alkaline phosphatase	7.98e-59	F:hydrolase activity	2	2	0.0486146	6.8214	0.807474	0.436642	1	-6.60106
0	3497803_3	eukaryotic translation initiation factor 3 subunit b	4.76e-25	C:eukaryotic translation initiation factor 3 complex; P:regulation of translational initiation; F:protein complex scaffold; F:translation initiation factor activity; C:cytosol	2	2	0.0920724	13.3817	1.56322	0.146519	1	-5.75206
0	3497805_1	3-oxoacyl-acyl-carrier-protein reductase	7.75e-73	F:catalytic activity; P:metabolic process	1	1	-0.118754	7.84884	-2.87389	0.0152487	1	-3.62797
0	3497806_1	retinoblastoma-binding protein 4	0	P:negative regulation of transcription from RNA polymerase II promoter; F:histone binding; C:polytene chromosome; P:eggshell chorion gene amplification; F:histone deacetylase binding; F:histone acetyltransferase activity; F:histone methyltransferase activity (H3-K9 specific); P:dendrite morphogenesis; P:histone methylation; F:general RNA polymerase II transcription factor activity; C:ESC/E(Z) com…	2	2	-0.043579	8.66035	-0.836762	0.420674	1	-6.57655
0	3497810_2	microsomal glutathione s-transferase 1	6.08e-27	C:lipid particle; C:mitochondrion	1	1	0.00809997	8.74169	0.0918841	0.928455	1	-6.9389
0	3497813_1	conserved hypothetical protein [Perkinsus marinus ATCC 50983]	0.00041	0	2	2	0.00920652	6.77817	0.137486	0.893151	1	-6.93325
0	3497815_1	gamma-interferon-inducible lysosomal thiol reductase precursor	9.08e-36	0	2	2	0.0688238	7.26605	1.18334	0.261814	1	-6.23134
0	3497818_1	protein disulfide isomerase	3.83e-139	F:catalytic activity	2	2	-0.0103969	6.84611	-0.219741	0.83013	1	-6.91741
0	3497821_1	cg8844	3.32e-55	P:mitochondrial electron transport, NADH to ubiquinone; F:NADH dehydrogenase (ubiquinone) activity; C:mitochondrial respiratory chain complex I	2	2	-0.0633562	11.4462	-0.91822	0.378353	1	-6.50438
0	3497829_1	0	0	0	2	2	-0.0432742	6.6544	-0.824828	0.427132	1	-6.58663
0	3497833_1	exocyst complex component 2	1.74e-43	F:protein binding; P:transport	2	2	0.00687636	7.96321	0.131796	0.897544	1	-6.93408
0	3497834_1	atp synthase	2.74e-105	F:proton-transporting ATPase activity, rotational mechanism; F:hydrogen-exporting ATPase activity, phosphorylative mechanism; P:growth; F:hydrogen ion transporting ATP synthase activity, rotational mechanism; P:auxin biosynthetic process; P:phagocytosis, engulfment; P:plasma membrane ATP synthesis coupled proton transport; P:spermatid development; C:lipid particle; C:mitochondrial proton-transpor…	2	2	-0.076505	8.78527	-1.24748	0.238329	1	-6.15716
0	3497834_2	atp synthase subunit	4.09e-66	F:proton-transporting ATPase activity, rotational mechanism; F:hydrogen-exporting ATPase activity, phosphorylative mechanism; P:growth; F:hydrogen ion transporting ATP synthase activity, rotational mechanism; P:auxin biosynthetic process; P:phagocytosis, engulfment; P:plasma membrane ATP synthesis coupled proton transport; P:spermatid development; C:lipid particle; C:mitochondrial proton-transpor…	2	2	0.148284	12.7063	2.1587	0.0540192	1	-4.84861
0	3497837_3	rho guanine dissociation factor	2.55e-54	C:cytoplasm; F:Rho GDP-dissociation inhibitor activity	2	2	-0.12369	8.96399	-2.10022	0.0597768	1	-4.94341
0	3497843_1	isoform a	6.33e-88	P:lipid metabolic process; F:sphingomyelin phosphodiesterase activity; P:sphingomyelin catabolic process; F:hydrolase activity	2	2	-0.0188286	7.28348	-0.206003	0.840581	1	-6.92056
0	3497847_1	splicing factor 14 kda subunit	4.57e-54	F:mRNA binding; P:mitotic spindle organization; F:protein binding; C:precatalytic spliceosome; P:nuclear mRNA splicing, via spliceosome; F:nucleotide binding; C:catalytic step 2 spliceosome	2	2	0.0033012	10.7956	0.0781069	0.939157	1	-6.94017
0	3497854_1	mitochondrial ribosomal	1.59e-37	C:mitochondrial small ribosomal subunit; F:structural constituent of ribosome; P:translation	2	2	-0.0411878	9.70105	-1.00264	0.337753	1	-6.42359
0	3497855_3	mterf domain-containing	9.41e-07	0	2	2	0.0138316	8.28348	0.262471	0.797847	1	-6.90633
0	3497856_2	tho complex subunit 1	1.17e-82	P:mRNA export from nucleus; P:signal transduction; F:protein binding	2	2	-0.0561239	8.1103	-1.0186	0.330444	1	-6.40765
0	3497858_1	endonuclease-reverse transcriptase	4.05e-24	F:RNA binding; P:RNA-dependent DNA replication; F:zinc ion binding; F:RNA-directed DNA polymerase activity; C:intracellular	1	1	-0.0770581	6.69572	-1.51383	0.158482	1	-5.81946
0	3497858_2	orf2-encoded protein	1.46e-13	F:RNA binding; P:RNA-dependent DNA replication; F:RNA-directed DNA polymerase activity	2	2	-0.0280584	6.70196	-0.466482	0.650045	1	-6.82695
0	3497867_1	nuclear factor related to kappa b binding protein	1.04e-18	P:inflammatory response; F:specific RNA polymerase II transcription factor activity; P:transcription from RNA polymerase II promoter; F:DNA binding; C:nucleus; F:F; C:C; C:nucleolus; P:P	2	2	-0.0621248	7.33071	-1.41682	0.184447	1	-5.94769
0	3497873_1	AGAP011617-PA [Anopheles gambiae str. PEST]	2.4e-05	F:chitin binding; P:chitin metabolic process; F:calcium ion binding; F:serine-type endopeptidase inhibitor activity; C:extracellular region	2	2	0.0340199	11.423	0.415961	0.685502	1	-6.85063
0	3497883_2	pol-like protein	1.52e-05	F:nucleic acid binding; F:RNA binding; F:ribonuclease H activity; P:RNA-dependent DNA replication; F:RNA-directed DNA polymerase activity	2	2	-0.122147	7.51536	-2.6697	0.0219414	1	-3.98485
0	3497887_3	serine threonine protein phosphatase 4 regulatory	1.2e-28	P:mitotic cell cycle	2	2	-0.0623596	7.08114	-1.31451	0.215634	1	-6.07655
0	3497891_2	gtp-binding protein 10	5.41e-72	F:GTP binding; F:nucleotide binding; P:ribosome biogenesis; C:nucleus; C:intracellular	2	2	0.106097	12.6251	2.42736	0.0337304	1	-4.4012
0	3497896_2	short-chain dehydrogenase	7.12e-07	F:catalytic activity; P:metabolic process	2	2	0.0324446	9.81865	0.556458	0.589127	1	-6.77835
0	3497896_3	retinol dehydrogenase 13	1.06e-51	P:metabolic process; F:oxidoreductase activity	2	2	-0.0350735	6.80136	-0.490667	0.63338	1	-6.81469
0	3497897_2	novel protein	1.72e-16	F:binding	1	1	-0.0258774	7.48635	-0.419273	0.683152	1	-6.84916
0	3497904_2	nadh dehydrogenase	1.5e-12	C:membrane; C:mitochondrion	2	2	0.124158	9.15476	2.5721	0.0261001	1	-4.15367
0	3497911_1	electron-transfer- beta polypeptide	6.04e-72	P:oxidative phosphorylation; F:electron carrier activity; C:lipid particle	1	1	0.00945199	7.13491	0.159319	0.876328	1	-6.92976
0	3497919_2	domain-containing histone demethylation protein	2.39e-100	P:P; C:C	2	2	0.106068	6.87008	2.22635	0.0480174	1	-4.73769
0	3497919_3	domain-containing histone demethylation protein	2.16e-130	0	2	2	-0.0674242	7.75581	-1.51141	0.159091	1	-5.82274
0	3497925_2	structural maintenance of chromosomes smc1	2.84e-44	F:ATP binding; P:chromosome organization; C:chromosome; F:protein binding	2	2	-0.0680816	7.04221	-1.45964	0.172572	1	-5.8918
0	3497926_1	vacuolar protein sorting-associated protein 33b	1.99e-11	C:late endosome membrane; C:late endosome; C:platelet alpha granule; F:F; P:vesicle-mediated transport; P:cellular membrane fusion; C:HOPS complex; C:membrane; C:perinuclear region of cytoplasm; P:platelet alpha granule organization; P:melanosome localization; P:protein transport; P:P; C:endosome; C:cytoplasm; P:lysosome localization; C:lysosomal membrane; C:lysosome; P:transport; F:syntaxin-3 bi…	2	2	-0.0160095	8.28125	-0.212874	0.83535	1	-6.91901
0	3497926_2	vacuolar protein sorting-associated protein 33b	1.62e-34	P:vesicle-mediated transport; C:lysosome; P:organelle localization; C:vacuolar membrane; C:late endosome; F:syntaxin binding; P:cellular component organization	2	2	-0.110984	7.77345	-2.36096	0.0379212	1	-4.51338
0	3497926_3	vacuolar protein sorting-associated protein 33b	1.91e-23	P:lysosome localization; P:vesicle-mediated transport; C:lysosome; C:HOPS complex; P:melanosome localization; C:platelet alpha granule; C:late endosome; P:cellular membrane fusion; F:protein binding; C:perinuclear region of cytoplasm; P:platelet alpha granule organization; P:protein transport	2	2	-0.00944887	7.22439	-0.215534	0.833327	1	-6.9184
0	3497928_1	phenylalanyl-trna synthetase beta chain	8.62e-132	P:translation; F:binding; P:embryonic development ending in birth or egg hatching; P:growth; P:reproduction; P:nematode larval development; C:cytoplasm	2	2	-0.0486887	7.79273	-0.978407	0.349066	1	-6.44739
0	3497932_1	wd-repeat protein	3.5e-82	C:nucleus	2	2	-0.0830217	11.0079	-2.08473	0.0613972	1	-4.96835
0	3497939_1	ribosomal protein s16	8.69e-63	P:mitotic spindle elongation; F:RNA binding; F:SUMO binding; P:rRNA processing; F:structural constituent of ribosome; P:translational elongation; C:cytosolic small ribosomal subunit; P:ribosomal small subunit biogenesis; C:lipid particle	2	2	-0.0162745	11.6212	-0.360712	0.7252	1	-6.87352
0	3497946_1	hypothetical conserved protein	9.29e-34	F:F; C:integral to membrane	2	2	0.00990881	6.60895	0.198442	0.846348	1	-6.92221
0	3497951_2	aldehyde dehydrogenase	1.35e-27	F:oxidoreductase activity; P:oxidation reduction	2	2	0.0289307	8.22351	0.447967	0.662941	1	-6.83593
0	3497953_3	45 kda immunophilin fkbp45	5.28e-11	F:nucleic acid binding; F:peptidyl-prolyl cis-trans isomerase activity; P:protein folding; F:DNA binding; C:nucleus; F:isomerase activity	2	2	0.00783787	9.43404	0.160344	0.87554	1	-6.92958
0	3497959_1	endonuclease-reverse transcriptase	3.92e-26	F:RNA binding; P:RNA-dependent DNA replication; F:zinc ion binding; F:endonuclease activity; C:intracellular; F:RNA-directed DNA polymerase activity	2	2	0.0504332	6.68019	0.754141	0.466727	1	-6.64369
0	3497960_3	mitochondrial import inner membrane translocase subunit tim9	5.47e-23	F:P-P-bond-hydrolysis-driven protein transmembrane transporter activity; P:protein targeting to mitochondrion; C:mitochondrial envelope; C:membrane	2	2	-0.191019	7.63101	-3.49605	0.00506425	0.679673	-2.52837
0	3497967_1	novel zinc finger protein protein	4.53e-13	F:nucleic acid binding; F:zinc ion binding; C:intracellular	2	2	-0.0170598	6.99297	-0.321918	0.753598	1	-6.88769
0	3497972_1	pol-like protein	2.55e-83	F:nucleic acid binding; F:RNA binding; F:ribonuclease H activity; P:RNA-dependent DNA replication; F:endonuclease activity; F:RNA-directed DNA polymerase activity	2	2	-0.00940318	7.92631	-0.192819	0.850643	1	-6.92339
0	3497974_1	brother of odd with entrails isoform c	1.71e-139	P:wing disc development; F:nucleic acid binding; F:RNA polymerase II transcription factor activity; P:imaginal disc-derived leg joint morphogenesis; C:nucleus; F:zinc ion binding; P:hindgut morphogenesis	48	7	0.0680686	6.7771	1.68761	0.119826	1	-5.57641
0	3497975_1	serine proteinase	1.96e-10	F:metalloendopeptidase activity; F:chitin binding; F:zinc ion binding; C:proteinaceous extracellular matrix; F:metallopeptidase activity; C:extracellular matrix; C:extracellular region; F:peptidase inhibitor activity; F:peptidase activity; F:serine-type endopeptidase inhibitor activity; P:chitin metabolic process	2	2	0.171911	10.6764	4.16916	0.00159202	0.311897	-1.35465
0	3497977_3	parkin (ubiquitin e3 ligase prkn)	9.35e-14	P:response to oxidative stress; P:regulation of mitochondrion organization; P:negative regulation of JNK cascade; F:ubiquitin conjugating enzyme binding; P:spermatogenesis; F:ubiquitin-protein ligase activity; P:protein autoubiquitination; P:mitochondrial fission	2	2	0.0128005	7.13406	0.206208	0.840426	1	-6.92052
0	3497993_3	bax inhibitor-1-like protein	8.92e-49	P:spermatogenesis; C:integral to plasma membrane; P:apoptosis; P:lung development; C:insoluble fraction; C:nucleus; C:endoplasmic reticulum	2	2	-0.243141	8.24581	-3.47372	0.00526646	0.696771	-2.5678
0	3497994_1	cathepsin l	2.7e-63	F:cysteine-type peptidase activity	2	2	0.0541855	7.60668	1.06966	0.307864	1	-6.35527
0	3497994_2	cathepsin l	3.69e-40	F:cysteine-type peptidase activity	2	2	0.0901813	6.85572	1.00306	0.337557	1	-6.42317
0	3497995_1	ribosomal rna methyltransferase 2	1.78e-35	P:cellular process	2	2	0.0149145	9.27611	0.32563	0.750863	1	-6.8864
0	3497998_1	reverse transcriptase-like protein	6.55e-12	F:RNA binding; P:RNA-dependent DNA replication; F:RNA-directed DNA polymerase activity	2	2	0.0306278	6.71442	0.551642	0.592311	1	-6.78116
0	3498000_1	atp-dependent rna helicase dbp2	5.28e-13	C:cytosol; F:ATP-dependent RNA helicase activity; F:nucleic acid binding; C:nucleolus; P:rRNA processing; F:ATP binding; P:nuclear-transcribed mRNA catabolic process, nonsense-mediated decay	2	2	0.0140492	7.42204	0.241859	0.813374	1	-6.91192
0	3498000_2	dead box atp-dependent rna helicase	1.25e-83	F:binding; F:hydrolase activity	2	2	-0.0769266	7.56572	-1.86063	0.0899374	1	-5.31949
0	3498006_2	malate dehydrogenase	1.24e-43	C:cytoplasm; F:acyltransferase activity; F:binding; F:L-malate dehydrogenase activity; P:malate metabolic process; P:oxidation reduction; P:tricarboxylic acid cycle; P:glycolysis	2	2	-0.100375	7.88712	-1.87615	0.0876202	1	-5.2958
0	3498013_2	serine incorporator 5	2.59e-25	P:myelination; P:phospholipid metabolic process; C:myelin sheath; C:membrane; C:Golgi apparatus	2	2	0.0169154	7.07756	0.30918	0.763008	1	-6.89199
0	3498019_1	smu-1 suppressor of mec-8 and unc-52 homolog ( elegans)	0	C:nucleus; C:cytoplasm	2	2	0.0533398	9.80863	1.32141	0.213402	1	-6.06808
0	3498023_1	chromosome 20 open reading frame 4	8.36e-29	P:P; F:protein binding; C:C	2	2	-0.0365595	9.76175	-0.85369	0.411626	1	-6.56203
0	3498023_3	protein c20orf4 homolog	5.68e-35	P:P; F:protein binding; C:C	2	2	-0.223209	8.66421	-5.06908	0.000370233	0.130338	0.138989
0	3498024_3	transposable element tc3	3.41e-31	P:regulation of transcription, DNA-dependent; F:transposase activity; P:DNA integration; F:sequence-specific DNA binding; P:transposition, DNA-mediated; F:transcription factor activity; C:intracellular; F:DNA binding	2	2	-0.00645972	7.34969	-0.102803	0.919984	1	-6.93775
0	3498024_4	transposable element tc3	1.08e-14	F:transposase activity; P:DNA integration; P:transposition, DNA-mediated; F:DNA binding	2	2	0.028233	6.69073	0.56709	0.582131	1	-6.77208
0	3498028_1	endonuclease-reverse transcriptase	0.000123	F:RNA binding; P:RNA-dependent DNA replication; F:RNA-directed DNA polymerase activity	2	2	0.0593629	7.11452	1.36139	0.200838	1	-6.01835
0	3498052_2	trypsin	1.07e-44	F:hydrolase activity	2	2	0.0514074	6.63888	1.1904	0.259144	1	-6.22333
0	3498055_1	cell surface protein	1.16e-09	F:penicillin binding; F:phospholipid binding; F:catalytic activity; F:phosphoprotein phosphatase activity	2	2	0.100431	6.62181	2.34332	0.0391168	1	-4.54302
0	3498058_3	imitation isoform a	1.73e-76	P:ATP-dependent chromatin remodeling; P:positive regulation of transcription; F:DNA-dependent ATPase activity; F:protein binding; F:nucleosome binding; P:ecdysone receptor-mediated signaling pathway; P:dendrite morphogenesis; F:general RNA polymerase II transcription factor activity; P:nucleosome positioning; F:transferase activity; P:muscle organ development; C:transcription factor complex; C:NU…	2	2	0.270511	11.9348	5.9937	9.31112e-05	0.0537598	1.55692
0	3498059_2	nucleoporin nup37	5.21e-16	C:intracellular organelle	2	2	-0.017199	10.7802	-0.345597	0.736216	1	-6.87923
0	3498067_1	crustin i	6.01e-21	F:peptidase inhibitor activity; C:extracellular region	2	2	0.0333726	6.6666	0.595956	0.563362	1	-6.75447
0	3498080_1	---NA---	0	0	2	2	-0.00630952	7.59024	-0.12074	0.906092	1	-6.93559
0	3498083_1	stomatin-like protein 2	8.64e-12	C:membrane	2	2	-0.000346827	11.4806	-0.00789764	0.993841	1	-6.94343
0	3498083_2	stomatin-like protein 2	1.74e-95	C:membrane	2	2	-0.0435019	9.05303	-0.856687	0.410037	1	-6.55943
0	3498091_1	abc1 family protein	2.37e-79	F:protein kinase activity; F:nucleotide binding	2	2	-0.063677	7.21652	-1.3293	0.210871	1	-6.05834
0	3498095_1	protein downstream neighbor of son	1.7e-23	P:oxidation reduction; F:binding; F:oxidoreductase activity; P:metabolic process; F:catalytic activity; F:zinc ion binding	2	2	-0.0196304	10.6469	-0.471394	0.646644	1	-6.8245
0	3498095_2	protein downstream neighbor of	8.74e-42	C:cytoplasm; P:cell proliferation; P:DNA amplification; C:nucleus	2	2	-0.120199	7.49684	-2.22113	0.0484568	1	-4.7463
0	3498100_1	trypsin	7.71e-82	C:extracellular region; F:serine-type peptidase activity	2	2	-0.0328547	6.78329	-0.653208	0.527146	1	-6.71714
0	3498110_2	PREDICTED: similar to muted [Apis mellifera]	1.68e-08	0	2	2	-0.0336911	9.26732	-0.626063	0.544147	1	-6.73524
0	3498118_1	eukaryotic translation initiation factor 4 3	8.9e-18	F:binding	2	2	-0.266628	7.60575	-5.94607	9.96817e-05	0.0559921	1.4869
0	3498121_1	wd repeat domain 43	4.75e-12	P:organ development	2	2	0.0907881	10.2134	1.79214	0.100847	1	-5.42281
0	3498121_2	wd repeat domain 43	1.45e-11	P:cell differentiation; P:blood vessel morphogenesis	2	2	0.0167763	10.0056	0.231511	0.821201	1	-6.91455
0	3498121_3	loc398447 protein	3.82e-09	F:F; P:P; C:C	2	2	-0.0635453	7.45219	-1.14126	0.278189	1	-6.27836
0	3498122_1	peptidase s1 and s6 chymotrypsin hap	4.29e-08	F:catalytic activity	2	2	-0.0338229	8.06602	-0.455101	0.657958	1	-6.83251
0	3498123_2	gpi mannosyltransferase 1	2.81e-54	P:preassembly of GPI anchor in ER membrane; F:transferase activity; C:endoplasmic reticulum	2	2	-0.0656862	11.9383	-1.58025	0.142579	1	-5.72849
0	3498123_3	gpi mannosyltransferase 1	6.57e-29	P:cellular process; C:membrane; F:transferase activity, transferring hexosyl groups	2	2	-0.0973481	7.97306	-2.05623	0.0644848	1	-5.014
0	3498123_4	p8 mtcp-1-like	0.000128	0	2	2	-0.111993	7.70306	-1.7689	0.104816	1	-5.45742
0	3498126_4	rab6	3.87e-107	P:germarium-derived egg chamber formation; P:small GTPase mediated signal transduction; P:compound eye morphogenesis; P:exocytosis; F:sphingomyelin phosphodiesterase activity; P:pole plasm oskar mRNA localization; P:oocyte microtubule cytoskeleton polarization; F:protein binding; F:GTPase activity; P:protein transport; F:GTP binding	2	2	0.0773418	12.0618	1.2367	0.242154	1	-6.16984
0	3498128_1	heat-shock protein 105	1.27e-74	P:protein folding; F:ATP binding; P:auxin biosynthetic process; F:chaperone binding	2	2	0.00222442	7.24344	0.0331051	0.974189	1	-6.94288
0	3498134_1	cg8444 cg8444-pa	1.19e-21	F:receptor activity; C:integral to membrane	2	2	0.0522191	10.6926	1.06197	0.311189	1	-6.36329
0	3498134_2	PREDICTED: similar to CG8444-PA [Apis mellifera]	1.73e-08	F:receptor activity; C:integral to membrane	2	2	-0.0895699	7.6266	-1.39254	0.191484	1	-5.97889
0	3498136_3	novel protein (zgc:55794)	4.82e-61	F:F; C:C	2	2	0.0866598	10.8542	1.78095	0.102741	1	-5.43951
0	3498138_4	novel member of the keratin associated protein 4 family	6.26e-06	F:F; C:intermediate filament; C:keratin filament; P:P; F:protein binding; C:C	2	2	-0.20865	9.79782	-4.61683	0.000759992	0.204002	-0.598681
0	3498140_1	protein	1.68e-22	0	1	1	0.00216539	6.55792	0.0363449	0.971664	1	-6.94275
0	3498140_2	protein	2.13e-19	C:nucleosome; P:nucleosome assembly; F:DNA binding	2	2	0.104074	7.503	0.96029	0.357705	1	-6.46487
0	3498143_1	host cell factor c1	1.45e-37	P:cell cycle; F:protein binding; P:regulation of cellular process; C:intracellular part	2	2	0.0855121	7.05769	1.35148	0.203893	1	-6.03077
0	3498143_2	host cell factor c1	4.12e-129	P:positive regulation of mitotic cell cycle; C:MLL1 complex; P:regulation of protein complex assembly; P:regulation of transcription; F:identical protein binding; P:reactivation of latent virus; F:transcription factor activity; P:interspecies interaction between organisms; C:MLL5-L complex; F:transcription coactivator activity; C:cytoplasm; P:transcription from RNA polymerase II promoter	2	2	-0.0440611	6.88028	-0.972927	0.351664	1	-6.45271
0	3498146_4	wd repeat domain 59	1.55e-59	C:intracellular	2	2	-0.0872565	6.70065	-2.02828	0.0676563	1	-5.05852
0	3498148_1	cg10206	4.26e-132	C:microtubule associated complex; P:rRNA processing	2	2	0.0927943	11.4862	1.68064	0.121199	1	-5.58646
0	3498151_2	early growth response protein 1	4.07e-06	F:hydrolase activity; F:DNA binding; C:nucleus; F:nucleic acid binding; P:regulation of long-term neuronal synaptic plasticity; P:cellular response to mycophenolic acid; F:metal ion binding; P:cellular response to heparin; P:regulation of transcription, DNA-dependent; P:T cell differentiation; P:negative regulation of transcription from RNA polymerase II promoter; F:transcription activator activi…	2	2	-0.0559036	6.70426	-1.14142	0.278126	1	-6.27819
0	3498154_1	eukaryotic translation initiation factor 3	5.14e-80	C:eukaryotic translation initiation factor 3 complex; P:translational initiation; P:salivary gland cell autophagic cell death	2	2	-0.101709	11.1982	-1.87951	0.0871257	1	-5.29065
0	3498156_1	transposable element tc3	3.23e-08	P:regulation of transcription, DNA-dependent; F:transposase activity; P:DNA integration; F:sequence-specific DNA binding; P:transposition, DNA-mediated; F:transcription factor activity; C:intracellular; F:DNA binding	2	2	-0.153653	6.781	-2.95283	0.0132475	1	-3.48904
0	3498158_1	xeroderma pigmentosum d	0	P:response to UV; C:polytene chromosome puff; P:nucleotide-excision repair; C:polytene chromosome interband; P:transcription initiation from RNA polymerase II promoter; P:regulation of mitosis; F:general RNA polymerase II transcription factor activity; F:DNA binding; F:ATP binding; F:ATP-dependent 5'-3' DNA helicase activity; C:holo TFIIH complex; C:cytoplasm	2	2	-0.0440678	8.54061	-0.914762	0.380086	1	-6.50756
0	3498158_2	dna repair helicase rad3 xp-d	1.02e-84	P:response to UV; C:polytene chromosome puff; P:nucleotide-excision repair; C:polytene chromosome interband; P:transcription initiation from RNA polymerase II promoter; P:regulation of mitosis; F:general RNA polymerase II transcription factor activity; F:DNA binding; F:ATP binding; F:ATP-dependent 5'-3' DNA helicase activity; C:holo TFIIH complex; C:cytoplasm	2	2	-0.127531	7.03141	-2.49124	0.0301255	1	-4.29241
0	3498159_1	spindle pole body component 24 homolog	6.9e-14	0	2	2	-0.113559	11.5832	-2.69461	0.0209894	1	-3.94156
0	3498161_1	ribosomal protein l30	4.03e-22	C:ribosome; F:structural constituent of ribosome; P:translation	2	2	-0.022503	6.65469	-0.496873	0.629137	1	-6.81145
0	3498166_4	succinate-ubiquinone reductase cytochrome b small	2.39e-20	C:mitochondrial inner membrane; F:iron ion binding; P:tricarboxylic acid cycle; F:succinate dehydrogenase (ubiquinone) activity	2	2	-0.0935914	7.9196	-1.66018	0.125309	1	-5.61583
0	3498170_3	citrate synthase	0	P:cellular carbohydrate metabolic process; P:citrate metabolic process; P:oxaloacetate metabolic process; F:protein binding; P:response to stress; C:mitochondrial matrix; F:citrate (Si)-synthase activity; P:tricarboxylic acid cycle	2	2	-0.247257	8.9535	-3.25659	0.00772213	0.880062	-2.95196
0	3498171_2	leucine rich repeat neuronal 1	6.61e-08	F:transmembrane receptor activity; C:integral to membrane; C:membrane; C:cytoplasm; C:intrinsic to membrane; P:signal transduction; F:receptor activity; F:transcription repressor activity; F:protein binding; P:innate immune response; P:optokinetic behavior; P:nervous system development; F:calcium ion binding; P:negative regulation of transcription; P:visual perception; C:PML body	2	2	0.00795663	6.58355	0.113129	0.911983	1	-6.93655
0	3498175_1	atp-dependent rna helicase	1.19e-151	P:auxin biosynthetic process; F:ATP-dependent RNA helicase activity; F:nucleic acid binding; C:precatalytic spliceosome; F:ATP binding; P:nuclear mRNA splicing, via spliceosome; C:catalytic step 2 spliceosome	2	2	-0.0785421	7.64849	-1.57036	0.144855	1	-5.7422
0	3498179_1	atp-dependent rna and dna helicase	1.79e-35	F:DNA binding; P:DNA duplex unwinding; F:DNA helicase activity; C:mitochondrial nucleoid	2	2	0.325268	10.9837	5.77881	0.000126962	0.0648894	1.23844
0	3498179_3	atp-dependent rna and dna helicase	1.02e-59	F:DNA binding; P:DNA duplex unwinding; C:mitochondrial matrix; F:DNA helicase activity; F:nucleotide binding	2	2	0.0158378	7.49024	0.252697	0.8052	1	-6.90903
0	3498190_2	nuclear autoantigenic sperm protein	3.63e-25	F:protein binding; P:locomotion; P:cellular process; C:intracellular part	2	2	-0.0802413	9.14551	-1.48132	0.166809	1	-5.86306
0	3498198_4	zgc:158463 protein	1.44e-11	P:P; C:C	2	2	0.0650807	6.90311	0.621785	0.546854	1	-6.73802
0	3498201_1	smyd family member 5	1.91e-95	F:metal ion binding; C:mitochondrion; F:F; C:cytoplasmic membrane-bounded vesicle; F:zinc ion binding; P:P; C:C	2	2	-0.0177176	7.79059	-0.323657	0.752316	1	-6.88709
0	3498203_1	ribosomal protein s23e	2.28e-74	F:structural constituent of ribosome; C:small ribosomal subunit; P:translation	2	2	0.000979344	7.56971	0.0193148	0.984939	1	-6.94327
0	3498205_1	small nuclear rna activating polypeptide 50kda	1.62e-28	P:transcription	2	2	0.0496139	8.14675	0.777982	0.453118	1	-6.62496
0	3498207_1	PREDICTED: hypothetical protein, partial [Monodelphis domestica]	0.00038	0	2	2	-0.22501	15.0359	-3.5732	0.00442481	0.626462	-2.39227
0	3498208_3	rio kinase 2	5.26e-08	F:kinase activity; F:ATP binding; F:transferase activity; F:nucleotide binding; F:catalytic activity; P:protein amino acid phosphorylation; F:protein serine/threonine kinase activity	2	2	-0.120023	7.95901	-3.01488	0.0118615	1	-3.37957
0	3498209_1	lethal k09913	1.52e-09	0	2	2	-0.0207047	6.9846	-0.285804	0.780381	1	-6.89946
0	3498209_2	lethal k09913	4.56e-11	0	2	2	-0.0131669	6.68327	-0.187848	0.854443	1	-6.92441
[truncated: 5,827 more rows]
