# Supplementary material for: The Maternal Transcriptome of the Crustacean Parhyale hawaiensis Is Inherited Asymmetrically to Invariant Cell Lineages of the Ectoderm and Mesoderm
Source: PLoS One. 2013 Feb 13;8(2):e56049. doi: 10.1371/journal.pone.0056049 (PMC3572164; doi:10.1371/journal.pone.0056049)
Supplement: Table S4 — Summarized results for the 129 RNAs distributed asymmetrically in the 8-cell stage embryo. A list of the 129 unique RNAs that were identified as enriched in a subset of blastomeres at the 8-cell stage Parhyale embryo. The table provides gene annotation, as well as the fold-change and adjusted p-values from the three microarray experiments (as in tables S1–S3) for each of the 129 RNAs. The “Description” sheet of the Excel file contains an explanation of the table headers. (XLSX) [file pone.0056049.s007.xlsx]

## Sheet: Description
Summarized results for genes identified as enriched in one of the blastomere subsets of the 8-cell stage of Parhyale hawaiensis
8-CELL ENRICHED HEADERS
TargetContig	Name of Target contig after sequence alignment and contig assembly
Sequence description	Sequence description according to top BLAST hit (automatically annotated with blast2go)
GOs	associated Gene Ontology terms extracted from BLAST results (blast2go)
logFC_Mat(Mat=neg)	log2 fold-change values from the "early vs. late" microarray experiment, negative values correspond to enrichment in the early embryonic transcriptome, i.e. maternally provided RNAs
adjPvalue_Mat	adjusted p-Value from the processed results from the "early vs. late" experiment
logA_Mat	log2 average expression value from the "early vs. late" experiment (max=16, background value=7)
logFC_Ect (Ect=neg)	log2 fold-change values from the "ect vs. rest" microarray experiment, negative values correspond to enrichment in the ectodermal progenitor blastomeres; in all cases the corresponding p-value is less than 0.05
adjPvalue_Ect	adjusted p-Value from the processed results from the "Ect vs rest" experiment
logFC_Mes (Mes=neg)	log2 fold-change values from the "mes vs. rest" microarray experiment, negative values correspond to enrichment in the mesodermal progenitor blastomeres; in all cases the corresponding p-value is less than 0.05
adjPvalue_Mes	adjusted p-Value from the processed results from the "Mes vs rest" experiment
8-cell Enrichment1	Enrichment in a subset of blastomeres as identified in the "ect vs. rest" experiment: "Ect"=genes enriched in the ectoderm progenitors; "All-Ect"=genes enriched in the pool of mesoderm, endoderm and germline progenitors; "N/A"=genes not identified as asymmetrically distributed in this experiment
8-cell Enrichment2	Enrichment in a subset of blastomeres as identified in the "mes vs. rest" experiment: "Mes"=genes enriched in the mesoderm progenitors; "All-Ect"=genes enriched in the pool of ectoderm, endoderm and germline progenitors; "N/A"=genes not identified as asymmetrically distributed in this experiment
Early/Late	Enrichment in early or late embryonic stages: "Early"=enriched in the 1- to 4-cell stage,"Early/weak"=enriched in 1- to 4-cell stage and expressed weakly; "Late"=enriched in germ band stage; "Late/weak"=enriced in germ band stage and expressed weakly; "N/A"=not enriched

## Sheet: 8-cell enriched
TargetContig	Sequence description	GOs	logFC_Mat(Mat=neg)	adjPvalue_Mat	logA_Mat	logFC_Ect (Ect=neg)	adjPvalue_Ect	logFC_Mes (Mes=neg)	adjPvalue_Mes	8-cell Enrichment1	8-cell Enrichment2	Early/Late
3495834_2	transcription elongation factor	F:translation elongation factor activity; P:positive regulation of transcription; F:chromatin binding; P:non-covalent chromatin modification; F:zinc ion binding; F:positive transcription elongation factor activity; C:nucleus	-1.07232	5.15122e-05	11.1112	-0.0732891	1	-0.342262	0.0312541	N/A	Mes	Early
Contig0223	p150	F:endonuclease activity; F:RNA binding; F:RNA-directed DNA polymerase activity; P:RNA-dependent DNA replication	0.0920075	1	6.36377	-0.0441147	1	0.577343	0.000138536	N/A	All-Mes	N/A
3495909_1	subfamily member 10	F:protein disulfide isomerase activity; F:heat shock protein binding; C:extracellular region; C:endoplasmic reticulum lumen; F:isomerase activity; P:protein folding; C:endoplasmic reticulum; P:cell redox homeostasis; F:unfolded protein binding	-2.17447	3.39926e-06	10.971	-0.295942	0.0482063	0.397611	0.138678	Ect	N/A	Early
3495977_1	integrator complex subunit 4	C:membrane coat; C:integrator complex; F:binding; P:snRNA processing; P:vesicle-mediated transport; P:intracellular protein transport; F:protein binding; C:nucleus	-1.43563	0.000114152	8.9817	0.003542	1	0.294792	0.0435647	N/A	All-Mes	Early
Contig0195	tak1-binding protein isoform cra_b	F:protein binding; C:endosome membrane; C:integral to plasma membrane; F:NAD+ ADP-ribosyltransferase activity	0.0715721	1	6.70513	0.0382443	1	0.749035	7.35e-06	N/A	All-Mes	N/A
3496362_1	mitochondrial import inner membrane translocase subunit tim44	P:intracellular protein transport; C:mitochondrial inner membrane presequence translocase complex; F:P-P-bond-hydrolysis-driven protein transmembrane transporter activity	-0.493593	0.0257078	8.94968	0.235134	0.165907	-0.353543	0.0173037	N/A	Mes	Early
zams22_D18_077.ab1	cytochrome b5-related	C:cytoplasmic part	0.115423	1	6.75195	0.0640005	1	0.594175	0.0172014	N/A	All-Mes	N/A
3496387_2	hsp70 binding protein	P:cellular protein metabolic process	-0.987053	0.00278637	7.97604	0.0318928	1	-0.323355	0.0297128	N/A	Mes	Early/weak
3496406_3	mitochondrial ribosomal	C:intracellular	-0.340698	0.0404804	7.76379	0.101973	1	-0.40013	0.0029866	N/A	Mes	Early/weak
3496432_2	zgc:136346 protein	F:nucleic acid binding; F:F; P:P	-0.236994	0.0196648	10.6873	0.37919	0.0378046	-0.0425638	1	All-Ect	N/A	Early
zams25_O10_033.ab1	s1 rna binding domain	F:RNA binding; P:nucleobase, nucleoside, nucleotide and nucleic acid metabolic process; F:F; P:DNA repair; F:hydrolase activity, acting on ester bonds; P:P; C:C; F:DNA binding	-0.679632	0.163421	7.06042	0.392995	0.0429335	-0.0894022	1	All-Ect	N/A	N/A
3496588_4	t-complex protein 1 subunit gamma	C:cytoplasm; P:auxin biosynthetic process; P:protein folding; P:mitotic spindle organization; F:ATP binding; F:unfolded protein binding; F:ATPase activity, coupled	1.21713	1.14341e-05	9.20066	0.181041	0.501262	-0.271846	0.0351452	N/A	Mes	Late
3496598_1	prohibitin protein wph	C:membrane; P:instar larval or pupal development; C:mitochondrial envelope; C:lipid particle	0.504715	0.00300584	11.5014	0.285094	0.0415375	-0.0656405	1	All-Ect	N/A	Late
3496643_1	serine protease	P:proteolysis; F:serine-type endopeptidase activity; F:serine-type peptidase activity; F:hydrolase activity; F:catalytic activity; F:peptidase activity	-4.01058	9.40513e-06	9.07215	-0.442019	0.017432	0.113261	1	Ect	N/A	Early
3496681_3	epididymal secretory protein e1 precursor	C:extracellular region	2.69578	9.60925e-08	12.0363	-0.138874	1	-0.304652	0.0351542	N/A	Mes	Late
3496951_1	nadh dehydrogenase	P:mitochondrial electron transport, NADH to ubiquinone; F:NADH dehydrogenase (ubiquinone) activity	-0.578874	0.00051295	10.3594	-0.294633	0.0963365	0.293564	0.0168818	N/A	All-Mes	Early
3497150_1	chitin-binding domain-containing protein	C:extracellular region; P:proteolysis; F:zinc ion binding; F:metallopeptidase activity	-6.86851	5.0489e-08	11.7539	-0.00983662	1	0.285904	0.0449927	N/A	All-Mes	Early
3497312_3	carbohydrate sulfotransferase	F:transferase activity; F:sulfotransferase activity	-4.7164	2.50905e-08	9.56518	-0.302881	0.0341713	0.0838849	1	Ect	N/A	Early
3497534_2	isoform b	P:primary metabolic process; P:regulation of tube architecture, open tracheal system; P:amine metabolic process	-6.88918	1.23668e-08	12.5324	-0.312617	0.0308538	0.186947	1	Ect	N/A	Early
3497617_1	52 kda ro protein	F:RNA binding; F:metal ion binding; C:cytoplasm; C:ribonucleoprotein complex; F:zinc ion binding; F:protein binding; F:DNA binding; C:intracellular	-2.83448	1.84961e-06	9.47522	0.693374	0.00331382	-0.00500412	1	All-Ect	N/A	Early
3497673_1	conserved hypothetical protein [Culex quinquefasciatus]	0	-0.872016	0.000195859	10.1459	-0.282421	0.0415375	0.0526132	1	Ect	N/A	Early
3497926_1	vacuolar protein sorting-associated protein 33b	C:late endosome membrane; C:late endosome; C:platelet alpha granule; F:F; P:vesicle-mediated transport; P:cellular membrane fusion; C:HOPS complex; C:membrane; C:perinuclear region of cytoplasm; P:platelet alpha granule organization; P:melanosome localization; P:protein transport; P:P; C:endosome; C:cytoplasm; P:lysosome localization; C:lysosomal membrane; C:lysosome; P:transport; F:syntaxin-3 bi…	0.298751	0.00514739	7.99748	0.613188	0.0155712	-0.0160095	1	All-Ect	N/A	Late/weak
3497926_2	vacuolar protein sorting-associated protein 33b	P:vesicle-mediated transport; C:lysosome; P:organelle localization; C:vacuolar membrane; C:late endosome; F:syntaxin binding; P:cellular component organization	0.314081	0.0126275	7.71239	0.564462	0.012948	-0.110984	1	All-Ect	N/A	Late/weak
3498159_1	spindle pole body component 24 homolog	0	-1.21272	2.28729e-05	10.4907	0.49201	0.0237922	-0.113559	1	All-Ect	N/A	Early
3498207_1	PREDICTED: hypothetical protein, partial [Monodelphis domestica]	0	1.98241	0.000343694	11.9842	-0.492266	0.0115398	-0.22501	0.626462	Ect	N/A	Late
3498441_1	serine proteinase stubble	F:serine-type endopeptidase activity; P:proteolysis	-3.08474	8.62508e-05	10.1317	-0.0616837	1	0.345402	0.0149754	N/A	All-Mes	Early
3503055_2	pseudouridylate synthase 10	F:RNA binding; F:F; P:tRNA processing; P:pseudouridine synthesis; P:P; F:pseudouridine synthase activity; F:isomerase activity; C:C	-0.0111516	1	7.37388	-0.0426749	1	-0.279458	0.031503	N/A	Mes	N/A
3498639_2	nadh dehydrogenase iron-sulfur protein mitochondrial	P:oxidation reduction; F:NADH dehydrogenase (ubiquinone) activity	3.09727	7.88242e-08	9.39942	-0.126469	0.829605	-0.3119	0.0196256	N/A	Mes	Late
3498705_1	kiaa1033 protein	C:WASH complex	-2.01569	6.40567e-07	10.4634	0.356812	0.0299375	0.129539	1	All-Ect	N/A	Early
3498730_2	btb poz domain-containing protein 9	P:cell adhesion; F:protein binding	-2.42397	0.000800219	8.22195	0.400947	0.0171817	-0.150698	1	All-Ect	N/A	Early/weak
3498856_1	isoform a	P:DNA unwinding involved in replication; C:FACT complex; P:regulation of chromatin assembly or disassembly	-0.781609	3.26625e-05	11.8591	0.0388051	1	0.295683	0.0487089	N/A	All-Mes	Early
3499017_1	p8 nuclear protein	C:nucleus; F:DNA binding	1.39282	3.60848e-06	9.73146	-0.266043	0.498233	-0.317156	0.041629	N/A	Mes	Late
3499208_1	capping protein (actin filament) muscle z- beta	C:cortical cytoskeleton; C:Z disc; P:lamellipodium assembly; C:WASH complex; F:actin binding; P:cellular component movement; C:F-actin capping protein complex; C:lamellipodium; P:actin filament capping; C:membrane	0.107993	1	7.82964	0.117935	1	-0.292638	0.0335681	N/A	Mes	N/A
3499571_3	transcription elongation factor s-ii	P:transcription, DNA-dependent; F:transcription regulator activity; F:binding; P:regulation of transcription	0.249303	0.0458363	9.31392	-0.0563111	1	-0.258088	0.0356101	N/A	Mes	Late
3499642_1	uncharacterized low-complexity protein	F:sequence-specific DNA binding; P:pathogenesis; C:outer membrane; F:DNA binding	-0.856001	0.000764302	7.29283	-0.356534	1	-0.410092	0.0203791	N/A	Mes	Early/weak
3499918_1	lethal neo18	F:NADH dehydrogenase activity	-1.11296	2.94542e-05	11.8169	0.000422344	1	-0.410771	0.00542119	N/A	Mes	Early
3500170_4	histone-lysine n-methyltransferase	0	-1.22699	0.000274245	7.64989	-0.612768	0.0093338	-0.195497	0.2211	Ect	N/A	Early/weak
3500176_1	lethal essential for life l2efl	F:structural constituent of eye lens; P:response to stress; P:response to heat	-1.70039	3.94608e-06	7.86773	-0.397551	0.0449596	0.224814	0.0648894	Ect	N/A	Early/weak
3500177_1	protein	F:binding; C:integral to membrane; C:membrane; P:transmembrane transport; P:transport	-4.37242	7.59697e-05	13.7905	-0.577068	0.00774819	0.319731	0.0113345	Ect	All-Mes	Early
3500296_1	choriogenin h	P:transcription from RNA polymerase II promoter; F:nucleotidyltransferase activity; F:DNA-directed RNA polymerase activity; C:DNA-directed RNA polymerase II, core complex; F:transferase activity; P:transcription; F:nutrient reservoir activity; F:DNA binding	-3.95699	6.82923e-05	9.52578	-0.13276	1	-0.410102	0.00397466	N/A	Mes	Early
3500548_2	heterogeneous nuclear ribonucleoprotein	C:polytene chromosome puff; F:mRNA binding; P:regulation of alternative nuclear mRNA splicing, via spliceosome; F:sequence-specific DNA binding; C:heterogeneous nuclear ribonucleoprotein complex; C:chromatin; F:nucleotide binding; C:omega speckle	1.17447	2.73428e-06	13.7341	-0.297514	0.0415375	0.161196	0.364121	Ect	N/A	Late
3502207_1	trna splicing endonuclease 2 homolog ( cerevisiae)	P:tRNA processing	-0.0999392	1	7.88661	-0.184321	0.365416	0.336436	0.0128657	N/A	All-Mes	N/A
3500704_1	protein	P:defense response; P:P; C:C	-0.738984	0.00202665	9.75927	-0.165709	0.278334	0.282452	0.0447171	N/A	All-Mes	Early
3500813_1	mech2 protein	0	-1.25808	9.01089e-05	8.87052	0.0742356	1	0.398389	0.0350263	N/A	All-Mes	Early
3500840_1	mannose c type 1	C:cell part; F:sugar binding; F:transmembrane receptor activity	-1.95049	6.49032e-05	7.96084	-0.278634	0.185017	0.253127	0.0455049	N/A	All-Mes	Early/weak
3501253_2	protein	F:nucleic acid binding; C:nucleus; P:transcription from RNA polymerase II promoter	-3.33693	2.17677e-08	9.66985	-0.0110103	1	-0.447088	0.00820455	N/A	Mes	Early
3495898_2	dna polymerase delta subunit 2	F:DNA-directed DNA polymerase activity; P:DNA replication; P:nucleotide-excision repair, DNA gap filling; C:nucleoplasm; F:protein binding	-0.100105	1	7.92121	0.0380966	1	-0.565352	0.00272586	N/A	Mes	N/A
3502381_1	rhodanese domain protein	C:mitochondrion	1.4369	6.09099e-06	7.92565	0.0328576	1	0.530328	0.00496526	N/A	All-Mes	Late/weak
3496373_4	nadh dehydrogenase-ubiquinone fe-s protein 2 precursor	P:mitochondrial electron transport, NADH to ubiquinone; F:NAD or NADH binding; F:quinone binding; C:mitochondrial respiratory chain complex I; F:NADH dehydrogenase activity	-0.454999	0.145372	8.84822	0.178555	0.505033	-0.345828	0.00865494	N/A	Mes	N/A
3503631_1	pre-mrna-processing factor 17	C:precatalytic spliceosome; F:histone acetyltransferase activity; P:nuclear mRNA splicing, via spliceosome; C:catalytic step 2 spliceosome	-1.93117	8.03907e-06	9.96285	0.390853	0.017293	-0.120768	1	All-Ect	N/A	Early
3504348_2	sda1 domain containing 1	C:nucleolus; P:transport	0.857681	0.000134982	8.42824	0.405964	0.0429335	-0.150753	0.646946	All-Ect	N/A	Late/weak
3504955_1	isoform d	F:binding	-2.71198	5.1668e-07	10.9392	-0.216747	0.2321	0.614905	0.00113488	N/A	All-Mes	Early
3505273_2	zinc finger protein 540	C:cytoplasm; C:nucleolus; F:binding	-2.88484	0.000399123	8.40921	-0.200528	0.597874	-0.492633	0.00348138	N/A	Mes	Early/weak
3505332_1	af099908_1transposase homolog	F:transposase activity; P:DNA integration; P:transposition, DNA-mediated; F:DNA binding	0.895175	0.00170255	9.52424	0.363096	0.0455106	-0.102126	1	All-Ect	N/A	Late
3508234_1	rab-like protein 3	P:RNA metabolic process; C:intracellular; P:regulation of gene expression; F:nucleotide binding	-1.83983	0.000373852	8.73238	0.0454452	1	-0.266726	0.0487089	N/A	Mes	Early/weak
3508728_1	cg7630 cg7630-pa	0	0.371595	0.0014947	11.5389	0.397152	0.0133214	-0.123619	1	All-Ect	N/A	Late
3508922_1	nadh dehydrogenase 1 beta subcomplex 3 12 kda variant 1	F:NADH dehydrogenase (ubiquinone) activity; P:oxidation reduction; C:mitochondrion	-0.658448	0.000308148	11.3168	-0.626103	0.0133214	0.178445	0.626462	Ect	N/A	Early
3509773_2	chromatin licensing and dna replication factor 1	P:chorion-containing eggshell formation; P:oviposition; C:cytoplasm; P:DNA endoreduplication; P:antimicrobial humoral response; P:DNA replication checkpoint; C:nuclear origin of replication recognition complex; F:binding; P:negative regulation of female receptivity, post-mating; C:replication fork	-0.890897	1.98824e-05	11.4177	0.56251	0.00774819	0.133188	1	All-Ect	N/A	Early
Contig0106	erythrocyte membrane protein 3	P:chromosome segregation; F:protein binding	-2.38504	0.000304868	8.90214	0.950437	0.00204557	-0.11043	1	All-Ect	N/A	Early
Contig0116	mterf domain containing 2	F:F; P:P	-2.57837	5.29776e-06	9.20546	-0.0572284	1	0.420037	0.00778518	N/A	All-Mes	Early
Contig0125	---NA---	0	-4.38891	4.70047e-08	9.94423	-0.0727293	1	0.356744	0.0135572	N/A	All-Mes	Early
Contig0134	conserved protein	0	1.6753	0.00388256	7.77455	0.37066	0.415895	0.607813	0.000166812	N/A	All-Mes	Late/weak
Contig0183	---NA---	0	-4.6089	2.45062e-08	11.1989	0.45142	0.0299375	-0.245027	0.211732	All-Ect	N/A	Early
Contig0186_ext	hexosaminidase b (beta polypeptide)	P:metabolic process; F:hydrolase activity, hydrolyzing O-glycosyl compounds	-2.86398	0.000198364	8.14416	-0.464859	0.0415375	-0.189787	0.586529	Ect	N/A	Early/weak
zams17_A17_079.ab1	alcohol dehydrogenase	P:metabolic process; F:oxidoreductase activity; F:binding	-0.389119	1	9.3175	0.0758266	1	-0.463175	0.0125808	N/A	Mes	N/A
Contig0785	bub3 budding uninhibited by benzimidazoles 3 homolog	C:cytosol; P:attachment of spindle microtubules to kinetochore; P:meiosis; P:mitotic sister chromatid segregation; P:negative regulation of ubiquitin-protein ligase activity during mitotic cell cycle; C:nucleolus; P:cell division; P:anaphase-promoting complex-dependent proteasomal ubiquitin-dependent protein catabolic process; P:spindle assembly checkpoint; F:protein binding; P:regulation of chro…	-0.331655	0.0526619	9.32328	0.11015	1	-0.525747	0.00163708	N/A	Mes	N/A
Contig0234	orf16-lacz fusion protein	0	0.94532	0.00210518	6.99783	0.274704	0.0680323	-0.575458	8.47e-05	N/A	Mes	Late/weak
Contig0307	lim-type zinc finger-containing protein	F:cytoskeletal protein binding; C:extrinsic to membrane; F:nucleic acid binding; F:nucleotide binding; C:cytoplasm; F:zinc ion binding; F:metal ion binding; C:cytoskeleton; F:binding	-5.38749	2.17677e-08	12.7978	0.0283723	1	-0.276638	0.0203791	N/A	Mes	Early
Contig0308	low quality protein: cell wall-associated hydrolase	F:hydrolase activity	1.90566	1.5993e-05	8.13868	0.410323	0.0171817	0.111855	1	All-Ect	N/A	Late/weak
3500625_2	mitochondrial ribosomal protein s18a	C:intracellular	-0.066258	1	9.58747	0.318461	0.0394406	-0.00263971	1	All-Ect	N/A	N/A
Contig0421	ribophorin i	F:protein binding; C:oligosaccharyltransferase complex; F:dolichyl-diphosphooligosaccharide-protein glycotransferase activity; P:protein amino acid N-linked glycosylation via asparagine	-0.625296	0.000459795	11.7669	0.0182466	1	-0.275859	0.0297128	N/A	Mes	Early
Contig0450	cytochrome c oxidase subunit vic	C:mitochondrial inner membrane	0.63263	7.89543e-05	11.1979	-0.334518	0.0266906	-0.021603	1	Ect	N/A	Late
Contig0491	mitochondrial nadh:ubiquinone oxidoreductase	C:mitochondrial respiratory chain complex I; F:NADH dehydrogenase activity	-0.630471	0.000188806	11.826	-0.352899	0.0401879	-0.0926843	1	Ect	N/A	Early
Contig0513	heat shock cognate 70 protein	P:auxin biosynthetic process; P:sleep; F:ATPase activity; C:lipid particle; P:RNA interference; F:ATP binding; C:endoplasmic reticulum; P:response to heat	-1.34413	2.15295e-06	13.6925	0.438001	0.0144572	-0.0724904	1	All-Ect	N/A	Early
Contig0520_ext	cytochrome oxidase subunit i	P:aerobic respiration; C:mitochondrial inner membrane; C:respiratory chain; F:electron carrier activity; F:heme binding; P:transport; C:integral to membrane; P:electron transport chain; F:cytochrome-c oxidase activity	-1.41227	0.000172243	15.742	-0.762427	0.00213167	0.366131	0.0196256	Ect	All-Mes	Early
Contig0570	c-type galactose-binding (agap010193-pa)	F:sugar binding	-1.59	8.93886e-05	10.5543	-0.207249	0.295962	-0.499993	0.0029866	N/A	Mes	Early
Contig0634	baculoviral iap repeat-containing 5	P:protein complex localization; F:cofactor binding; P:positive regulation of exit from mitosis; P:negative regulation of caspase activity; F:chaperone binding; F:zinc ion binding; C:centriole; P:positive regulation of mitotic cell cycle; P:establishment of chromosome localization; F:caspase inhibitor activity; F:Ran GTPase binding; C:cytoplasmic microtubule; C:nucleolus; C:cytosol; P:anti-apoptos…	-0.385572	0.0145849	8.98595	-0.113479	1	0.256249	0.0435647	N/A	All-Mes	Early
Contig0647	vasa-like protein	P:auxin biosynthetic process; F:zinc ion binding; F:nucleic acid binding; F:ATP-dependent helicase activity; P:reproductive developmental process; F:ATP binding; P:oogenesis	-3.38105	2.88417e-08	11.119	0.342944	0.0214615	0.01406	1	All-Ect	N/A	Early
Contig0666	partial	F:endonuclease activity	0.825789	0.00525154	14.5098	-0.509469	0.0266906	0.157006	1	Ect	N/A	Late
Contig0686	subfamily member 8	F:heat shock protein binding; P:RNA splicing	-1.54687	0.00129672	9.40907	0.327324	0.0393903	0.0857908	1	All-Ect	N/A	Early
Contig0724	rad54 homolog b	F:DNA helicase activity; P:response to ionizing radiation; P:double-strand break repair via homologous recombination; P:mitotic recombination; F:DNA binding; P:reciprocal meiotic recombination; P:response to drug; F:RNA helicase activity	-0.792127	0.000153788	9.36719	0.0704626	1	0.282102	0.0270845	N/A	All-Mes	Early
Contig0762	androgen-induced inhibitor of proliferation-like protein	C:cohesin complex; P:sister chromatid cohesion; P:karyosome formation; C:nucleus	-0.237243	0.0481441	12.1816	-0.0894776	1	0.275414	0.0300729	N/A	All-Mes	Early
3498585_1	zeta-coat protein	P:transport; C:viral capsid	-0.0392221	1	9.83083	0.114933	1	-0.373381	0.00622171	N/A	Mes	N/A
3496126_1	dna-directed rna polymerase iii subunit rpc5	F:F; P:response to virus; F:DNA-directed RNA polymerase activity; P:transcription; P:P; P:innate immune response; C:nucleus; C:C	0.0190423	1	10.7277	-0.316007	0.0415375	0.0302473	1	Ect	N/A	N/A
Contig0804	histone-lysine n-	P:chromatin modification; F:zinc ion binding; P:inner cell mass cell proliferation; C:nucleolus; P:regulation of transcription; F:histone-lysine N-methyltransferase activity; F:DNA binding; F:protein binding; C:chromosome; C:Golgi apparatus; C:plasma membrane	-0.352316	0.00988088	10.5866	0.0548053	1	0.335578	0.0206971	N/A	All-Mes	Early
Contig0822_ext	atpase inhibitor-like protein	C:mitochondrion; P:negative regulation of nucleotide metabolic process; F:enzyme inhibitor activity	-0.667375	0.000111307	11.6162	-0.32514	0.0432277	0.147268	0.720309	Ect	N/A	Early
Contig0828	40s ribosomal protein s14	F:structural constituent of ribosome; C:lipid particle; C:cytosolic small ribosomal subunit; P:translation	3.33833	2.31449e-06	12.4227	-0.141305	1	0.360834	0.00348138	N/A	All-Mes	Late
Contig0838	ubiquinol-cytochrome c oxidoreductase subunit 9 and rieske iron sulfur protein	P:response to hormone stimulus; F:ubiquinol-cytochrome-c reductase activity; P:response to antibiotic; C:mitochondrial respiratory chain complex III; F:protein complex binding; P:response to drug	0.403054	0.00230663	12.0413	-0.332713	0.0299375	0.0839135	1	Ect	N/A	Late
Contig0332_ext	adenosine kinase	F:adenosine kinase activity; C:cytosol; F:copper ion binding; F:adenylate kinase activity; C:mitochondrion; F:protein serine/threonine/tyrosine kinase activity; P:adenosine salvage; P:response to trehalose-6-phosphate stimulus; F:nucleotide binding; P:signal transduction; P:response to cadmium ion; C:nucleus; C:plasma membrane; C:apoplast	0.117736	0.915071	10.7647	0.343785	0.0242643	-0.179138	0.269934	All-Ect	N/A	N/A
Contig0870	nadh dehydrogenase 1 beta subcomplex subunit 7	F:oxidoreductase activity	0.506003	0.00254062	9.18906	0.0176051	1	-0.298121	0.022076	N/A	Mes	Late
Contig0898	cathepsin b	F:peptidase activity	4.52519	1.23668e-08	12.252	-0.362389	0.0488589	0.349152	0.0485849	Ect	All-Mes	Late
Contig0774_ext	transcription elongation factor s-ii	F:translation elongation factor activity; P:regulation of transcription from RNA polymerase II promoter; F:DNA binding; F:transcription elongation regulator activity; P:RNA elongation from RNA polymerase II promoter; F:RNA polymerase II transcription factor activity; F:protein binding; C:nucleus; F:zinc ion binding	-0.172055	0.141078	11.4776	-0.0243575	1	-0.410193	0.00123023	N/A	Mes	N/A
3496541_1	atp synthase e chain	C:lipid particle	0.163407	1	11.5035	-0.342052	0.034224	-0.115439	1	Ect	N/A	N/A
Ph_vasa,	Ph vasa	0	-3.43688	1.87812e-08	11.2467	0.350616	0.0190042	0.0110421	1	All-Ect	N/A	Early
zaFBplate1_B21_095.ab1_F	---NA---		-4.567	2.78526e-08	14.4678	-0.707624	0.00213167	0.36043	0.00532289	Ect	All-Mes	Early
zaFBplate1_C07_030.ab1_F	class iii chitinase 1		-4.44909	1.83799e-08	10.1936	0.0278182	1	-0.488959	0.00106724	N/A	Mes	Early
zaFBplate1_E16_060.ab1_F	---NA---	0	-4.50082	7.88242e-08	14.6224	-0.721079	0.00213167	0.392438	0.0135666	Ect	All-Mes	Early
zaFBplate1_F10_043.ab1_R	hypothetical protein [Vitis vinifera]		1.01993	1.65642e-05	8.29091	-0.568455	0.0155712	0.0367353	1	Ect	N/A	Late/weak
zaFBplate1_F16_060.ab1_R	cell wall-associated hydrolase	C:ribosome; F:hydrolase activity, acting on glycosyl bonds; P:metabolic process; F:tRNA (uracil-5-)-methyltransferase activity; F:transferase activity, transferring glycosyl groups	1.08881	0.0146327	7.02637	0.558778	0.0266906	0.202143	1	All-Ect	N/A	Late/weak
zaFBplate1_G02_009.ab1_R	---NA---	0	-2.15823	3.84468e-06	9.00779	-0.0382834	1	0.564094	0.00254556	N/A	All-Mes	Early
zaFBplate1_G23_090.ab1_F	---NA---		-1.2386	0.00433776	9.7594	-0.274131	0.161966	0.5623	0.00070851	N/A	All-Mes	Early
zaFBplate1_H17_073.ab1_R	---NA---	0	-7.48865	2.09153e-09	12.2198	-0.0770475	1	0.341601	0.0378485	N/A	All-Mes	Early
zaFBplate1_H23_090.ab1_F	predicted protein [Chlamydomonas reinhardtii]		-2.75538	4.57695e-05	10.0677	-0.322241	0.0394406	-0.393978	0.0106391	Ect	Mes	Early
zaFBplate1_I01_007.ab1_R	pg1 homology to homo sapiens		0.430776	0.019837	6.71256	0.0466035	1	0.470027	0.0454151	N/A	All-Mes	Late/weak
zaFBplate1_J17_071.ab1_R	---NA---	0	-4.20277	0.00124602	10.2486	-0.201314	0.455858	-0.609767	0.0025799	N/A	Mes	Early
zaFBplate1_K04_006.ab1_F	---NA---		-3.90593	0.0114123	9.19314	-0.0265661	1	0.327554	0.020022	N/A	All-Mes	Early
zaFBplate1_K23_086.ab1_F	serine acetyltransferase	F:acyltransferase activity	2.38525	2.34766e-07	8.11647	0.681355	0.00466543	0.144295	1	All-Ect	N/A	Late/weak
zaFBplate1_L03_006.ab1_F	---NA---		-3.17085	1.93011e-05	8.78662	0.439562	0.0415375	0.0609778	1	All-Ect	N/A	Early/weak
zaFBplate1_L22_085.ab1_F	---NA---		-3.23364	2.51668e-07	9.39543	0.412747	0.0238273	-0.0534984	1	All-Ect	N/A	Early
zaFBplate1_N05_019.ab1_F	---NA---		-4.85972	1.82352e-08	11.7187	0.00554047	1	-0.638978	0.00372771	N/A	Mes	Early
zaFBplate1_P05_017.ab1_F	---NA---		-1.61767	1.12349e-05	9.2501	0.547817	0.0160284	0.0700995	1	All-Ect	N/A	Early
zaFBplate1_P11_034.ab1_F	---NA---		-5.44879	1.22273e-08	13.801	-0.401513	0.0272935	0.347205	0.0220414	Ect	All-Mes	Early
zamn01_E08_028.ab1	protein	F:structural constituent of cell wall; F:protein binding; C:outer membrane	-4.37893	1.82352e-08	14.3475	-0.557102	0.0110254	0.321426	0.0149951	Ect	All-Mes	Early
zamn02_F03_012.ab1	acyl- thioesterase 4	P:unsaturated monocarboxylic acid metabolic process; P:acyl-CoA metabolic process; C:peroxisome; P:very-long-chain fatty acid metabolic process; P:succinyl-CoA metabolic process; P:long-chain fatty acid metabolic process; P:dicarboxylic acid metabolic process; P:saturated monocarboxylic acid metabolic process; P:butanoic acid metabolic process; F:acyl-CoA thioesterase activity	-1.86302	0.000839585	7.68375	-0.354348	0.035531	0.272136	0.196966	Ect	N/A	Early/weak
zamn02_K22_085.ab1	pe-pgrs family protein	P:plant-type cell wall organization; F:hydrolase activity; F:F; C:outer membrane; F:oxidoreductase activity; F:catalytic activity; C:endomembrane system; P:metabolic process; F:structural constituent of cell wall	-5.68836	2.72472e-07	13.8881	-0.613746	0.00943215	0.37221	0.0172014	Ect	All-Mes	Early
zamn03_H07_026.ab1	ubiquitin-conjugating enzyme	F:ligase activity; P:protein metabolic process	-2.43195	5.00553e-05	8.19556	-0.96684	0.266502	-0.460879	0.0029866	N/A	Mes	Early/weak
zamn05_G14_057.ab1	protein disulfide isomerase	P:protein folding; C:cell pole; C:endoplasmic reticulum lumen; C:lipid particle; P:cell redox homeostasis; C:spindle envelope; F:protein disulfide isomerase activity; C:neuronal cell body; C:perinuclear region of cytoplasm	-1.20889	0.00779701	8.86903	-0.102248	1	-0.32008	0.0192584	N/A	Mes	Early
zamn07_I14_055.ab1	vacuolar atp synthase subunit h	F:binding; P:determination of adult lifespan; F:hydrogen-exporting ATPase activity, phosphorylative mechanism; C:vacuolar proton-transporting V-type ATPase, V1 domain; P:ATP synthesis coupled proton transport; F:proton-transporting ATPase activity, rotational mechanism; P:dsRNA transport	-0.57567	0.00136097	10.2268	-0.41436	0.017293	0.158821	1	Ect	N/A	Early
zamn07_K21_085.ab1	vacuolar atp synthase subunit h	F:binding; P:determination of adult lifespan; F:hydrogen-exporting ATPase activity, phosphorylative mechanism; C:vacuolar proton-transporting V-type ATPase, V1 domain; P:ATP synthesis coupled proton transport; F:proton-transporting ATPase activity, rotational mechanism; P:dsRNA transport	-0.782249	0.000634457	10.3634	-0.499986	0.0223813	0.184906	1	Ect	N/A	Early
zamn07_L05_021.ab1	ovarian lipoprotein receptor	P:multicellular organismal process; C:cell part	-2.14858	0.00116893	7.88644	0.0187518	1	0.319405	0.0350263	N/A	All-Mes	Early/weak
zams09_K18_069.ab1	---NA---	0	-0.716892	0.00229759	11.1125	0.480603	0.0266906	0.193879	1	All-Ect	N/A	Early
zams15_H01_009.ab1	tumor suppressor candidate 3	P:cell redox homeostasis; C:mitochondrion	-0.84489	1.33336e-05	11.6792	0.03507	1	-0.450705	0.0291838	N/A	Mes	Early
Contig0867	proliferating cell nuclear antigen	P:nucleotide-excision repair; F:SUMO binding; F:DNA polymerase processivity factor activity; P:mitotic spindle organization; F:DNA binding; P:leading strand elongation; P:mismatch repair; P:antimicrobial humoral response; C:PCNA complex; P:regulation of DNA replication; P:eggshell chorion gene amplification; C:nucleus	0.000876427	1	12.014	0.29295	0.0488589	-0.0577162	1	All-Ect	N/A	N/A
zams19_I05_023.ab1	cell wall-associated hydrolase	C:ribosome; F:hydrolase activity; F:transferase activity, transferring glycosyl groups	2.78255	9.58209e-05	8.85169	0.254397	0.397854	0.326852	0.0331339	N/A	All-Mes	Late
zams21_O18_065.ab1	ccr4-not transcription subunit 3	C:cytoplasm; F:transcription regulator activity; P:regulation of transcription; F:protein binding; C:nucleus	-1.45272	8.24423e-06	9.66199	0.0135299	1	0.358174	0.0490628	N/A	All-Mes	Early
Contig0904	atp synthase lipid-binding mitochondrial precursor	F:hydrogen ion transporting ATP synthase activity, rotational mechanism; P:embryonic development ending in birth or egg hatching; C:mitochondrion; C:integral to membrane; P:ATP synthesis coupled proton transport; P:growth; F:lipid binding; C:proton-transporting ATP synthase complex, coupling factor F(o); P:nematode larval development; P:receptor-mediated endocytosis	0.126999	1	14.5598	-0.430566	0.012948	0.387556	0.00401592	Ect	All-Mes	N/A
zams24_H10_041.ab1	s1 rna binding domain	F:RNA binding; P:nucleobase, nucleoside, nucleotide and nucleic acid metabolic process; F:F; P:DNA repair; F:hydrolase activity, acting on ester bonds; P:P; C:C; F:DNA binding	-0.592025	0.00744584	7.59313	0.412893	0.0375788	0.0283719	1	All-Ect	N/A	Early/weak
zams25_E08_028.ab1	cytochrome b5-related	C:cytoplasmic part	1.32521	0.000214659	7.65104	-0.0390609	1	0.800354	0.000177686	N/A	All-Mes	Late/weak
Contig0920_ext	small ribonucleoprotein particle protein b	C:small nuclear ribonucleoprotein complex; F:nucleic acid binding; P:embryonic development ending in birth or egg hatching; C:precatalytic spliceosome; P:growth; P:reproduction; P:negative regulation of vulval development; P:mitotic spindle organization; P:nuclear mRNA splicing, via spliceosome; P:receptor-mediated endocytosis; C:catalytic step 2 spliceosome	-0.334234	0.169463	14.8926	-0.289257	0.0432277	0.0411688	1	Ect	N/A	N/A
