# Supplementary material for: The Maternal Transcriptome of the Crustacean Parhyale hawaiensis Is Inherited Asymmetrically to Invariant Cell Lineages of the Ectoderm and Mesoderm
Source: PLoS One. 2013 Feb 13;8(2):e56049. doi: 10.1371/journal.pone.0056049 (PMC3572164; doi:10.1371/journal.pone.0056049)
Supplement: Table S5 — Gene ontology enrichment analysis. GO term analysis for each of the three microarray experiments (based on the processed and annotated results as given in tables S1–S3). The “Description” sheet of the Excel file contains an explanation of the table headers. (XLSX) [file pone.0056049.s008.xlsx]

## Sheet: Description
GO term enrichment analysis
MATERNAL HEADERS
Term	Name of GO term (molecular function)
Mat_totaGOs	Total number of GO terms associated with the targets identified as enriched in the 1- to 4-cell stage embryos
Mat_Seqs/GO	Number of 1- to 4-cell enriched targets associated with a given GO term
All_totalGOs	Total number of GO terms associated to the full set of analyzed genes
All_Seqs/GO	Number of sequences associated with a given GO term
FET_Mat_All	Fisher's exact test P-value
Fold-overrepresentation	Fold overrepresantitation of GO term
ECT HEADERS
GO Term	Name of GO term (biological process)
Ect_Seqs/GO	Number of ectoderm progenitors enriched targets associated to a given GO term
Ect_totalGOs	Total number of GO terms associated with the targets identified as enriched in the subset of ectoderm progenitors of the 8-cell embryo
Mat_Seqs/GO	Number of 1- to 4-cell enriched targets associated with a given GO term
Mat_totalGOs	Total number of GO terms associated with the targets identified as enriched in the 1- to 4-cell stage embryos
FET_Ect_Mat	Fisher's exact test P-value
Fold-overrepresentation	Fold overrepresantitation of GO term
MES HEADERS
GO Term	Name of GO term (biological process)
Mes_Seqs/GO	Number of mesoderm progenitors enriched targets associated to a given GO term
Mes_totalGOs	Total number of GO terms associated with the targets identified as enriched in the subset of mesoderm progenitors of the 8-cell embryo
Mat_Seqs/GO	Number of 1- to 4-cell enriched targets associated with a given GO term
Mat_totalGOs	Total number of GO terms associated with the targets identified as enriched in the 1- to 4-cell stage embryos
FET_Mes_Mat	Fisher's exact test P-value
Fold-overrepresentation	Fold overrepresantitation of GO term

## Sheet: Maternal
Term	Mat_totaGOs	Mat_Seqs/GO	All_totalGOs	All_Seqs/GO	FET_Mat_All	Fold-overrepresentation
peptidase activity	4135	79	14106	185	0.00493047	1.45675
RNA binding	4135	96	14106	244	0.0112165	1.34218
nucleic acid binding	4135	234	14106	685	0.0297915	1.16534
kinase activity	4135	39	14106	101	0.0939045	1.31726
transferase activity, transferring phosphorus-containing groups	4135	39	14106	101	0.0939045	1.31726
phosphotransferase activity, alcohol group as acceptor	4135	24	14106	60	0.112641	1.36455
protein kinase activity	4135	24	14106	60	0.112641	1.36455
hydrolase activity, acting on acid anhydrides, in phosphorus-containing anhydrides	4135	1	14106	14	0.114274	0.243669
hydrolase activity, acting on acid anhydrides	4135	1	14106	14	0.114274	0.243669
motor activity	4135	1	14106	14	0.114274	0.243669
pyrophosphatase activity	4135	1	14106	14	0.114274	0.243669
nucleoside-triphosphatase activity	4135	1	14106	14	0.114274	0.243669
hydrolase activity	4135	254	14106	801	0.15394	1.08176
transcription regulator activity	4135	47	14106	189	0.177682	0.848329
transferase activity	4135	137	14106	427	0.18962	1.09451
protein binding	4135	349	14106	1247	0.241808	0.954745
translation regulator activity	4135	5	14106	26	0.264354	0.656032
receptor activity	4135	12	14106	52	0.281042	0.787238
catalytic activity	4135	529	14106	1747	0.282291	1.03298
antioxidant activity	4135	6	14106	13	0.290831	1.57448
chromatin binding	4135	8	14106	36	0.306853	0.758081
lipid binding	4135	9	14106	25	0.318512	1.22809
binding	4135	679	14106	2266	0.324105	1.02221
structural molecule activity	4135	73	14106	230	0.326321	1.08274
molecular_function	4135	960	14106	3211	0.330938	1.0199
enzyme regulator activity	4135	13	14106	53	0.342481	0.83675
transcription factor activity	4135	13	14106	51	0.391871	0.869564
translation factor activity, nucleic acid binding	4135	25	14106	93	0.39962	0.917034
electron carrier activity	4135	11	14106	43	0.416307	0.872675
DNA binding	4135	82	14106	289	0.426738	0.967931
substrate-specific transmembrane transporter activity	4135	1	14106	7	0.427888	0.487338
ion transmembrane transporter activity	4135	1	14106	7	0.427888	0.487338
channel activity	4135	1	14106	7	0.427888	0.487338
transmembrane transporter activity	4135	1	14106	7	0.427888	0.487338
substrate-specific transporter activity	4135	1	14106	7	0.427888	0.487338
passive transmembrane transporter activity	4135	1	14106	7	0.427888	0.487338
substrate-specific channel activity	4135	1	14106	7	0.427888	0.487338
ion channel activity	4135	1	14106	7	0.427888	0.487338
transporter activity	4135	50	14106	178	0.431929	0.958249
molecular transducer activity	4135	19	14106	70	0.441465	0.925942
signal transducer activity	4135	19	14106	70	0.441465	0.925942
nucleotide binding	4135	167	14106	560	0.452752	1.01732
carbohydrate binding	4135	13	14106	39	0.461151	1.13712
receptor binding	4135	15	14106	48	0.531778	1.06605
nuclease activity	4135	9	14106	31	0.578067	0.990397
cytoskeletal protein binding	4135	17	14106	93	0.976444	0.623583
metal ion binding	4135	7	14106	58	0.995719	0.411717
cation binding	4135	7	14106	58	0.995719	0.411717
ion binding	4135	7	14106	58	0.995719	0.411717
calcium ion binding	4135	7	14106	58	0.995719	0.411717
actin binding	4135	9	14106	73	0.997905	0.420579
hydrolase activity, acting on ester bonds	4135	14	14106	110	0.999615	0.434174
phosphoric ester hydrolase activity	4135	5	14106	79	0.999993	0.215909
phosphoprotein phosphatase activity	4135	5	14106	79	0.999993	0.215909
phosphatase activity	4135	5	14106	79	0.999993	0.215909

## Sheet: Ect
GO Term	Ect_Seqs/GO	Ect_totalGOs	Mat_Seqs/GO	Mat_totalGOs	FET_Ect_Mat	Fold-overrepresentation
ion transport	3	110	9	2758	0.00911432	8.35758
generation of precursor metabolites and energy	4	110	23	2758	0.0163724	4.36047
transport	5	110	41	2758	0.0245468	3.05765
establishment of localization	5	110	41	2758	0.0245468	3.05765
localization	5	110	41	2758	0.0245468	3.05765
multicellular organismal development	5	110	47	2758	0.0365631	2.66731
multicellular organismal process	5	110	47	2758	0.0365631	2.66731
developmental process	5	110	49	2758	0.0410576	2.55844
growth	2	110	12	2758	0.0853093	4.17879
embryonic development	2	110	16	2758	0.122419	3.13409
response to endogenous stimulus	1	110	3	2758	0.137493	8.35758
nucleobase, nucleoside, nucleotide and nucleic acid metabolic process	5	110	72	2758	0.146942	1.74116
cellular nitrogen compound metabolic process	5	110	72	2758	0.146942	1.74116
nitrogen compound metabolic process	5	110	72	2758	0.146942	1.74116
metabolic process	9	110	171	2758	0.262791	1.31962
cytoskeleton organization	1	110	10	2758	0.287049	2.50727
cellular metabolic process	6	110	111	2758	0.291914	1.35528
lipid metabolic process	1	110	12	2758	0.313599	2.08939
primary metabolic process	7	110	130	2758	0.330583	1.35007
reproduction	1	110	19	2758	0.366594	1.31962
biological_process	10	110	228	2758	0.415315	1.09968
biological regulation	2	110	70	2758	0.477528	0.716364
regulation of biological process	2	110	66	2758	0.515362	0.75978
biosynthetic process	3	110	90	2758	0.522001	0.835758
response to stimulus	1	110	40	2758	0.531648	0.626818
cellular component organization	2	110	60	2758	0.574746	0.835758
cellular process	6	110	153	2758	0.590858	0.983244
organelle organization	1	110	31	2758	0.651738	0.808798
cell cycle	1	110	29	2758	0.679866	0.864577

## Sheet: Mes
GO Term	Mes_Seqs/GO	Mes_totalGOs	Mat_Seqs/GO	Mat_totalGOs	FET_Mes_Mat	Fold enrichment
cytoskeleton organization	3	165	10	2758	0.0294997	5.01455
macromolecule metabolic process	11	165	92	2758	0.0339745	1.99855
protein metabolic process	6	165	53	2758	0.0993558	1.89228
biological regulation	7	165	70	2758	0.136486	1.67152
regulation of biological process	7	165	66	2758	0.137665	1.77282
cellular homeostasis	2	165	12	2758	0.145909	2.78586
homeostatic process	2	165	12	2758	0.145909	2.78586
metabolic process	14	165	171	2758	0.147485	1.36849
primary metabolic process	11	165	130	2758	0.1585	1.41436
regulation of biological quality	2	165	13	2758	0.158787	2.57156
transcription	3	165	28	2758	0.161098	1.79091
nucleic acid metabolic process	4	165	44	2758	0.214635	1.51956
biological_process	17	165	228	2758	0.227833	1.24631
cellular process	12	165	153	2758	0.239258	1.31099
carbohydrate metabolic process	1	165	7	2758	0.301848	2.38788
cellular macromolecule biosynthetic process	3	165	38	2758	0.30286	1.31962
macromolecule biosynthetic process	3	165	38	2758	0.30286	1.31962
cellular biosynthetic process	3	165	38	2758	0.30286	1.31962
transport	1	165	41	2758	0.308355	0.407687
establishment of localization	1	165	41	2758	0.308355	0.407687
localization	1	165	41	2758	0.308355	0.407687
organelle organization	3	165	31	2758	0.315237	1.6176
response to stimulus	1	165	40	2758	0.32107	0.417879
nucleobase, nucleoside, nucleotide and nucleic acid metabolic process	5	165	72	2758	0.353054	1.16077
cellular nitrogen compound metabolic process	5	165	72	2758	0.353054	1.16077
nitrogen compound metabolic process	5	165	72	2758	0.353054	1.16077
cellular macromolecule metabolic process	5	165	67	2758	0.380007	1.2474
cell cycle	2	165	29	2758	0.439544	1.15277
cellular metabolic process	7	165	111	2758	0.488336	1.05411
catabolic process	1	165	29	2758	0.490234	0.576385
cellular protein metabolic process	1	165	29	2758	0.490234	0.576385
response to stress	1	165	28	2758	0.50829	0.59697
gene expression	3	165	40	2758	0.509091	1.25364
biosynthetic process	6	165	90	2758	0.520749	1.11434
cellular component organization	3	165	60	2758	0.522531	0.835758
generation of precursor metabolites and energy	1	165	23	2758	0.60458	0.726746
DNA metabolic process	1	165	20	2758	0.666334	0.835758
protein modification process	1	165	19	2758	0.687377	0.879745
macromolecule modification	1	165	19	2758	0.687377	0.879745
