# Supplementary material for: The Maternal Transcriptome of the Crustacean Parhyale hawaiensis Is Inherited Asymmetrically to Invariant Cell Lineages of the Ectoderm and Mesoderm
Source: PLoS One. 2013 Feb 13;8(2):e56049. doi: 10.1371/journal.pone.0056049 (PMC3572164; doi:10.1371/journal.pone.0056049)
Supplement: Table S6 — Summarized results of ISH experiments. ISH analysis was performed for 10 RNAs identified by microarray as differentially distributed at the 8-cell stage. The table provides a summary of the observed results, as well as the fold-change values from the microarray experiments (as in tables S2–S3). The “Description” sheet of the Excel file contains an explanation of the table headers. (XLSX) [file pone.0056049.s009.xlsx]

## Sheet: Description
Summarized results for the 10 target genes validated by whole-mount in situ hybridization
ISH HEADERS
TargetContig	Target name
Old Target	Target name used in preliminary analysis (only for cross-ref)
Sequence description	Sequence description according to top BLAST hit (automatically annotated with blast2go)
Gos	associated Gene Ontology terms extracted from BLAST results (blast2go)
ISH Probe	Name of the EST clone used for the generation of the ISH probe
ISH Signal 4-cell	observed ISH signal in 4-cell embryos
ISH Signal 8-cell	observed ISH signal in 8-cell embryos; El, Er and Ep are the ectoderm progenitors and three of the four macromeres; Mav is the fourth macromere and one of the three mesoderm progenitors;
ISH Signal 16-cell+	observed ISH signal in 16-cell and/or 32-cell embryos;
logA_Mat	log2 average expression value from the "early vs. late" experiment (max=16, background value=7)
log2FC Mes	log2 fold-change values from the "mes vs. rest" microarray experiment, negative values correspond to enrichment in the mesodermal progenitor blastomeres
log2FC Ect	log2 fold-change values from the "ect vs. rest" microarray experiment, negative values correspond to enrichment in the ectodermal progenitor blastomeres
logFC Ect_R1.2	log2 fold-change values from the "ect vs. rest" microarray experiment calculated for biol. replicates 1 and 2, negative values correspond to enrichment in the ectodermal progenitor blastomeres
logFC Ect_R3	log2 fold-change values from the "ect vs. rest" microarray experiment calculated for biol. replicate 3, negative values correspond to enrichment in the ectodermal progenitor blastomeres
logFC Mes_R1	log2 fold-change values from the "mes vs. rest" microarray experiment calculated for biol. replicate 1, negative values correspond to enrichment in the mesodermal progenitor blastomeres
logFC Mes_R2	log2 fold-change values from the "mes vs. rest" microarray experiment calculated for biol. replicate 2, negative values correspond to enrichment in the mesodermal progenitor blastomeres

## Sheet: ISH
TargetContig	Old Target	Sequence description	Gos	ISH Probe	ISH Signal 4-cell	ISH Signal 8-cell	ISH Signal 16-cell+	logA_Mat	log2FC Mes	log2FC Ect	logFC Ect_R1.2	logFC Ect_R3	logFC Mes_R1	logFC Mes_R2
Contig0106	Ph_cg0294	erythrocyte membrane protein 3	P:chromosome segregation; F:protein binding	zams13_P19_066	Mavg	Mav	lineage of Mav	8.90214	-0.11043	0.950437	0.8032	1.24491	-0.299221	0.0783615
Contig0513	Ph_cg0332	heat shock cognate 70 protein	P:auxin biosynthetic process; P:sleep; F:ATPase activity; C:lipid particle; P:RNA interference; F:ATP binding; C:endoplasmic reticulum; P:response to heat	zams17_F24_092	undetectable	undetectable	undetectable	13.6925	-0.0724904	0.438001	0.247704	0.818593	-0.0631527	-0.0818281
3498730_2	Ph_cg2536	btb poz domain-containing protein 9	P:cell adhesion; F:protein binding	3498730_2	undetectable	undetectable	undetectable	8.22195	-0.150698	0.400947	0.362653	0.477536	-0.238099	-0.0632975
3497534_2	Ph_cg2377	isoform b	P:primary metabolic process; P:regulation of tube architecture, open tracheal system; P:amine metabolic process	3497534_2	n/a	El, Ep, Er, Mav	n/a	12.5324	0.186947	-0.312617	-0.202318	-0.533213	0.0297928	0.344101
zamn07_K21_085.ab1	Ph_cg0505	#N/A	#N/A	zamn07_K21_085	all cells	El, Er, Ep	lineage of Ect	10.3634	0.184906	-0.499986	-0.335462	-0.829035	-0.268049	0.637861
Contig0666	Ph_cg1359	partial	F:endonuclease activity	zaFBplate1_I23_088.ab1	undetectable	undetectable	undetectable	14.5098	0.157006	-0.509469	-1.07114	0.613879	0.149107	0.164906
zamn01_E08_028.ab1	Ph_cg0667	protein	F:structural constituent of cell wall; F:protein binding; C:outer membrane	zamn01_E08_028	all cells	El, Ep, Er, (weak Mav)	n/a	14.3475	0.321426	-0.557102	-0.428367	-0.814572	0.169203	0.473649
3500177_1	Ph_cg1094	protein	F:binding; C:integral to membrane; C:membrane; P:transmembrane transport; P:transport	3500177_1	undetectable	undetectable	undetectable	13.7905	0.319731	-0.577068	-0.430624	-0.869956	0.190267	0.449195
zamn02_K22_085.ab1	Ph_cg0548	pe-pgrs family protein	P:plant-type cell wall organization; F:hydrolase activity; F:F; C:outer membrane; F:oxidoreductase activity; F:catalytic activity; C:endomembrane system; P:metabolic process; F:structural constituent of cell wall	zamn02_K22_085.ab1	all cells	weak: El, Ep, Er, Mav	n/a	13.8881	0.37221	-0.613746	-0.485553	-0.870133	0.221525	0.522896
zaFBplate1_E16_060.ab1_F	Ph_cg1295	---NA---	#N/A	zaFBplate1_E16_060.ab1	all cells	El, Er, Ep	n/a	14.6224	0.392438	-0.721079	-0.641326	-0.880585	0.262535	0.52234
